# Supplementary material for: A p300/GATA6 axis determines differentiation and Wnt dependency in pancreatic cancer models
Source: J Clin Invest. 2022 Jun 15;132(12):e156305. doi: 10.1172/JCI156305 (PMC9197518; doi:10.1172/JCI156305)
Supplement: Supplemental table 1 [file jci-132-156305-s050.xlsx]

## Sheet: Table S1
Supplementary Table S1. Targeted genes and sgRNA sequences in the custom CRISPR libraries.
For each gene, five optimized sgRNAs from Wang et al. 2014 were cloned into the lentiCRISPRv2 vector. Please refer to the Results and Methods parts for more details.

## Sheet: Lib #1
Gene Symbol	sgRNA ID	Sequence
ADCK2	sgADCK2_1	CCAGCAGGCAGGAATTCCCG
ADCK2	sgADCK2_2	GGAGGGGTTCAAAACCGAGA
ADCK2	sgADCK2_3	AAGGGTCCGCTGCAGCGGGG
ADCK2	sgADCK2_4	GAATTTCACCAACAGAGCGC
ADCK2	sgADCK2_5	AAGCAGGTGGAGCCAGAGGG
ADCK4	sgADCK4_1	GGGGTAATGATACCTGGGGC
ADCK4	sgADCK4_2	CAAGGTGGCCTCCTTGGAGG
ADCK4	sgADCK4_3	GGGCCTGCTGAGGGACGGGA
ADCK4	sgADCK4_4	GAATGCTCTGGGCTATGCCG
ADCK4	sgADCK4_5	GGGCACAAGCCGCCTCACGA
ADCK5	sgADCK5_1	GAGGAAGGTGCTCTCCACCG
ADCK5	sgADCK5_2	TAGCGGGCTCCGAGGAGCAG
ADCK5	sgADCK5_3	GAAGAGGAGGATGCGGCTCG
ADCK5	sgADCK5_4	TGAGCATCTCGGCGAACAGG
ADCK5	sgADCK5_5	GATACGTGGCGCCCGCCAGG
ADRBK1	sgADRBK1_1	GAAGTACGAGAAGCTGGAGA
ADRBK1	sgADRBK1_2	GGAGCGGTGGCAGCAGGAGG
ADRBK1	sgADRBK1_3	GCAACCCCTTCCTGACCCAG
ADRBK1	sgADRBK1_4	CAAGATGGCGGACCTGGAGG
ADRBK1	sgADRBK1_5	GGAGAAGAGCAAGGCCACGC
ATM	sgATM_1	GGGTACCAGAGACAGTGGGA
ATM	sgATM_2	ACATGCGATGGAAAATGAGG
ATM	sgATM_3	GTTGCTTTAATCACATGCGA
ATM	sgATM_4	AGAGCGAATACACAGACTCA
ATM	sgATM_5	GTTGGATGCCAGCTGTGCAG
ATR	sgATR_1	GAAATCAAGCAACATCACGG
ATR	sgATR_2	AAGAGCACCAAAACAGACTG
ATR	sgATR_3	GCCCAGGTCACCAATTGTGG
ATR	sgATR_4	GCTACTGCCAGAGTATCCTG
ATR	sgATR_5	GAAAATGAAACCCCACCTGA
BCKDK	sgBCKDK_1	GCGTCTTGTCCAAGAAGTAG
BCKDK	sgBCKDK_2	GCTAGGATCTCAGACCGTGG
BCKDK	sgBCKDK_3	GGTGCTGAGGAGCGGTCCCG
BCKDK	sgBCKDK_4	GCTCCCGAGCCATCTCCACG
BCKDK	sgBCKDK_5	CAATGATGAAAGGAAGGCAG
BCR	sgBCR_1	AGAGCTATGACCGGCAGCGA
BCR	sgBCR_2	GCAGCGCAGCCGTATCCAGG
BCR	sgBCR_3	GGGCAGATCTGGCCCAACGA
BCR	sgBCR_4	GCTGAGGTGGGGCGATGAGG
BCR	sgBCR_5	GACTTACCTGAGCCACCTGG
BRD2	sgBRD2_1	TGTGTGTGACACAGAAGAGA
BRD2	sgBRD2_2	GAGGAAATGACTGATGGGTG
BRD2	sgBRD2_3	GCTGCAGTAACAGCAAGGAG
BRD2	sgBRD2_4	GAGCTCCTCTGAGGAAGAGG
BRD2	sgBRD2_5	GAAGCATCGAGGCCGAGCTG
BRD3	sgBRD3_1	GGGTTGGAGTCCCTGAGCGA
BRD3	sgBRD3_2	GCAGTACATGCAGAATGTGG
BRD3	sgBRD3_3	GGGACGATGGGTGTGGCAGG
BRD3	sgBRD3_4	GCGGCGTAGGAGGGACCACG
BRD3	sgBRD3_5	GCCTCCCAAGAAGGACCTGG
BUB1	sgBUB1_1	TAAGAAGTTGCATCAGGTGG
BUB1	sgBUB1_2	GCCAAAGGAGGAACAACAGG
BUB1	sgBUB1_3	ATGGTGGTGCCTTCAAGGGA
BUB1	sgBUB1_4	AGATGCTCAGCAACAAACCA
BUB1	sgBUB1_5	GAGCCCAGAAATACAATCAA
BUB1B	sgBUB1B_1	GAGCAGAACTATCCTCAAGG
BUB1B	sgBUB1B_2	CCAGGAATGCAGGATGGCGG
BUB1B	sgBUB1B_3	ACAGTTACTTGCACAACCAA
BUB1B	sgBUB1B_4	GGCACTTGAGAAAGAAGAAG
BUB1B	sgBUB1B_5	GCAGAAACAGATTGAAGAGA
CAMK2D	sgCAMK2D_1	TCTGCCACTTTCCATCCCGG
CAMK2D	sgCAMK2D_2	TGGTCTTCATCCCAGAAGGG
CAMK2D	sgCAMK2D_3	CAGAGGCACTGAAGCACCCA
CAMK2D	sgCAMK2D_4	GAAGAAACCAGATGGAGTAA
CAMK2D	sgCAMK2D_5	GGGTAATTTAGTGGAAGGGA
CAMK2G	sgCAMK2G_1	GAAACGGGTGCAGGTGGCGG
CAMK2G	sgCAMK2G_2	AGGGAGGATAGCCCACCAGG
CAMK2G	sgCAMK2G_3	TGTGAAGAAAACCTCCACGC
CAMK2G	sgCAMK2G_4	AAAATCAGCCAGCTTGACGG
CAMK2G	sgCAMK2G_5	CCAGGCTCTCAAGCACCCGT
CAMKK2	sgCAMKK2_1	ACAGCTTGCGACCGGAGAGG
CAMKK2	sgCAMKK2_2	CCAGCTTCACCACATTGGGG
CAMKK2	sgCAMKK2_3	TGGAAGGTTTGATGTCACGG
CAMKK2	sgCAMKK2_4	GAAGCCCTGTGAGGCCCTGC
CAMKK2	sgCAMKK2_5	TGAAGGACTCCATGCCCAGG
CASK	sgCASK_1	ATGAAGCACTGAATCACCCA
CASK	sgCASK_2	CAGTGTGGCTAACCAAACAG
CASK	sgCASK_3	GAGGCAAGGAGAACACAGTG
CASK	sgCASK_4	TGAGGAAATTCAATGCAAGG
CASK	sgCASK_5	GAATTTGTGACTTGACACAG
CDC42BPA	sgCDC42BPA_1	GGAAATGCTGAAAAGAGCTG
CDC42BPA	sgCDC42BPA_2	ATGGACCTGAATGTGACTGG
CDC42BPA	sgCDC42BPA_3	GCGATGAAAAGGATGCACGA
CDC42BPA	sgCDC42BPA_4	GAAAGGGTGGCAGAGAGCAC
CDC42BPA	sgCDC42BPA_5	GGGATATACACTGACTGCCA
CDC42BPB	sgCDC42BPB_1	GGAGATGCTGAAAAGAGCAG
CDC42BPB	sgCDC42BPB_2	GGATGTATCTGAAGAAGCGA
CDC42BPB	sgCDC42BPB_3	GCGACAGCTTGAGGACACAG
CDC42BPB	sgCDC42BPB_4	GCAGCTGCGAGACAAGGAGG
CDC42BPB	sgCDC42BPB_5	GATCAGCCCAACCATCAGGG
CDC42BPG	sgCDC42BPG_1	GAAGAGCGGCTAGGCCGTGG
CDC42BPG	sgCDC42BPG_2	GGAGCGGCTGACACAGGTGC
CDC42BPG	sgCDC42BPG_3	GTAGAGTGCAAAGCCACCGG
CDC42BPG	sgCDC42BPG_4	GAGGAGCTGCCACCATCCCG
CDC42BPG	sgCDC42BPG_5	GAGAAGGGCCGAGTTGCCCG
CDC7	sgCDC7_1	TGAACTTCAGTGCCTAACAG
CDC7	sgCDC7_2	GGCCAAACCAAAGTCTACCA
CDC7	sgCDC7_3	CAGCAGGTTGCCCCTAGGGC
CDC7	sgCDC7_4	ACCAGGATTCAGAGCACCAG
CDC7	sgCDC7_5	GCCTGAAACCGGTCACGCTG
CDK10	sgCDK10_1	GAACATCGTGGAGCTGAAGG
CDK10	sgCDK10_2	GGTGGATCTCGGAAGTGCCG
CDK10	sgCDK10_3	GAAGAAGGTGCGGATGGACA
CDK10	sgCDK10_4	GGGGCCTCCAGTATCTGCAC
CDK10	sgCDK10_5	GATCTCCCGCAAGCTGCTGA
CDK13	sgCDK13_1	AGGAGCGGCAACAGCAGCGG
CDK13	sgCDK13_2	GGAGCAGCCAGGAAGAGCAG
CDK13	sgCDK13_3	GCAAGAGGAGGAGGCCGCGG
CDK13	sgCDK13_4	GCCCGGGCTGAAGCAAGAGG
CDK13	sgCDK13_5	GGTGGCGGTGCTAGTAGCGG
CDK16	sgCDK16_1	GGAGATTCAGCTACAAAAGG
CDK16	sgCDK16_2	ATAGGCCTGGATGAGAGTGG
CDK16	sgCDK16_3	GCTTTTGCCTTTGTAGACGG
CDK16	sgCDK16_4	GATCAGACTGGAACATGAAG
CDK16	sgCDK16_5	GGTGTAGCACCTTCTGCCGG
CDK17	sgCDK17_1	GCATTGCCATGAAGGAGCCA
CDK17	sgCDK17_2	GCAGACATCAGAATACCTGA
CDK17	sgCDK17_3	GAACCAAGAAGCACATCAGG
CDK17	sgCDK17_4	AAGATCCTGTGTACTGGTGG
CDK17	sgCDK17_5	AATCTGTGTTGAGTACTCCG
CHEK1	sgCHEK1_1	GGTGTGTCAGAGTCTCCCAG
CHEK1	sgCHEK1_2	ACACCACCTGAAGTGACTCG
CHEK1	sgCHEK1_3	GAGATTCTTCCATCAACTCA
CHEK1	sgCHEK1_4	GGAATGGTAATTCTTGCTGA
CHEK1	sgCHEK1_5	CATAAGGAAAGACCTGTGCG
CIT	sgCIT_1	GGTAAGAGAGAAAGCAACCG
CIT	sgCIT_2	GAAGAGCATCAAATTTGCGC
CIT	sgCIT_3	GCTTCCCTGACAAACAGCGC
CIT	sgCIT_4	GAAGAACAGATTCAGCCTGG
CIT	sgCIT_5	ACGGCCTGGACTGTGACTGG
CLK1	sgCLK1_1	GTTTCCAGAAGAGTCACCGA
CLK1	sgCLK1_2	TGTGCAGTCTGACTACACAG
CLK1	sgCLK1_3	GCAGCAGCAGTCATAAAAGA
CLK1	sgCLK1_4	AAGACGCTGTAAACCTCTGA
CLK1	sgCLK1_5	GAAAAGAACCAGGAGTGTAG
CLK2	sgCLK2_1	GGAGGAAGCACAGACGGCGG
CLK2	sgCLK2_2	GGACTGACAGTTACCTGCGA
CLK2	sgCLK2_3	GCTCACCTACAACCTAGAGA
CLK2	sgCLK2_4	ATGATCGTTCGTCCGACCGG
CLK2	sgCLK2_5	GAGTGTAGAGGACGACGCTG
CSK	sgCSK_1	GCTGCTGCAGACCATCGGGA
CSK	sgCSK_2	GAAGCGGGAGGGCGTGAAGG
CSK	sgCSK_3	CAGCAAGCTCAGCATCGACG
CSK	sgCSK_4	TGAGAACCTCATGCAGCTGG
CSK	sgCSK_5	GTGATGCTGGGCGATTACCG
CSNK1A1	sgCSNK1A1_1	GATCAACATCACCAACGGCG
CSNK1A1	sgCSNK1A1_2	AGTACAGAGACAACAGGACA
CSNK1A1	sgCSNK1A1_3	CACATCTTGGTATTGAGCAG
CSNK1A1	sgCSNK1A1_4	AAGTACATCGCAAATTCTGC
CSNK1A1	sgCSNK1A1_5	CTCAGGATGGCGAGTAGCAG
CSNK1D	sgCSNK1D_1	TGTCTGGCTTCACATCCCGG
CSNK1D	sgCSNK1D_2	GTACATCATCGACTTCGGGC
CSNK1D	sgCSNK1D_3	GAACAAGAACCTCACGGGGA
CSNK1D	sgCSNK1D_4	GATTCCGGAAAAGCTGCCGC
CSNK1D	sgCSNK1D_5	CATAGGAGAAGCCCTGGCGA
CSNK1E	sgCSNK1E_1	GTGGGGAACAAGTACCGCCT
CSNK1E	sgCSNK1E_2	TGAGGGCGACTACAACGTGA
CSNK1E	sgCSNK1E_3	TGTCGGGCTTGACGTCCCGG
CSNK1E	sgCSNK1E_4	GCTGCTTTGAGCCCCTGCCA
CSNK1E	sgCSNK1E_5	CACAGGGATAGCCTTTGCAG
CSNK1G2	sgCSNK1G2_1	AGGGAAAGGGGAGACGGAGG
CSNK1G2	sgCSNK1G2_2	GGAGCTCGGGGACCAGCTCG
CSNK1G2	sgCSNK1G2_3	GGACCGAAGTAGTAGACCTG
CSNK1G2	sgCSNK1G2_4	GTGCGGGAAGTACAACGCCA
CSNK1G2	sgCSNK1G2_5	CCAGGCGCCGCACATAGCGC
CSNK2A1	sgCSNK2A1_1	CTAGTTGGTGAGGATAGCCA
CSNK2A1	sgCSNK2A1_2	GCTTACTGCAAGAGAGGCAA
CSNK2A1	sgCSNK2A1_3	GTTTCAATGATATCTTGGGC
CSNK2A1	sgCSNK2A1_4	ATCTGGACTCACAGAAATAG
CSNK2A1	sgCSNK2A1_5	GAACTGACCTGACATCATAT
CSNK2A2	sgCSNK2A2_1	CAAGGGACCAGAGCTCCTCG
CSNK2A2	sgCSNK2A2_2	ATTCTGGAGAACCTTCGTGG
CSNK2A2	sgCSNK2A2_3	TGACACTGTAAAGGACCCCG
CSNK2A2	sgCSNK2A2_4	ACAGCAAGGGAATCATGCAC
CSNK2A2	sgCSNK2A2_5	TCAGCTTGTTCGCATTGCCA
DAPK1	sgDAPK1_1	AGTGTCTCCAAGAAATGGGG
DAPK1	sgDAPK1_2	GGAGGACTAAGTCCAGCCGG
DAPK1	sgDAPK1_3	GTCGATTATCAAGACAGGCA
DAPK1	sgDAPK1_4	CAACAACGGAATCCTAGACG
DAPK1	sgDAPK1_5	GCAGCTCCACAGCACAGGCG
DAPK3	sgDAPK3_1	GGAGCTCTTTGACTTCCTGG
DAPK3	sgDAPK3_2	GTTCAGGCAGGAGGACGTGG
DAPK3	sgDAPK3_3	GAAGTGCCGGCAGAAGGGCA
DAPK3	sgDAPK3_4	GGAGAAGGAGTCGCTGACGG
DAPK3	sgDAPK3_5	GCGGGAGGTGAACATCCTGC
DYRK1A	sgDYRK1A_1	GCAGCATGGAATGAAAATGA
DYRK1A	sgDYRK1A_2	GAGAAACACCAATTTCCGAG
DYRK1A	sgDYRK1A_3	TCATTGGCACCACTGAACAG
DYRK1A	sgDYRK1A_4	GTGGAAACAGGAGGACCTGG
DYRK1A	sgDYRK1A_5	GGTGCAAGCCGAACAGATGA
DYRK1B	sgDYRK1B_1	GAGAAGGGACCATGGCCCGG
DYRK1B	sgDYRK1B_2	ACTATGCGAAGAAGAAGCGG
DYRK1B	sgDYRK1B_3	GGGGTGGCTGGACCCTACGA
DYRK1B	sgDYRK1B_4	AGGGCCCCAGGAGCACACGC
DYRK1B	sgDYRK1B_5	GAGAAGAAGGTCCTGAACCA
DYRK2	sgDYRK2_1	GGCTCTGTGGTCCTAAACGG
DYRK2	sgDYRK2_2	ACAGCATTCATAGACGGCAG
DYRK2	sgDYRK2_3	GGTCCTCAAGGTCATTGGGA
DYRK2	sgDYRK2_4	GCAGTAACGGGGATAACCCT
DYRK2	sgDYRK2_5	TAAACGGAGGCCGTTCCCGG
EEF2K	sgEEF2K_1	GAAGTGGAAGGAGTTTGCCG
EEF2K	sgEEF2K_2	GGGGACAGCGACGATGAGGA
EEF2K	sgEEF2K_3	GTGTCGAGTAGCACGTTCGG
EEF2K	sgEEF2K_4	ATGGTGCGCTACCACGAGGG
EEF2K	sgEEF2K_5	CATGAGTCCCAGGCCCACGA
EIF2AK1	sgEIF2AK1_1	GCACTGGACACCTTTTACGG
EIF2AK1	sgEIF2AK1_2	GGTCCGCAAGCGCGAAGAGG
EIF2AK1	sgEIF2AK1_3	GCGGGAAAGTCGATGGCCGG
EIF2AK1	sgEIF2AK1_4	GTTTGCAACTGCAAAAGGGA
EIF2AK1	sgEIF2AK1_5	GGATAGTCGAGAGAAACAAG
EIF2AK2	sgEIF2AK2_1	CGTAGTAGCAAAAGAACCAG
EIF2AK2	sgEIF2AK2_2	GGAGCGTGAAGTAAAAGCAT
EIF2AK2	sgEIF2AK2_3	GATGGAAGAGAATTTCCAGA
EIF2AK2	sgEIF2AK2_4	AAGGCCTATGTAATTCCCCA
EIF2AK2	sgEIF2AK2_5	GAATTAGCCCCAAAGCGTAG
EIF2AK3	sgEIF2AK3_1	GGTGACTGTGGAGGACGCTG
EIF2AK3	sgEIF2AK3_2	GCTAAGGCTGGATGACACCA
EIF2AK3	sgEIF2AK3_3	AAGAGGGCTCCATCCAGGGA
EIF2AK3	sgEIF2AK3_4	AGAGCTGTCGGACCTCGCAG
EIF2AK3	sgEIF2AK3_5	AGCGACGCGAGTACCGGCGG
EIF2AK4	sgEIF2AK4_1	GAACTGGCCAAGAAACACTG
EIF2AK4	sgEIF2AK4_2	CAAGCGGAAAGAAGAGCAGG
EIF2AK4	sgEIF2AK4_3	GACTTACCTAGACCTTCCTG
EIF2AK4	sgEIF2AK4_4	GCTTTGGAAACAGCCACTGG
EIF2AK4	sgEIF2AK4_5	CAACAAGACAAAGCCACCAG
ERN2	sgERN2_1	AAAGACTGTCTCCAAAGGGG
ERN2	sgERN2_2	TGGGAGTGTGATGAGAAGGG
ERN2	sgERN2_3	GAGAAGGGCGGGGATCGGCG
ERN2	sgERN2_4	GTTGCAGGCCCAGCCAGGGG
ERN2	sgERN2_5	GGCATGAACCAGCTCAGGGA
FASTK	sgFASTK_1	GAGGTGGCTTCGGAGGGAGG
FASTK	sgFASTK_2	GAGGCACAGTCAGGTCCTGG
FASTK	sgFASTK_3	TCGGTGGCTAGCCGATGAGG
FASTK	sgFASTK_4	GTGCCCTGGAACAGGAGCGA
FASTK	sgFASTK_5	GATCCTGGCTCGGGAAGCAG
GAK	sgGAK_1	GGAGCGGCTGTCCATCGCCG
GAK	sgGAK_2	GGAGCGCCACACTGTCCCGA
GAK	sgGAK_3	GGACTGGATGACCTTGGAGG
GAK	sgGAK_4	AGTGTGGCTGGGCAGCACGG
GAK	sgGAK_5	GAGACGGCAGAAGCACAGGA
GRK5	sgGRK5_1	GGATCTTCACAGCCAAGCCC
GRK5	sgGRK5_2	AATGGAGCTGGAAAACATCG
GRK5	sgGRK5_3	GTCTTGCTGAAAGCCAGGGA
GRK5	sgGRK5_4	GCAAAGGGAAAAGCAAGAAG
GRK5	sgGRK5_5	GTGACAAGCAGCCAATCGGG
GRK6	sgGRK6_1	AGACTCACCCATGTAACCCA
GRK6	sgGRK6_2	GTTCGGCAGGGTCCTTGCAG
GRK6	sgGRK6_3	GAAGAGCTGCGGCTCAGCCT
GRK6	sgGRK6_4	CATCCAGGAAGGCGACGCAG
GRK6	sgGRK6_5	GGGCCACGCTCAGGTACTCG
GSK3B	sgGSK3B_1	TCTGCGGTTTAATATCCCGA
GSK3B	sgGSK3B_2	AGGACAACCAATATTTCCAG
GSK3B	sgGSK3B_3	CCGACCCCGAACTCCACCGG
GSK3B	sgGSK3B_4	AGAGAGTGATCATGTCAGGG
GSK3B	sgGSK3B_5	GCAGCTCTCCGCAAAGGAGG
HIPK1	sgHIPK1_1	ATAGTGATGACACTCACAGG
HIPK1	sgHIPK1_2	GAGTCATTGTCACAAACTGA
HIPK1	sgHIPK1_3	GCTGCAAGGAAACACCCTGC
HIPK1	sgHIPK1_4	TGATGGTGGCTACTTGAGGG
HIPK1	sgHIPK1_5	GCAGTCTGTTCAACCAGCGC
HIPK2	sgHIPK2_1	AAGACGATGGTCTGCTCGTA
HIPK2	sgHIPK2_2	CTGATAGTCGCCCTCGCTGT
HIPK2	sgHIPK2_3	TGATCATACTCCGAAGCTCC
HIPK2	sgHIPK2_4	TAAACCAAGGATGATCTCAG
HIPK2	sgHIPK2_5	AAACCTAGTTGTCTTTGTCC
HIPK3	sgHIPK3_1	GTAGTAGTAGCAGGAGCCAG
HIPK3	sgHIPK3_2	ATAGTGATGACACTCACTGC
HIPK3	sgHIPK3_3	GGCACAGCAAGCTCACGTGC
HIPK3	sgHIPK3_4	GAAGCGCAAGAGTGAGGAGT
HIPK3	sgHIPK3_5	ACAGTTGTGACAGCTACCAC
ICK	sgICK_1	GGAATGCATGAACCTTCGGG
ICK	sgICK_2	GTTCTGGTCCCATGCAGAGG
ICK	sgICK_3	AAGTTATTGGGTACACACTG
ICK	sgICK_4	GACAAGCCAGAACTAGACCA
ICK	sgICK_5	AAATCGGTTCTGCTATGCAG
ILK	sgILK_1	ACGGAGAACGACCTCAACCA
ILK	sgILK_2	CGGATCAATGTAATGAACCG
ILK	sgILK_3	TGACTGGCTGCCAGATGCAG
ILK	sgILK_4	GGGCCAAGATCAAGTGGCAG
ILK	sgILK_5	GCCTTGCACTACCTGAGCCG
IRAK1	sgIRAK1_1	GGAGGAGCTCAAGATCGGGG
IRAK1	sgIRAK1_2	GCAGAGCTTCCTGACCGAGG
IRAK1	sgIRAK1_3	GAGAGGCCCCAACCAGCCCG
IRAK1	sgIRAK1_4	GGACCCAGCACCCCTCAGGG
IRAK1	sgIRAK1_5	GGGTTGATGATAATCTGCGG
IRAK2	sgIRAK2_1	CAGGTCGTCCAGCACCCAGG
IRAK2	sgIRAK2_2	GCAGGGTGTGAGCATCACGC
IRAK2	sgIRAK2_3	CAAAACCGCAAAATCAGCCA
IRAK2	sgIRAK2_4	GCACAGGTAAGACATTGGGG
IRAK2	sgIRAK2_5	GCAGCACAGAAGCCCAGCAC
IRAK3	sgIRAK3_1	GCTGTTCTGGACAGCTGCGA
IRAK3	sgIRAK3_2	GAGAAGAGTTATCAGGAAGG
IRAK3	sgIRAK3_3	GGAAACAGCCAATGTCACCG
IRAK3	sgIRAK3_4	GTGGGACCGGAAGTGTGCCA
IRAK3	sgIRAK3_5	CAGAAGAGTACATCAGACAG
IRAK4	sgIRAK4_1	GGTGGTAATAAAATGGGAGA
IRAK4	sgIRAK4_2	CTCATGTGCCAAGAAAGTGG
IRAK4	sgIRAK4_3	AATAACTGGACTTCCAGCTG
IRAK4	sgIRAK4_4	GAACGACCCATTTCTGTTGG
IRAK4	sgIRAK4_5	GTCATGACTAGCAGAATTGT
LIMK1	sgLIMK1_1	GTGGCCGGCAGACTACGCGG
LIMK1	sgLIMK1_2	GTCGGACCTCATCCACGGGG
LIMK1	sgLIMK1_3	GTACTGGACAGATCATCGGG
LIMK1	sgLIMK1_4	GGCAGATGAAACACTCGGGG
LIMK1	sgLIMK1_5	TGACGGGGACACCTACACGC
LIMK2	sgLIMK2_1	GGTGGGACTCACCATTCCGG
LIMK2	sgLIMK2_2	TGTGCGAGTTCAGATCCCGG
LIMK2	sgLIMK2_3	TGGGAAGTGCCACAATGAGG
LIMK2	sgLIMK2_4	GCCCCGCCTGCCTTCAGTGG
LIMK2	sgLIMK2_5	ATAGCTGCTGGAACAACGAA
LMTK2	sgLMTK2_1	GAGGAAACTTCTGCAGCAGG
LMTK2	sgLMTK2_2	CACAGAACTCAAACACCAGG
LMTK2	sgLMTK2_3	GAAGTGCAGCTTGTGCATGG
LMTK2	sgLMTK2_4	GTCACCAGAAAAGAGACCCG
LMTK2	sgLMTK2_5	CCTGTGCACATCTTCAGCCG
MAP2K3	sgMAP2K3_1	GGGCCGTGGAGCCTATGGGG
MAP2K3	sgMAP2K3_2	CTGCTCCTGTGAGTTCACGG
MAP2K3	sgMAP2K3_3	CCAGCAGCTGAAGCAGGTGG
MAP2K3	sgMAP2K3_4	AAGGTGCGGCACGCCCAGAG
MAP2K3	sgMAP2K3_5	CAGACACAGCAATCTCCCCA
MAP2K6	sgMAP2K6_1	GGGACGAGGTGCGTACGGGG
MAP2K6	sgMAP2K6_2	AAGATGCGGCACGTGCCCAG
MAP2K6	sgMAP2K6_3	AAGCTGTCTGTCATTCACAG
MAP2K6	sgMAP2K6_4	ATAGGCAAGAAGCGAAACCC
MAP2K6	sgMAP2K6_5	TTGGAGTCTAAATCTCGAGG
MAP3K11	sgMAP3K11_1	TGTTGGACTTGAGATCACGG
MAP3K11	sgMAP3K11_2	TGAGGGGTCTCCAAAGGCAG
MAP3K11	sgMAP3K11_3	GAGGAAGGGTGACCGTGTGG
MAP3K11	sgMAP3K11_4	GCAGCCATCTCAGGAGACGA
MAP3K11	sgMAP3K11_5	GGAAGCTGGCCACCTCGCAG
MAP3K13	sgMAP3K13_1	AAGTGGAAGGAACTGGAAGG
MAP3K13	sgMAP3K13_2	GTGTCTGCCGAAAAGAAGGT
MAP3K13	sgMAP3K13_3	GGTGGCAAGTACATCTGCAG
MAP3K13	sgMAP3K13_4	GCAGCTAGAAATGCGGGAGA
MAP3K13	sgMAP3K13_5	GTTTCTCCATGGCATTGGGA
MAP3K2	sgMAP3K2_1	CAAGAGCTAGAAGGACCCAG
MAP3K2	sgMAP3K2_2	AGATGACTTGGACAAAGCTG
MAP3K2	sgMAP3K2_3	ACAGAGGTAGACCCTTCCAA
MAP3K2	sgMAP3K2_4	ATACACCCGTCAGATTCTGG
MAP3K2	sgMAP3K2_5	ATGAGCCCTGAAGTCATCAG
MAP3K4	sgMAP3K4_1	GACTCGGTCTCGGGTTCCGG
MAP3K4	sgMAP3K4_2	TGTAAGGAGGTCCTGAAGGG
MAP3K4	sgMAP3K4_3	ATAACTCATTACATACGGGG
MAP3K4	sgMAP3K4_4	GAGTGGGGATAATGAGGTGT
MAP3K4	sgMAP3K4_5	TCGTCACTCAAGCCCCACGG
MAP3K5	sgMAP3K5_1	GGGATGGTGCAGAAGCCCGA
MAP3K5	sgMAP3K5_2	GCAGATGCCGCCCTCGGGGA
MAP3K5	sgMAP3K5_3	CTGCAGGAGGGGAGGAGCGG
MAP3K5	sgMAP3K5_4	ACGTTCCAGAAGCTGCCCGG
MAP3K5	sgMAP3K5_5	GTGATCAACGAAGCGAGCCA
MAP3K6	sgMAP3K6_1	GCTGGAGCTAGGCGACACCG
MAP3K6	sgMAP3K6_2	GTAGAAGGCATCCAGAGCCG
MAP3K6	sgMAP3K6_3	GGAGGTCGGCCTGGGAGCAG
MAP3K6	sgMAP3K6_4	GCAGCGGAGACTGGACAGCG
MAP3K6	sgMAP3K6_5	GAGCCCTCAAGCTGTACCAG
MAP3K7	sgMAP3K7_1	CGACTACAAGGAGATCGAGG
MAP3K7	sgMAP3K7_2	GCAGCAGTATAATATGGCAA
MAP3K7	sgMAP3K7_3	TAAGCTTGGGAGCCTCCCGT
MAP3K7	sgMAP3K7_4	GTCACCTGTGGAATCATCAG
MAP3K7	sgMAP3K7_5	GGCCGAAGACGAGGAGGAGG
MAP3K9	sgMAP3K9_1	GCAGCCGAGAAGCGCTCTGG
MAP3K9	sgMAP3K9_2	GGACCGGGCAGCTGAACCAG
MAP3K9	sgMAP3K9_3	GCAGAGCCACCTCGCAGCGG
MAP3K9	sgMAP3K9_4	GGAGGAGAAGAAAAGACGGG
MAP3K9	sgMAP3K9_5	GGGGAGGATGGAGCAGGGGC
MAP4K2	sgMAP4K2_1	GCAGCTCGAAGCGGTCCCGC
MAP4K2	sgMAP4K2_2	TAGCTTGACTATCTTCACGG
MAP4K2	sgMAP4K2_3	TGTAGGCCACCACATTGGGG
MAP4K2	sgMAP4K2_4	GGGCCAGTTTGAGAAAGTGG
MAP4K2	sgMAP4K2_5	TGACCAAGAATCCTAAGAAG
MAP4K3	sgMAP4K3_1	GGCGGGACAAATCGAAGCCG
MAP4K3	sgMAP4K3_2	GAATATGGACAAGGACACCA
MAP4K3	sgMAP4K3_3	ACAGTCCAAGCATACAAGGA
MAP4K3	sgMAP4K3_4	GGTCTAGGTGGAACTTGGGA
MAP4K3	sgMAP4K3_5	TCAGCTCGAAGTCCTCCTGC
MAP4K4	sgMAP4K4_1	GTTGCTGACTGAGAATGCAG
MAP4K4	sgMAP4K4_2	TTGAGCAGCAGAAAGAACAG
MAP4K4	sgMAP4K4_3	GGAGAGAACAAGAAGAAAAG
MAP4K4	sgMAP4K4_4	GAGAAGGCGCAAAGAAGAAG
MAP4K4	sgMAP4K4_5	GACAGCTAGAAGAGGAGCAG
MAP4K5	sgMAP4K5_1	CGCCGTTCGTGCTTGTTAGC
MAP4K5	sgMAP4K5_2	TACGAACTCGTCCAGAGGGT
MAP4K5	sgMAP4K5_3	TGTAACATCGTTGCCTACTT
MAP4K5	sgMAP4K5_4	CCTAAGATAACTCCCAAAGT
MAP4K5	sgMAP4K5_5	CTCTCCTGTGTGTACATTTC
MAPK6	sgMAPK6_1	AAGCCAATTAACAGACGATG
MAPK6	sgMAPK6_2	CCATTGCCTCCACAACCCAA
MAPK6	sgMAPK6_3	TCTGCTGTTAACCGATCCAT
MAPK6	sgMAPK6_4	GACTTAAAACCATTGGGTTG
MAPK6	sgMAPK6_5	TTTGAGATTCTTGGTCCCAG
MAPKAPK2	sgMAPKAPK2_1	TGAAGGAGGACAAGGAGCGG
MAPKAPK2	sgMAPKAPK2_2	GTACGGTGTATAACAAGGAG
MAPKAPK2	sgMAPKAPK2_3	AGAATGGTCAGAAGTATCAG
MAPKAPK2	sgMAPKAPK2_4	GTGGTTCATAAACTCGGTGA
MAPKAPK2	sgMAPKAPK2_5	GAACTGCGGGAACTGCTGCG
MAPKAPK3	sgMAPKAPK3_1	GGTCCGCCGGGTGCAACTGG
MAPKAPK3	sgMAPKAPK3_2	GCCTCACCTTGACATCTCGG
MAPKAPK3	sgMAPKAPK3_3	GGTCTGTCTTCAACAGGAGG
MAPKAPK3	sgMAPKAPK3_4	GTGGTTCATGAACTGAGTGA
MAPKAPK3	sgMAPKAPK3_5	CATGGATGGTGAAACAGCAG
MAPKAPK5	sgMAPKAPK5_1	GGATTTGCCAAGATTGACCA
MAPKAPK5	sgMAPKAPK5_2	AGGCAGTTTTGAGTTCCCAG
MAPKAPK5	sgMAPKAPK5_3	GTGGAGTCAGATCTCAGAGA
MAPKAPK5	sgMAPKAPK5_4	GCTCCTGAAGGTCAAACCGG
MAPKAPK5	sgMAPKAPK5_5	CCCCTGGCTCAATTCCACCG
MARK2	sgMARK2_1	GTGGGGCTGCTCATCAGCAG
MARK2	sgMARK2_2	GTGTCGGGCCAACTTCACCT
MARK2	sgMARK2_3	GGTGGGCCAGAGATACAACG
MARK2	sgMARK2_4	TGTCGGCCAATCCCAAGCAG
MARK2	sgMARK2_5	GAAAGCCAGCAGCACAGCCA
MARK3	sgMARK3_1	ACTGCCACTTGATTTCCGGG
MARK3	sgMARK3_2	GAAGCGGATTCGATCTGGGG
MARK3	sgMARK3_3	GACAGGCTGGGAGAGGCAGG
MARK3	sgMARK3_4	CAGCACACGTCACATGGAGA
MARK3	sgMARK3_5	ACTGTTGAAAACAATCGGCA
MAST2	sgMAST2_1	GCATGGCCTGGTGCACACGG
MAST2	sgMAST2_2	GGAGCGAGGCCGCATGGCTG
MAST2	sgMAST2_3	GAATAAATTCAGCCTTCTGG
MAST2	sgMAST2_4	GGAGCGGCTCTCACTGCTCG
MAST2	sgMAST2_5	GGAACCGAGGCGCATCCAGG
MAST3	sgMAST3_1	GCGGCTGGTGTGCAGCACGG
MAST3	sgMAST3_2	GAGCTGAGCCTGCCACGCCG
MAST3	sgMAST3_3	GGGACCGACAATGGCGACAG
MAST3	sgMAST3_4	GAGGCAGCCGAGAAATTCCG
MAST3	sgMAST3_5	GGAAGATGGGAGAGACGCGA
MASTL	sgMASTL_1	GAAGAGTGTGAGAAGAGGGG
MASTL	sgMASTL_2	CCAGCGATGGATCCCACCGC
MASTL	sgMASTL_3	ATAGTGAAGCCCATTAGCCG
MASTL	sgMASTL_4	GAATTCGCCCATCATCAACG
MASTL	sgMASTL_5	GAAGGAGCCTGGAGGAGGCG
MELK	sgMELK_1	AAACAACAGGCAAACAATGG
MELK	sgMELK_2	GTACTGGACAGAATCAAATG
MELK	sgMELK_3	GCAGGTGTTCTGCATAAGGC
MELK	sgMELK_4	GTGTCATTAGCCCTGAGAGG
MELK	sgMELK_5	GTGTTTGGGAGCCTTGAAAG
MERTK	sgMERTK_1	AGGAAGAGGCCCAGCAGCAG
MERTK	sgMERTK_2	GCAGCAGGATGGAGAACTGG
MERTK	sgMERTK_3	GACACTATTGAAGTTCATGG
MERTK	sgMERTK_4	GCGTGAGGAAGGGATAACAG
MERTK	sgMERTK_5	GACAGAGGTCACCTGGGGAA
MINK1	sgMINK1_1	GCAGCAGCAGCGAGACCCCG
MINK1	sgMINK1_2	GATGTCGTCCAGGCTGCGGG
MINK1	sgMINK1_3	CAAGGTCATGGATGTCACGG
MINK1	sgMINK1_4	GAGCTGGTCATCGTTTCCCG
MINK1	sgMINK1_5	GCTGCTGACAGAGAATGCTG
MKNK2	sgMKNK2_1	GCCTCACCTTGAACGAACGG
MKNK2	sgMKNK2_2	TGAGCCACATCCACAAGCGC
MKNK2	sgMKNK2_3	CAGCGGCATCAAACTCAACG
MKNK2	sgMKNK2_4	GGCGGAGTACATGGCCCCGG
MKNK2	sgMKNK2_5	GGATATACAAGATGACGCCC
MLKL	sgMLKL_1	TGATCAGGCCGAGGACGCGG
MLKL	sgMLKL_2	GAAGGGCAGTCTTCACCCAG
MLKL	sgMLKL_3	AAGAACCCTACCATCCACAG
MLKL	sgMLKL_4	AATACTGCAAGAAACAGTGC
MLKL	sgMLKL_5	CCTGTTTCACCCATAAGCCA
NEK11	sgNEK11_1	GCGGCTGAGGAAGCTCCAGG
NEK11	sgNEK11_2	GAAAAGGAGGAGCAACCTGA
NEK11	sgNEK11_3	CAATTGATTCAAGTTCGTGG
NEK11	sgNEK11_4	CAAGAAAGCCAAACGAGGAG
NEK11	sgNEK11_5	GGAACTTGACAATGGCTGGG
NEK2	sgNEK2_1	ACTACAGCTTGCTAAAGGAA
NEK2	sgNEK2_2	GTCCTCAGCCCGGGAAGGCA
NEK2	sgNEK2_3	GATCTTCTGGCAGCGGCCGT
NEK2	sgNEK2_4	CCGGAGGAAGAGTGATGGCA
NEK2	sgNEK2_5	TGCCACAGACGAAGTGATGG
NEK4	sgNEK4_1	GACGCTTGTGAAGCACCGGC
NEK4	sgNEK4_2	GGGTGCTAGCCATGTCACAG
NEK4	sgNEK4_3	ACATCTTACCTGCAAAAGGG
NEK4	sgNEK4_4	GGGAGGGATTCAGTGAGTGA
NEK4	sgNEK4_5	AGCAGGGCCAGGAAAACCCC
NEK6	sgNEK6_1	ACAACCTCTGCCACACCCTG
NEK6	sgNEK6_2	AGGCCGAGGACAGTTCAGCG
NEK6	sgNEK6_3	GATGCACAGGCCCCAGGGTG
NEK6	sgNEK6_4	GCAGCGAAAAGACAGCGTGT
NEK6	sgNEK6_5	AGTGGCTCTGAAGAAGGTGC
NEK7	sgNEK7_1	GTTCATTACAGCCACTGGGG
NEK7	sgNEK7_2	TAGTGATCTGAAGGAAGAGG
NEK7	sgNEK7_3	GGTTGGAACTGAGGAACAGG
NEK7	sgNEK7_4	ACAATGGATGAGCAATCACA
NEK7	sgNEK7_5	AGCAATCACAAGGAATGCAA
NEK9	sgNEK9_1	GAAACTCCTGACCCAAGTGG
NEK9	sgNEK9_2	CCAGTGGAGCAGGTCTCCTG
NEK9	sgNEK9_3	CAAGTGATCAGGGTCTCCTG
NEK9	sgNEK9_4	GTCCCGGACCTGTCTTGCCG
NEK9	sgNEK9_5	GGAACAATGGAAGCAGACCG
NLK	sgNLK_1	GGTGTGGAAGGTGGTGGTGA
NLK	sgNLK_2	GGTGCAGGTGAGGAGGAGGG
NLK	sgNLK_3	GCTGCAGCCATGTTAAACCC
NLK	sgNLK_4	TCAGTAACAGATCCAAGAGA
NLK	sgNLK_5	TACATCGAGACATTAAGCCA
NRBP1	sgNRBP1_1	GAGGTTGTGGAGGTCACAGG
NRBP1	sgNRBP1_2	CAAGAACTACAAGCTGCAGG
NRBP1	sgNRBP1_3	GCACTGCTGATGGCTTCCTG
NRBP1	sgNRBP1_4	GCCGCAAGGAGTTTGAGCGA
NRBP1	sgNRBP1_5	GTTGGTGTCCCACAATGCAG
NRBP2	sgNRBP2_1	GCACCTCGAAGAGCACGCGG
NRBP2	sgNRBP2_2	GAAGCGAGGACAAGGCGCGC
NRBP2	sgNRBP2_3	GGAGCGGGAGGACGAGAGCG
NRBP2	sgNRBP2_4	GGACGAGAGCGACATCCTGG
NRBP2	sgNRBP2_5	GTGGTCGCTGGCAAAAGCGA
OXSR1	sgOXSR1_1	TGGGCGTCTTCATAAGACAG
OXSR1	sgOXSR1_2	TGTCCTTGCAGATACAGCAG
OXSR1	sgOXSR1_3	GCAAAAGGGGAACACAAAAG
OXSR1	sgOXSR1_4	GGTGGGAGAGAGACTTGAGT
OXSR1	sgOXSR1_5	GGACGATTACGAGCTGCAGG
PAK2	sgPAK2_1	GGTCGCGGGGCAATAACGGG
PAK2	sgPAK2_2	ATACTGGATGGCACCAGAGG
PAK2	sgPAK2_3	GTTAGGGCATGCCAGAACAG
PAK2	sgPAK2_4	AGGACATCCAGCACAGCCTG
PAK2	sgPAK2_5	ATCAATGCAGCTGAATGCCA
PAK4	sgPAK4_1	GGGCCCAGGAACAGCAGGGG
PAK4	sgPAK4_2	GAAGTTGTCCAGGTAGGAGC
PAK4	sgPAK4_3	TGGACCTGCGCAAGCAGCAG
PAK4	sgPAK4_4	GGGGTGGCTCGTTGAAGTAG
PAK4	sgPAK4_5	TGGGAAGAGGAAGAAGCGGG
PBK	sgPBK_1	GAAACCCAAAGAAGCTGTGG
PBK	sgPBK_2	GAGTGGCTTTCACAATGGAA
PBK	sgPBK_3	GTTACATTGGCACAGAGCCA
PBK	sgPBK_4	AAGCTTCTGCATAAACGGAG
PBK	sgPBK_5	CCAGTCATATTTTCATCCAG
PDK4	sgPDK4_1	GGTGGGCGTCAAGATGAAGG
PDK4	sgPDK4_2	GAGACTCGCCAACATTCTGA
PDK4	sgPDK4_3	GAATTATCCATCACAGGCGT
PDK4	sgPDK4_4	GCTGGCTCGCTCAACGGCGC
PDK4	sgPDK4_5	GAGGCGGTCAATAATTCTCA
PIK3R4	sgPIK3R4_1	GCAGAGGACTCGGAACGAGG
PIK3R4	sgPIK3R4_2	AGGAGAGTTGAAGAGAGCAA
PIK3R4	sgPIK3R4_3	GGACCCACCAAACATGCCAC
PIK3R4	sgPIK3R4_4	GAGAATAGCTAAGCAGATGA
PIK3R4	sgPIK3R4_5	GGAACAGTCAAAAGATGGAG
PIM2	sgPIM2_1	GAGAAGGGCCCACTGGGTGA
PIM2	sgPIM2_2	ATCCTGATAGACCTACGCCG
PIM2	sgPIM2_3	AGGATGTACTCACCTGGCGG
PIM2	sgPIM2_4	CAGCCCAGCACACGATTCCG
PIM2	sgPIM2_5	CAAGCAGGCGGATCACGCCA
PIM3	sgPIM3_1	GCTGTGGCAGTGGCGCACGG
PIM3	sgPIM3_2	GCAGGATCTTCACCGGGAGG
PIM3	sgPIM3_3	GGGTAGCGGCGGCTTCGGCA
PIM3	sgPIM3_4	GGTGCACGACCCCGCAGCTG
PIM3	sgPIM3_5	CACGCCCAGCGACCACACGG
PINK1	sgPINK1_1	GAGGCCCAGCCCTAGCCCGA
PINK1	sgPINK1_2	TTACCCAGAAAAGCAAGCCG
PINK1	sgPINK1_3	GAGCCGAGTGGCCTTGGCTG
PINK1	sgPINK1_4	GCACGGAAGAGGTGAAGGCG
PINK1	sgPINK1_5	CAGCTGCAGCAGCATCATGG
PKDCC	sgPKDCC_1	GAAGGAGGCGCAGAAACCCG
PKDCC	sgPKDCC_2	GACGGAGCCCAGCAGGAAGG
PKDCC	sgPKDCC_3	GATCCGGGCGCGCTACGAGG
PKDCC	sgPKDCC_4	GAGGTGCAGCGCTATTCCCG
PKDCC	sgPKDCC_5	GAGGGGCTGCTATCGGCTGG
PLK1	sgPLK1_1	TAGTGGACCCACGCAGCCGG
PLK1	sgPLK1_2	GCTGCTCAAGCCGCACCAGA
PLK1	sgPLK1_3	GAAAGGGCACAGTTTCGAGG
PLK1	sgPLK1_4	GGTTCGAGAGACAGGTGAGG
PLK1	sgPLK1_5	GGAATCCTACGACGTGCTGG
PLK2	sgPLK2_1	GGGAAGTGTTGCAGACACAG
PLK2	sgPLK2_2	GAGCGGACTCGAAGAAGAAG
PLK2	sgPLK2_3	ATGGTGGTGAGGGGCCGCCG
PLK2	sgPLK2_4	GAAGCCATGGAACTAAAAGT
PLK2	sgPLK2_5	TGAAAAGGACACCGACGGTG
PLK3	sgPLK3_1	GGATCTGGTCAATAGAGGGG
PLK3	sgPLK3_2	GCGCGGAGACAGGAAACCGG
PLK3	sgPLK3_3	GGTCCGCGCAAGGCACTCGG
PLK3	sgPLK3_4	GGTCAGCCGTCTCAAAGGGA
PLK3	sgPLK3_5	CCTGAAGACAGCTCACCCCG
PLK4	sgPLK4_1	GAAACCAGTAATAGTGGAAG
PLK4	sgPLK4_2	GAGGAGGTGAAAATGAAGAG
PLK4	sgPLK4_3	AGACTGAAACCGTACAACAG
PLK4	sgPLK4_4	CGATTCTGATAACCCCATGG
PLK4	sgPLK4_5	GAGCATACTTGATTCAGAGG
POMK	sgPOMK_1	GAGCGATGAAGAAGTGGTCG
POMK	sgPOMK_2	ACAGCTGGCGGCACCTCTCG
POMK	sgPOMK_3	GTAGAGCAGAGTATTCATCA
POMK	sgPOMK_4	AGCTCCTCGCAGGACAGCCA
POMK	sgPOMK_5	GAGACAGCTGAAGCGTGTTG
PRKD2	sgPRKD2_1	GCTGTCAGAAATCCTCACGG
PRKD2	sgPRKD2_2	GCAGGGACTCGGAGGTGCCG
PRKD2	sgPRKD2_3	ACGGCGAGGCAGGAGTTCGG
PRKD2	sgPRKD2_4	GCAGTCATTAGGGACGCGGG
PRKD2	sgPRKD2_5	GGGGAGGCCCTTATCAATGG
PRKD3	sgPRKD3_1	CCATCACTCACCAACTCCAG
PRKD3	sgPRKD3_2	GAAGAGCAGCACAATGGTGA
PRKD3	sgPRKD3_3	AAGCACAGCAGGAATAGCTG
PRKD3	sgPRKD3_4	GAGTGTTACCATTGAAGCCC
PRKD3	sgPRKD3_5	AAAGTACCAAGAGACTGCCT
PRKDC	sgPRKDC_1	TACGCTAAGAGAAAGTTAGC
PRKDC	sgPRKDC_2	GAAACAGCTGTCTCCGTAAA
PRKDC	sgPRKDC_3	GGTCTGTTGCCTGGTCCATC
PRKDC	sgPRKDC_4	ACCTTACTCTGTTGAAATTA
PRKDC	sgPRKDC_5	TACAAGCAAACCGAAATCTC
PRKX	sgPRKX_1	GGAGAGCGACTCCCGCAAGG
PRKX	sgPRKX_2	ATGATGTGAAGCATCATCGG
PRKX	sgPRKX_3	CCGCACTCACTCACCCACGG
PRKX	sgPRKX_4	AAGGCGATTAGGAAACATGA
PRKX	sgPRKX_5	GCGACAGCGCCTCAGGGCTG
PRPF4B	sgPRPF4B_1	GGAGCAGATCACGCTTGCGA
PRPF4B	sgPRPF4B_2	AGGCGGTCTCGATCACGCGG
PRPF4B	sgPRPF4B_3	GAAGTTCAAGATGGCCGCCG
PRPF4B	sgPRPF4B_4	TAGCGACTGGGTCTCCGCGG
PRPF4B	sgPRPF4B_5	CCAGGAGACAGTGTCCGCGA
PSKH1	sgPSKH1_1	CAAGCACTTCATCACAGAGG
PSKH1	sgPSKH1_2	GATTGAGACCAAGTACCGGG
PSKH1	sgPSKH1_3	GGAGCGGGTGTACATGGTGA
PSKH1	sgPSKH1_4	GTCACTCTTAGTGCCACTGA
PSKH1	sgPSKH1_5	ATCAAGGCCCTAATTGGCCG
PTK2B	sgPTK2B_1	GCTGCACCCACAGATGACGG
PTK2B	sgPTK2B_2	GAAACCCTGCGAAGGCCCGG
PTK2B	sgPTK2B_3	AGGCCCTGCAGAGCCCATGG
PTK2B	sgPTK2B_4	GATCGGGCCCAACATCCGGT
PTK2B	sgPTK2B_5	TACGCCAGCAAGGTCAGCGA
PTK6	sgPTK6_1	GAGGAGCTGAGCTTCCGCGC
PTK6	sgPTK6_2	GGGGTCCGGCTACTTTGGGG
PTK6	sgPTK6_3	GGGCCGGCTGCACCTGAACG
PTK6	sgPTK6_4	CGAGCTTGTGAACTACCACA
PTK6	sgPTK6_5	GGGATGACTGGGAGAGGCCG
RIOK1	sgRIOK1_1	GCGGCTTCTCATGAGCCGGG
RIOK1	sgRIOK1_2	AGGTGAAATAGAAGATGAGG
RIOK1	sgRIOK1_3	GGAGTTGGAAAACTCGCCAA
RIOK1	sgRIOK1_4	GAATGGAGGAAGCAACCCAC
RIOK1	sgRIOK1_5	CTGGCCCATAGGTACCACGG
RIOK3	sgRIOK3_1	TCAGTGAGTATAACATGCTG
RIOK3	sgRIOK3_2	GAGTGGCATCGCCTGAGCCC
RIOK3	sgRIOK3_3	GTATTTTGAGGAATAGCCCA
RIOK3	sgRIOK3_4	GAACTCCAGGCCGTGAGGGT
RIOK3	sgRIOK3_5	GCTGGCTCAGATGCTACAGA
RIPK1	sgRIPK1_1	AGTGCAGAACTGGACAGCGG
RIPK1	sgRIPK1_2	GGACAGCGGAGGCTTTGGGA
RIPK1	sgRIPK1_3	GATGCACGTGCTGAAAGCCG
RIPK1	sgRIPK1_4	ATGAAGAGCACAATGAGCTG
RIPK1	sgRIPK1_5	GGCACCGCTAAGAAGAATGG
RIPK2	sgRIPK2_1	GCCCGGGACCATGAACGGGG
RIPK2	sgRIPK2_2	GACCTGCGCTACCTGAGCCG
RIPK2	sgRIPK2_3	GGTGGGCAGGGCGCTGCAGA
RIPK2	sgRIPK2_4	GAGTTTGTGGTAGGGAATGG
RIPK2	sgRIPK2_5	GGACGCGCCAGTCTGCGTGG
RIPK3	sgRIPK3_1	GAAGTGGGGCTACGATGTGG
RIPK3	sgRIPK3_2	GGCCTGTCCACATTTCAGGG
RIPK3	sgRIPK3_3	GTAGACGTCACTGGCTGTGG
RIPK3	sgRIPK3_4	GAGGTCTCTGGAGTCTGGGG
RIPK3	sgRIPK3_5	GTGTAGGAAGGCGATATCCA
RIPK4	sgRIPK4_1	GAAGGTGCGCAGCAGCGCCA
RIPK4	sgRIPK4_2	GTTCCGAATCATCCACGAGA
RIPK4	sgRIPK4_3	CAAACAGGCCATCCATGCTG
RIPK4	sgRIPK4_4	GCTGCATGAGGCGTATCAGG
RIPK4	sgRIPK4_5	TGGAAGGTGGGCCTAACTCG
RNASEL	sgRNASEL_1	AGAGCGGCTGAGGAAAGGAG
RNASEL	sgRNASEL_2	GAAGAACCTTCACAAGGGAA
RNASEL	sgRNASEL_3	TGAGTTTGCCAATCATAGGG
RNASEL	sgRNASEL_4	AGGGCAGCCCACGTGCACAG
RNASEL	sgRNASEL_5	GAGGGACCCACGTCCTCCAG
ROCK2	sgROCK2_1	ACGACTTGGGAGAAATGGGG
ROCK2	sgROCK2_2	GAAAGGAGGGATCGAACCCA
ROCK2	sgROCK2_3	AGATGTGCGGAGAAAAGAGA
ROCK2	sgROCK2_4	GAAGGAACAAGAATTTCCAG
ROCK2	sgROCK2_5	GACACTTAATATGGCAACGG
ROR1	sgROR1_1	GGATTCTGTCAGCCATACAG
ROR1	sgROR1_2	GGAGTCTTTGCACATGCAAG
ROR1	sgROR1_3	GGAAGTGCCAATCATAGTGA
ROR1	sgROR1_4	GTGTTATAACAGCACAGGTG
ROR1	sgROR1_5	CTGTGGTCCAGGAGCCCCGG
RPS6KA1	sgRPS6KA1_1	AGGGTGGCTTGATCTCACGA
RPS6KA1	sgRPS6KA1_2	AAAGTCACCCGGCCTGACAG
RPS6KA1	sgRPS6KA1_3	TTTGCAGGTGATGTTCACGG
RPS6KA1	sgRPS6KA1_4	GCCACTGCTGGCTTGAAGGG
RPS6KA1	sgRPS6KA1_5	GCAGGCACCCCTGCACTCGG
RPS6KA2	sgRPS6KA2_1	GTGGAGATGGTCTAAAGCCA
RPS6KA2	sgRPS6KA2_2	GAAGGACAGGAAGGAGACCA
RPS6KA2	sgRPS6KA2_3	GCCGCAGTTCCTCAGTGGGG
RPS6KA2	sgRPS6KA2_4	CTATGGTCACAAAGAAGGGA
RPS6KA2	sgRPS6KA2_5	GCCACCGTTCAAACCAGCAG
RPS6KA3	sgRPS6KA3_1	GATGCCGCTGGCGCAGCTGG
RPS6KA3	sgRPS6KA3_2	GGATGAACCTATGGGAGAGG
RPS6KA3	sgRPS6KA3_3	GGAAAATTCTCACTCAGTGG
RPS6KA3	sgRPS6KA3_4	GGATGCACCACATCTAGTAA
RPS6KA3	sgRPS6KA3_5	GAGCCCGTCCGACAGCGCTG
RPS6KA4	sgRPS6KA4_1	GGATGTGGGCAACTTTGCGG
RPS6KA4	sgRPS6KA4_2	GGTGTGACTGGCACAGGCGC
RPS6KA4	sgRPS6KA4_3	GTCCTGGAGCTGCTGCGGGG
RPS6KA4	sgRPS6KA4_4	GTAGTGCAGCGTGACCAGGA
RPS6KA4	sgRPS6KA4_5	CCAGCGCCAGTACTTCAAGG
RPS6KB2	sgRPS6KB2_1	TGTGGGACACTATGAAGAGG
RPS6KB2	sgRPS6KB2_2	AGAGAACCGGAAGAAAACCA
RPS6KB2	sgRPS6KB2_3	GAGACGGAGGAAGGCAGCGA
RPS6KB2	sgRPS6KB2_4	TGTCCTGGACAGCATCAAGG
RPS6KB2	sgRPS6KB2_5	TGATTTGGATTTGGAGACGG
RPS6KC1	sgRPS6KC1_1	GCTCAGGACACCATTAGCAG
RPS6KC1	sgRPS6KC1_2	GAGCCCCAGCGACACCCGAG
RPS6KC1	sgRPS6KC1_3	GAACCTAAGGAGCCCTGCCG
RPS6KC1	sgRPS6KC1_4	GAATCCAGAGGAAGTGATGG
RPS6KC1	sgRPS6KC1_5	GGCAAGAAAAGATTGAACCA
RYK	sgRYK_1	TACTTACCTGATAAAGTGCG
RYK	sgRYK_2	ATAGAGCGTAGTGACTAATA
RYK	sgRYK_3	GAAGTTCCACGCACTTTATC
RYK	sgRYK_4	TACCTTGGACTTCGCATGCC
RYK	sgRYK_5	CCTTCGTTTAAAATTTAAGA
SCYL1	sgSCYL1_1	TATTCGGCCCAGGGCAACGG
SCYL1	sgSCYL1_2	AAGGAGCTGGAGATCTCCTG
SCYL1	sgSCYL1_3	AGCTCGGTCCACGAACACGG
SCYL1	sgSCYL1_4	CCGGAGTTGGCTGACAGCAG
SCYL1	sgSCYL1_5	CAGAACTGCCGGGCACCTGG
SCYL2	sgSCYL2_1	GGTCGACACATTGCCAGTGG
SCYL2	sgSCYL2_2	GGTTCTACCAAAACTGCCCA
SCYL2	sgSCYL2_3	ATGTCTGGAGATATAGGGGA
SCYL2	sgSCYL2_4	GTTCTTTATCTCATCAGGAG
SCYL2	sgSCYL2_5	AATTCCATCCAAGGAACCTG
SCYL3	sgSCYL3_1	CCAGAGGGTAAGGTAAATGG
SCYL3	sgSCYL3_2	GGGATAAACAGCAAGTCCAG
SCYL3	sgSCYL3_3	AGAGTGTCATGGACATGCCC
SCYL3	sgSCYL3_4	CAAACAACTGGAGAAGCACG
SCYL3	sgSCYL3_5	GATAGTAAGGTGCAGAGCGC
SGK2	sgSGK2_1	CAGCCGCTACAGATCCCCGG
SGK2	sgSGK2_2	CCAATGGGAACATCAACCTG
SGK2	sgSGK2_3	GTGTCTGGAAGGAGTAGCGC
SGK2	sgSGK2_4	GCAGCGTAGAACCTGGCCCG
SGK2	sgSGK2_5	GCTCTACACCTTCCTTGCAG
SIK1	sgSIK1_1	GGGCAAAGGCAACTTCGCGG
SIK1	sgSIK1_2	GCATCGAGTCACCAAAACGC
SIK1	sgSIK1_3	GGTCCACCACCAGCATGCGG
SIK1	sgSIK1_4	TCTGCGAGCAAAAGCCCCGC
SIK1	sgSIK1_5	GGAGTTCAGCGCGGACCCCG
SIK2	sgSIK2_1	GCACCGGATCACCAAGACGG
SIK2	sgSIK2_2	GGGGCCCAGCATGGTCATGG
SIK2	sgSIK2_3	GGGCAAGGGCAACTTCGCTG
SIK2	sgSIK2_4	GAACTGCTGGCAACATGGTG
SIK2	sgSIK2_5	ATTGCGAGCACCTTATCCGA
SIK3	sgSIK3_1	CGGCAAGGGCAACTTCGCGG
SIK3	sgSIK3_2	GTTCAGGTGCAGCATAGGGA
SIK3	sgSIK3_3	CAAGCGGAGAGGGTCCCCGT
SIK3	sgSIK3_4	CAGACCAGGAAGCTGTGCAG
SIK3	sgSIK3_5	ACAGGGGAGAAACGCTCCGT
SLK	sgSLK_1	GAGGAACCAGGAACAACTGA
SLK	sgSLK_2	CATCCGAGAATTGATTGCAG
SLK	sgSLK_3	AAGTAGCACTGAAGAAATGG
SLK	sgSLK_4	AATGGAGGTCAGAAGTGTGG
SLK	sgSLK_5	AATACTGCTAGTATCAGCAG
SMG1	sgSMG1_1	GCAGTTGCTCCAGACAGCCA
SMG1	sgSMG1_2	GCAGTATCTGGAGCACGGCT
SMG1	sgSMG1_3	GGCGCACATACACTTCAGGG
SMG1	sgSMG1_4	GGACTGGACAGCAGGAGGCG
SMG1	sgSMG1_5	GGTGCTGTCTATGGTGGAGG
SNRK	sgSNRK_1	GCATGGCAGGATTTAAGCGA
SNRK	sgSNRK_2	AAGAAGCTCACTACAAGCTG
SNRK	sgSNRK_3	GGGTCGAGGCCATTTTGCCG
SNRK	sgSNRK_4	GGAGGGTCTTAATGAAGACT
SNRK	sgSNRK_5	ATGCCTGGCAAGTTTAACCA
SRPK1	sgSRPK1_1	CCTGCAGATCCGGAAGGCGG
SRPK1	sgSRPK1_2	GGCCCGAAAGAAAAGGACCA
SRPK1	sgSRPK1_3	TGAATGAGCAGTACATTCGG
SRPK1	sgSRPK1_4	GAAGCGAATGCAGGAAATTG
SRPK1	sgSRPK1_5	TGAGGAAATGGAGAAAGAGT
SRPK2	sgSRPK2_1	TGACCCAAACAAAGACATGG
SRPK2	sgSRPK2_2	GGATGGCGAATACTGCCCAG
SRPK2	sgSRPK2_3	GGTGTGGGGTCTGGCAAAGG
SRPK2	sgSRPK2_4	GCATTATACGGAGACAGCCT
SRPK2	sgSRPK2_5	TCACCTGCAGACCCTGAAGG
STK10	sgSTK10_1	GGAGCTTCACAATGTAGGGG
STK10	sgSTK10_2	GCTGCAGGTGAAGAACGAGG
STK10	sgSTK10_3	AAGAGCCTCCACATCAACGG
STK10	sgSTK10_4	GCGGAAATTGGCAAAAGCCA
STK10	sgSTK10_5	TAGACAGGCGCAGGATGCGG
STK16	sgSTK16_1	GAGAGCAGACACACAGCGCG
STK16	sgSTK16_2	ACCTCTTCATCCAGAAACTG
STK16	sgSTK16_3	CGAGCAGCAGGACCGGGAGG
STK16	sgSTK16_4	GATGCATGTCGGCTTCTCGC
STK16	sgSTK16_5	GACAGTAAGCCACGAGGCGA
STK17A	sgSTK17A_1	TTGGAGAAGCCAGGCAGCGG
STK17A	sgSTK17A_2	GTATCTCTGTCAGCAGCCCG
STK17A	sgSTK17A_3	GCTACAGCCTGTGCCCGGGC
STK17A	sgSTK17A_4	AAAAGGCCAAGATTGTCGGA
STK17A	sgSTK17A_5	GAAGGGCTCGGTGCGCACCA
STK17B	sgSTK17B_1	GAGCAGCATATACCCTCTCG
STK17B	sgSTK17B_2	AATCACCTAACATGTCGAGG
STK17B	sgSTK17B_3	TTACATCTAAAGAGCTAGGG
STK17B	sgSTK17B_4	CCCCAGAGGAAAATTTGCTG
STK17B	sgSTK17B_5	CAGCCAACTCAGGTAAACAC
STK24	sgSTK24_1	GAGAAGAGCCAGGCGTGCGG
STK24	sgSTK24_2	GAAGCTGGCGGACTTTGGCG
STK24	sgSTK24_3	GTACCTACCTCTGCAAACAG
STK24	sgSTK24_4	GGTCCATTGAAGAGCTGCGA
STK24	sgSTK24_5	AGGGGCCATCTACCTAGCGG
STK25	sgSTK25_1	GAGAAGCACAAGCAGAGCGG
STK25	sgSTK25_2	TCAGCTTGTCTGAGATGCCG
STK25	sgSTK25_3	CCTGGTTGGCAAATCCCCGG
STK25	sgSTK25_4	GGGCATCGATAACCACACAA
STK25	sgSTK25_5	CAAGATCATCGACCTGGAGG
STK32C	sgSTK32C_1	AAACACCGGCCTCCGCGCGG
STK32C	sgSTK32C_2	GCAGTGCATCGAGCGCGACG
STK32C	sgSTK32C_3	GCAGAACGTGCAGTTCTCCG
STK32C	sgSTK32C_4	GCGGCCAGCACATCATCCAC
STK32C	sgSTK32C_5	GACCGGCTACTCCTTCGAGG
STK35	sgSTK35_1	GAGGTACACAAAGCCCGGAG
STK35	sgSTK35_2	AACGGGCCGCCCGGAAGTGG
STK35	sgSTK35_3	CACGAAGCTGAGGCCGGCGG
STK35	sgSTK35_4	GGGCCAGCGGAGACTCCTGG
STK35	sgSTK35_5	ACATAAGCTGCACCTCCCGC
STK36	sgSTK36_1	ACTCTGAGCAGACTTTGCGG
STK36	sgSTK36_2	GGAGTGTGGACAGGGAGCTG
STK36	sgSTK36_3	GCAGTTGATTCAGGAAGCTG
STK36	sgSTK36_4	GGTGGTGACAGACTATGCTG
STK36	sgSTK36_5	GTATGCAGCCAACAGACCAG
STK38	sgSTK38_1	GGAGCGTGACATTCTAGTGG
STK38	sgSTK38_2	GGGGTCTCAGAACAGAAAGG
STK38	sgSTK38_3	TGAGTAACCACACAAAGGAA
STK38	sgSTK38_4	AGAAGGCCTAAAAGATGAGG
STK38	sgSTK38_5	ACTTACTGAAATCACTGGGG
STK38L	sgSTK38L_1	GAAGAAATTAGAAGTGGCCA
STK38L	sgSTK38L_2	AGAAGGATTAGCAGATGAAG
STK38L	sgSTK38L_3	GATGGATGAAACCCAACTGG
STK38L	sgSTK38L_4	GGTGTTTCAGAGCAGAAAGG
STK38L	sgSTK38L_5	GGTATGGTTGCTCATAGGAA
STK39	sgSTK39_1	GGAGTGGAGTGACGACGAGA
STK39	sgSTK39_2	GGGATGGCTGCACTGACTCA
STK39	sgSTK39_3	AATAGGTCACTACGTTGGGA
STK39	sgSTK39_4	AAGTGCGTTCCTAGCAACAG
STK39	sgSTK39_5	GGACGCGTACGAGCTGCAGG
STK4	sgSTK4_1	AACGCCAGGAATCCCAGCAG
STK4	sgSTK4_2	GATTGGAAAATACCACAGGA
STK4	sgSTK4_3	GTCTTAGAGAAACTTGGAGA
STK4	sgSTK4_4	GGTTTTCGGAATGTGGGAGG
STK4	sgSTK4_5	TTGTAAAGAGCCCTGAGCAG
STK40	sgSTK40_1	GGAAATAATGCAAAGAGAGC
STK40	sgSTK40_2	GCTGTCTCTCCTGCACACGC
STK40	sgSTK40_3	GAAGGCCGCTCACCTGGAAG
STK40	sgSTK40_4	GGAGAAGAGGCTCAGCGAGA
STK40	sgSTK40_5	GGGAAGCATCTGGTGAGCGA
STRADB	sgSTRADB_1	GCATACTCCCACAGGAACAC
STRADB	sgSTRADB_2	GTGTCCTACAGGATTTACAT
STRADB	sgSTRADB_3	CAGATAGTTCAACCCTCTCA
STRADB	sgSTRADB_4	ATAGTTACCAGTGTTCCTGT
STRADB	sgSTRADB_5	ATTCTCTTTGGAGCCGTGAG
STYK1	sgSTYK1_1	GGAGGGACTTCAGGATACGG
STYK1	sgSTYK1_2	GTTCTGGAGCAGATTTGCAG
STYK1	sgSTYK1_3	GGATGACCCCAAGAAGGATG
STYK1	sgSTYK1_4	GCCACTTAAGGAGACATCCG
STYK1	sgSTYK1_5	GGGAGCTACCACACCTGCCC
TAOK1	sgTAOK1_1	TGTGCGTACCAATGAAGTGG
TAOK1	sgTAOK1_2	GAGTGAGCTAGACATGATGG
TAOK1	sgTAOK1_3	GAAGAAACTCCTTTTCCAGG
TAOK1	sgTAOK1_4	ACAGAGGGTCTCCCTCCGGA
TAOK1	sgTAOK1_5	GATCTCAGAGAAATTGGCCA
TAOK2	sgTAOK2_1	GCATTCATGTTAAAGAGCGG
TAOK2	sgTAOK2_2	GGATGTCCGGAATAGTGAGG
TAOK2	sgTAOK2_3	GAAATGGCAAGACATCATCA
TAOK2	sgTAOK2_4	GAAGGTCAGAAGCTGAGCCC
TAOK2	sgTAOK2_5	GCACAAGAAACCCCTTCAGG
TAOK3	sgTAOK3_1	GGAGCAGCAGAACATTCGGG
TAOK3	sgTAOK3_2	GCATTCATGTTGAAAAGGGG
TAOK3	sgTAOK3_3	GCTCAGGCCTGGGATCGCCG
TAOK3	sgTAOK3_4	GCACCGCCTCAAGCTACAGA
TAOK3	sgTAOK3_5	GAAGCTGGCCAAGAAGCAAG
TBK1	sgTBK1_1	AAGGATGTTTGCAAGAACAG
TBK1	sgTBK1_2	AACGTGGATGTACTTTAGGG
TBK1	sgTBK1_3	GATGAAGATCAACCTGGAAG
TBK1	sgTBK1_4	ACAGTGTATAAACTCCCACA
TBK1	sgTBK1_5	GGAGTACAGAAAGCAGAAAA
TESK1	sgTESK1_1	GAGCCCGGTAGGAGGAGGGG
TESK1	sgTESK1_2	AACAAGCTCCCCAGTAACCG
TESK1	sgTESK1_3	ACAGCTGCACGCTCTTACAG
TESK1	sgTESK1_4	GGGCAATGTCCAGGGCCAGG
TESK1	sgTESK1_5	GAAGGAGCCATTGGCCGTGG
TLK1	sgTLK1_1	GGAATGGATCTAACTTCCCA
TLK1	sgTLK1_2	CCAGGACCTGGAAAAGAAGG
TLK1	sgTLK1_3	GGTTGTAAGCAGTGAAGCCA
TLK1	sgTLK1_4	TCTTTTACTCAGTACCAGGG
TLK1	sgTLK1_5	GACGTATAGATGATTTGCTC
TLK2	sgTLK2_1	GAGCCTCATTTACTGAACAG
TLK2	sgTLK2_2	ATATCTCTAGGCAACAGGAA
TLK2	sgTLK2_3	AGAGCTGGAGAGACTAGAAA
TLK2	sgTLK2_4	TCAGTGTCTTTATGGAAGGA
TLK2	sgTLK2_5	TTAGGAGGAAGCAGAGATCC
TNIK	sgTNIK_1	CAGGGGAGTCGACGCTGCGG
TNIK	sgTNIK_2	GGCGTGGCATCTCCACGCGG
TNIK	sgTNIK_3	GTAACACGTTGAAAGAGGAG
TNIK	sgTNIK_4	AGCGTTCTGAGGCCCTACGG
TNIK	sgTNIK_5	TCGAGGAGCAGAAAGAGCAG
TNK1	sgTNK1_1	CCAGAGGGTGCTGTTTGCAG
TNK1	sgTNK1_2	GGGTTCAGGCTGCTTCGGTG
TNK1	sgTNK1_3	GGGCTGTGGACGCTGCCCAG
TNK1	sgTNK1_4	GGCCTTCGGGACCTACCCGG
TNK1	sgTNK1_5	GATCTGCTCACCATCTGCAG
TNK2	sgTNK2_1	GCAGGGCCGAGAACTACTGG
TNK2	sgTNK2_2	GGTGAGCTTGAGAGCCGGGG
TNK2	sgTNK2_3	GGACCTGGAGAAGATCGGCA
TNK2	sgTNK2_4	TGTGGGAGGCTGTGAAGAGG
TNK2	sgTNK2_5	AGGCAGGTGAGGCTCTGCAG
TP53RK	sgTP53RK_1	GCGCCGAGCAGTCATGGCGG
TP53RK	sgTP53RK_2	AGAGCTACTACGCCGGCCGA
TP53RK	sgTP53RK_3	CAGAGCCTCAGCCTCCGGGG
TP53RK	sgTP53RK_4	GCTCCAGGCCGCTCAAGAAG
TP53RK	sgTP53RK_5	GCTGGTGAAGCAGGGTGCCG
TRIB1	sgTRIB1_1	AATCTGCTTGAAGAGCCGGG
TRIB1	sgTRIB1_2	TGACTGGTGGCAGTGGGCGA
TRIB1	sgTRIB1_3	GAAGTTCGTCTTCTCCACGG
TRIB1	sgTRIB1_4	CTGGAGCACTCGGAGAGGCG
TRIB1	sgTRIB1_5	AGTGTGGATGCACAGCGCCC
TRIB2	sgTRIB2_1	GAGATCGCGGAACAAAACCC
TRIB2	sgTRIB2_2	GACAAGTTCGGAGTCTCGGG
TRIB2	sgTRIB2_3	CAAGAAGCTGAGAGAGGAGG
TRIB2	sgTRIB2_4	ATGGCAGTGGGCCACTGCCG
TRIB2	sgTRIB2_5	AAAACGTGGTCTCCCTCCAG
TRIB3	sgTRIB3_1	GAACCCGCAGGAGCAGCCAG
TRIB3	sgTRIB3_2	GACATAGGGCCCAAGACGGG
TRIB3	sgTRIB3_3	GTGACAGTGCGCCAGGGCGG
TRIB3	sgTRIB3_4	GACACAGCTTGAGATCACGC
TRIB3	sgTRIB3_5	GTCCAGAAACGAGCTCGAAG
TRIM28	sgTRIM28_1	CCAGCGGGTGAAGTACACCA
TRIM28	sgTRIM28_2	GTGAATGGCGGCCTCCGCGG
TRIM28	sgTRIM28_3	GCACTCCACACAGTAGCTGG
TRIM28	sgTRIM28_4	GGGCCAGCCAAGTCTCGGGA
TRIM28	sgTRIM28_5	TGCCTGGACCAAGAGTGCCG
TRIM33	sgTRIM33_1	TGTGCTGTCTGCCAAAACGG
TRIM33	sgTRIM33_2	ATGGCGGAAAACAAAGGCGG
TRIM33	sgTRIM33_3	AGTGGGCACTGGAGTTGCCG
TRIM33	sgTRIM33_4	GAGGCTGGCGGTCCAGGAGG
TRIM33	sgTRIM33_5	GTAGTTGGTACAGGTGCTGG
TRIO	sgTRIO_1	GCAGCCATGAGCGGCAGCAG
TRIO	sgTRIO_2	GGTGGGAGAGATAAACGTGG
TRIO	sgTRIO_3	GGGCCACATGGATGCAGCAG
TRIO	sgTRIO_4	GACTGGATCACACACAACAA
TRIO	sgTRIO_5	GAAGCTCCATGGCATGAGGG
TRPM7	sgTRPM7_1	GCATACAGAACAGAGCCCAA
TRPM7	sgTRPM7_2	GGAGCCTGGATTTTAACTGG
TRPM7	sgTRPM7_3	AGAGTGATCTTATATCCTGG
TRPM7	sgTRPM7_4	CAACTGAGGAGTGCTGCTGG
TRPM7	sgTRPM7_5	CATAACAGAAGAGATCCCCA
TRRAP	sgTRRAP_1	GGAGCTTTGCAAAATCGGGG
TRRAP	sgTRRAP_2	GCAGCCAGCACATCCCGCAG
TRRAP	sgTRRAP_3	GCGGCAGTCACCAGGTGCAG
TRRAP	sgTRRAP_4	GGGGAAACTGCCACAACCCG
TRRAP	sgTRRAP_5	CAAGCTCCTGCTGAACCTGG
TTK	sgTTK_1	GATGATGGCAAACAACCCAG
TTK	sgTTK_2	CAGAGAGTAACCAGAAACAG
TTK	sgTTK_3	GTTGACAACTGACAAGCAGG
TTK	sgTTK_4	TTAAAGCAGATAGGAAGTGG
TTK	sgTTK_5	AAAGCAGCTGCTTTCAGAGG
UHMK1	sgUHMK1_1	GCTCCACAGATCAACAGCTG
UHMK1	sgUHMK1_2	CATATTTGCCAGTAAAGCAG
UHMK1	sgUHMK1_3	CAGCAGTCTTAGCACTGGAG
UHMK1	sgUHMK1_4	TCAAGCAACAGACAGCGTGA
UHMK1	sgUHMK1_5	ATTGCAAAATTGCTTGGCCC
ULK1	sgULK1_1	GCAGCGTCTGAGACTTGGCG
ULK1	sgULK1_2	TCTGCGGTTTCAGGTCGCGG
ULK1	sgULK1_3	GGGCTGAACACAGCTCCCAG
ULK1	sgULK1_4	GGAGAACTCGAACTTGCCCA
ULK1	sgULK1_5	GCCCTTGAAGACCACCGCGA
ULK3	sgULK3_1	GGGCAGCGGCACGTACGCCA
ULK3	sgULK3_2	GGTGTACAAGGCCTACGCCA
ULK3	sgULK3_3	GAAAAGTCTGAACAAGGCAT
ULK3	sgULK3_4	GCCGCTGGCACACCATCTCG
ULK3	sgULK3_5	ACTGCCGGGACCTACTGCAG
VRK1	sgVRK1_1	GACCCCAAAAGATGTCACGA
VRK1	sgVRK1_2	ATGGTCAAACACACAGACAG
VRK1	sgVRK1_3	GGATTACCCATTGGCCAAGG
VRK1	sgVRK1_4	CATCGATGCACACAATGGCG
VRK1	sgVRK1_5	TTTGTAGCCCCATCAAGACG
VRK2	sgVRK2_1	AGACCAGATCCATAAAACAG
VRK2	sgVRK2_2	ACAGAACCTGAAGGACCCTG
VRK2	sgVRK2_3	TCGGCTACTGCATGCTGCGG
VRK2	sgVRK2_4	TTACAGCAACTGCTTCCAGA
VRK2	sgVRK2_5	ATGATATGGAAGGCAATCAG
WNK1	sgWNK1_1	ACTATGGACAAGGACAGCCG
WNK1	sgWNK1_2	GAAGAAGCGGTGCTCAGTGG
WNK1	sgWNK1_3	CGGTCACGGTCTCTTCCCGG
WNK1	sgWNK1_4	CCGGCGAGAAGTGGCAGCGG
WNK1	sgWNK1_5	AGAGCTGGAGACCAAGGCCG
APC	sgAPC_1	AAGGCAAATCAGAGTTGCGA
APC	sgAPC_2	GTCCCAAGCAACAGAAGCAG
APC	sgAPC_3	GTATTGTTGGGAAATTCCCG
APC	sgAPC_4	GCAGAATGAAGGTCAAGGAG
APC	sgAPC_5	AAGACATCCAGACTGTCGCA
AXIN1	sgAXIN1_1	GGAGCCTCAGAAGTTCGCGG
AXIN1	sgAXIN1_2	GAGGTGGGAGGGCTGCACGG
AXIN1	sgAXIN1_3	GGAGCTCATCCACCGCCTGG
AXIN1	sgAXIN1_4	GCTGCACAGCCTCCAGGCGG
AXIN1	sgAXIN1_5	GGAGGCCGAGGAGAAGCTGG
CTNNB1	sgCTNNB1_1	GTGATGGTTCAGCCAAACGC
CTNNB1	sgCTNNB1_2	AAGGTTATGCAAGGTCCCAG
CTNNB1	sgCTNNB1_3	GAAGCTGAACAAGAGTCCCA
CTNNB1	sgCTNNB1_4	GATGGAGTTGGACATGGCCA
CTNNB1	sgCTNNB1_5	GAGTGGTAAAGGCAATCCTG
FZD5	sgFZD5_1	TAGGAGCAGCAGCAACAGCG
FZD5	sgFZD5_2	GCTGCTCCTAGCGCAGCTGG
FZD5	sgFZD5_3	GTAGACCAGGAGGAAGACGA
FZD5	sgFZD5_4	GTACTGCGCGTAGCCCGCGA
FZD5	sgFZD5_5	GGTCCCCGCCAGCATTGTGG
FZD6	sgFZD6_1	AGAGCCCAACAAACACACAA
FZD6	sgFZD6_2	TTGGTACAAATGCTTTGCAG
FZD6	sgFZD6_3	TCACAAAGTTTACGACAAGG
FZD6	sgFZD6_4	AAGACATGCACAGAATGGGC
FZD6	sgFZD6_5	AGGTTAAGAGAACAGGACTG
LRP5	sgLRP5_1	GTACGGCTGGTGGACGCCGG
LRP5	sgLRP5_2	GAAGAGGCGGACCCTCCTGG
LRP5	sgLRP5_3	GGAGGGACTTGGACAACCCG
LRP5	sgLRP5_4	GGAAAACTGGAAGTCCACTG
LRP5	sgLRP5_5	GTACTGGACAGACGTGAGCG
PCNA	sgPCNA_1	TGAGCTGCACCAAAGAGACG
PCNA	sgPCNA_2	GCTCTGCAGGTTTACACCGC
PCNA	sgPCNA_3	TGGCCAGGTTGCGGTCGCAG
PCNA	sgPCNA_4	GCAAGTGGAGAACTTGGAAA
PCNA	sgPCNA_5	CCAGGGCTCCATCCTCAAGA
POLR2A	sgPOLR2A_1	AGGAGTTCTCCACAAAGCCA
POLR2A	sgPOLR2A_2	GAAACTCCTCTGCCATGCGG
POLR2A	sgPOLR2A_3	GAAGAAGATCATCATCACGG
POLR2A	sgPOLR2A_4	GCAGAAGCGAATGTCTGTGA
POLR2A	sgPOLR2A_5	GATGGACAACAAGTTCGGTG
PSMA7	sgPSMA7_1	GTCGGGCGAGAAGACGGTGA
PSMA7	sgPSMA7_2	GAGCCACCGGCTGACTGTGG
PSMA7	sgPSMA7_3	GCGCGTACTCCACTTGGAAG
PSMA7	sgPSMA7_4	CAAAGTCGAAACCCACGATG
PSMA7	sgPSMA7_5	CAGGCATGGTATGTGCCCGA
RPS27	sgRPS27_1	TTCCTCCAGGATGTTCCTTC
RPS27	sgRPS27_2	GCATTTCACATCCATGAAGT
RPS27	sgRPS27_3	CCTTCATCCCTCTCCAGAAG
RPS27	sgRPS27_4	AGGATGCTATAAAATCACCA
RPS27	sgRPS27_5	ACAAAACTACCGTTTGTGCA
SF3A3	sgSF3A3_1	GTGGAAACTACACCTACCGA
SF3A3	sgSF3A3_2	AAGGAAACATACCTCCCAGG
SF3A3	sgSF3A3_3	GATCAGAATTGATCTGGTCC
SF3A3	sgSF3A3_4	GGAATTTGAGGAACTCCTGA
SF3A3	sgSF3A3_5	GCTCACCGGCCATCCAGGAA
control	CTRL0001	GTAGCGAACGTGTCCGGCGT
control	CTRL0002	GACCGGAACGATCTCGCGTA
control	CTRL0003	GGCAGTCGTTCGGTTGATAT
control	CTRL0004	GCTTGAGCACATACGCGAAT
control	CTRL0005	GTGGTAGAATAACGTATTAC
control	CTRL0006	GTCATACATGGATAAGGCTA
control	CTRL0007	GATACACGAAGCATCACTAG
control	CTRL0008	GAACGTTGGCACTACTTCAC
control	CTRL0009	GATCCATGTAATGCGTTCGA
control	CTRL0010	GTCGTGAAGTGCATTCGATC
control	CTRL0011	GTTCGACTCGCGTGACCGTA
control	CTRL0012	GAATCTACCGCAGCGGTTCG
control	CTRL0013	GAAGTGACGTCGATTCGATA
control	CTRL0014	GCGGTGTATGACAACCGCCG
control	CTRL0015	GTACCGCGCCTGAAGTTCGC
control	CTRL0016	GCAGCTCGTGTGTCGTACTC
control	CTRL0017	GCGCCTTAAGAGTACTCATC
control	CTRL0018	GAGTGTCGTCGTTGCTCCTA
control	CTRL0019	GCAGCTCGACCTCAAGCCGT
control	CTRL0020	GTATCCTGACCTACGCGCTG
control	CTRL0021	GTGTATCTCAGCACGCTAAC
control	CTRL0022	GTCGTCATACAACGGCAACG
control	CTRL0023	GTCGTGCGCTTCCGGCGGTA
control	CTRL0024	GCGGTCCTCAGTAAGCGCGT
control	CTRL0025	GCTCTGCTGCGGAAGGATTC
control	CTRL0026	GTCTTCCGCCGCTCAAGTTA
control	CTRL0027	GCATGGAGGAGCGTCGCAGA
control	CTRL0028	GTAGCGCGCGTAGGAGTGGC
control	CTRL0029	GATCACCTGCATTCGTACAC
control	CTRL0030	GCACACCTAGATATCGAATG
control	CTRL0031	GTTGATCAACGCGCTTCGCG
control	CTRL0032	GCGTCTCACTCACTCCATCG
control	CTRL0033	GCCGACCAACGTCAGCGGTA
control	CTRL0034	GGATACGGTGCGTCAATCTA
control	CTRL0035	GAATCCAGTGGCGGCGACAA
control	CTRL0036	GCACTGTCAGTGCAACGATA
control	CTRL0037	GCGATCCTCAAGTATGCTCA
control	CTRL0038	GCTAATATCGACACGGCCGC
control	CTRL0039	GGAGATGCATCGAAGTCGAT
control	CTRL0040	GGATGCACTCCATCTCGTCT
control	CTRL0041	GTGCCGAGTAATAACGCGAG
control	CTRL0042	GAGATTCCGATGTAACGTAC
control	CTRL0043	GTCGTCACGAGCAGGATTGC
control	CTRL0044	GCGTTAGTCACTTAGCTCGA
control	CTRL0045	GTTCACACGGTGTCGGATAG
control	CTRL0046	GGATAGGTGACCTTAGTACG
control	CTRL0047	GTATGAGTCAAGCTAATGCG
control	CTRL0048	GCAACTATTGGAATACGTGA
control	CTRL0049	GTTACCTTCGCTCGTCTATA
control	CTRL0050	GTACCGAGCACCACAGGCCG

## Sheet: Lib #2
Gene Symbol	sgRNA ID	Sequence
ACKR4	sgACKR4_1	TGTGCTACTTTATCACAGCA
ACKR4	sgACKR4_2	CTAGATTGGAGCCATGGCTT
ACKR4	sgACKR4_3	AGTCCCCAGCCAATCAGGAG
ACKR4	sgACKR4_4	GATGCTTTCTGTGACTTGGA
ACKR4	sgACKR4_5	CTATTGTGAGGAATACAGGG
ADCK3	sgADCK3_1	GCAGCACTTGGGCATCGGAG
ADCK3	sgADCK3_2	CAGGAGCTGGGCCCTCGCTG
ADCK3	sgADCK3_3	GTTGGCCCTGCCCAGAGGGG
ADCK3	sgADCK3_4	GAACAAGCAGCACAAACAGA
ADCK3	sgADCK3_5	GAAAACTCTCAACAACGACC
ADORA2B	sgADORA2B_1	GTTGCCCGCCACCGAAAGCG
ADORA2B	sgADORA2B_2	GAAGCCCAGGCTGATGGTGA
ADORA2B	sgADORA2B_3	AGTGTTCGCCGTGCCCACCG
ADORA2B	sgADORA2B_4	GAAGAGCCCCACGGCCACGT
ADORA2B	sgADORA2B_5	TGAGCGGGACACAGATGGCC
ADRA1B	sgADRA1B_1	GATGTAGCGATCGATGGAGA
ADRA1B	sgADRA1B_2	AGGCCCGATGGAGATGACGG
ADRA1B	sgADRA1B_3	GGCTCCTTCCACCCAAGGAG
ADRA1B	sgADRA1B_4	GAGAACCACCAAGAACCTAG
ADRA1B	sgADRA1B_5	GGGCAGTGTGGAGTTGCTCG
ADRA2A	sgADRA2A_1	GGATCTTCTTGAAGGCGCGG
ADRA2A	sgADRA2A_2	CACCTGCAGGGAGTAAGGGG
ADRA2A	sgADRA2A_3	GGGCTACTGGTACTTCGGCA
ADRA2A	sgADRA2A_4	GATGGAGATGAGCGGCGGGA
ADRA2A	sgADRA2A_5	GAGAAGAAGGGCGGCGGCGG
ASXL1	sgASXL1_1	GAAGGAGCGCACGTGGGCCG
ASXL1	sgASXL1_2	ACAGGAGTCAGAACAAGCAG
ASXL1	sgASXL1_3	GGACAAACAGAAGAAGAAGA
ASXL1	sgASXL1_4	GAGAGTTGATCAGGGCACGG
ASXL1	sgASXL1_5	GATACGACAGGAAATGGAGA
ATXN3	sgATXN3_1	CGAGTGTTAGAAGCAAATGA
ATXN3	sgATXN3_2	AATGTTAGACGAAGATGAGG
ATXN3	sgATXN3_3	AAGATGAGGAGGATTTGCAG
ATXN3	sgATXN3_4	ATGAGGAAGCAGATCTCCGC
ATXN3	sgATXN3_5	CCCAAGTGCTCCTGAACTGG
ATXN7	sgATXN7_1	CAGCAAAGTAGAGTTCCCCA
ATXN7	sgATXN7_2	CACACTACTGAAATCTGCGG
ATXN7	sgATXN7_3	CGAGATCAATAACCCCACAG
ATXN7	sgATXN7_4	GGGTCCCTGAGAGGCTGCGG
ATXN7	sgATXN7_5	GAGGTGGTACTGGGCACTGG
ATXN7L3	sgATXN7L3_1	ATGGGGAGCAAAGCGGGAGG
ATXN7L3	sgATXN7L3_2	GCAGCCGAATCGCCAACCGC
ATXN7L3	sgATXN7L3_3	GATATACGCGGACCTGGTCG
ATXN7L3	sgATXN7L3_4	GTACACCGGGCTGTCAAGTG
ATXN7L3	sgATXN7L3_5	CAAGAAGAGAAAGTCAGACA
BABAM1	sgBABAM1_1	GGTGCGGACCACATATGGCG
BABAM1	sgBABAM1_2	CAGCAGCCCCACTGAAGAGG
BABAM1	sgBABAM1_3	GTAGGGGCACAGGCCAGCGT
BABAM1	sgBABAM1_4	AGCGTGGGCAGCCGCAGCGA
BABAM1	sgBABAM1_5	GAGGCCGCCAGTGCTGATGA
BAP1	sgBAP1_1	AGTGGACAGACAAGGCCCGG
BAP1	sgBAP1_2	GAACCGTCAGACAGTACTAG
BAP1	sgBAP1_3	GGCGGACTGGAACTCGGCTG
BAP1	sgBAP1_4	TGACTATGAGGATGACGAGG
BAP1	sgBAP1_5	GAAGGGAACAGGGAAGCCAG
BDKRB2	sgBDKRB2_1	GACTCACCTGAAAGAGGCCG
BDKRB2	sgBDKRB2_2	TGAGGACTCCGTGCCCACCA
BDKRB2	sgBDKRB2_3	GAGTCCAAATGTTCTCTCCC
BDKRB2	sgBDKRB2_4	CCAGCACGAACAGCACCCAG
BDKRB2	sgBDKRB2_5	GAAGTTGTTGGAGATGGTGA
BMP2K	sgBMP2K_1	GTACTCCAGCAACTACAGCA
BMP2K	sgBMP2K_2	CGGATGCCCAAGTCGGAGGG
BMP2K	sgBMP2K_3	AGTACGCACGAGGAAAACTG
BMP2K	sgBMP2K_4	GGAAAAGCCAAATAAAAGCC
BMP2K	sgBMP2K_5	GGGGCACTAAGACCTGGAAA
BRCC3	sgBRCC3_1	AATGGGGCTGTGCATAGGGG
BRCC3	sgBRCC3_2	GAGCGTGGTTGAGACAAACG
BRCC3	sgBRCC3_3	GGTGGTGCAGGCGGTGCAGG
BRCC3	sgBRCC3_4	GGCCAAGATGGCGGTGCAGG
BRCC3	sgBRCC3_5	GAAGCTGCAGACAGCTGCTC
CAMK1	sgCAMK1_1	TAAGAGGACGCAGAAGCTGG
CAMK1	sgCAMK1_2	GCTGCATGATGAGGTAGAGG
CAMK1	sgCAMK1_3	CCAGCACCTGGAAGATGAGG
CAMK1	sgCAMK1_4	CATGTGCCGCACCACAGCCG
CAMK1	sgCAMK1_5	GCACCAGCCAGGAGGGGCAG
CCR1	sgCCR1_1	GGAAACTCCAAACACCACAG
CCR1	sgCCR1_2	GGTGATGACACCAAAAGTGA
CCR1	sgCCR1_3	GAAGCGTGAACAGGAAGAGC
CCR1	sgCCR1_4	ACAAATACCAAGGAGTACAG
CCR1	sgCCR1_5	GGCAAACACGGCGTGGACGA
CCRL2	sgCCRL2_1	GAAGATGGCCAATTACACGC
CCRL2	sgCCRL2_2	GGAGAGGGTTGATGCAGCAG
CCRL2	sgCCRL2_3	CAAGAAACGCATACAGGAGA
CCRL2	sgCCRL2_4	GCAGATGGAAACAGCGGCAG
CCRL2	sgCCRL2_5	ATATAAAGGACTCAAACGCG
CD97	sgCD97_1	GGAGAGGATGCCCGCCACGG
CD97	sgCD97_2	GAGACGCCCACGATGAGCAG
CD97	sgCD97_3	TGAGATCATCACCACCCCGA
CD97	sgCD97_4	GTCACAAGTCTCCGTCGGGG
CD97	sgCD97_5	CTCCAAGACAAGCTCAGCCG
CDK19	sgCDK19_1	GAAGGGTGCAAAGTGGGACG
CDK19	sgCDK19_2	GAAGCACCCAATTTGCATGG
CDK19	sgCDK19_3	CAGAACAGCACCCAGACCAA
CDK19	sgCDK19_4	TTTCAAGGCGAAGCTGGCGG
CDK19	sgCDK19_5	ACGGTCACGTCTACAAGGCG
CDKL5	sgCDKL5_1	ATTCTTGGGGAGCTTAGCGA
CDKL5	sgCDKL5_2	AGGACCAAGGCCAAAAGCCA
CDKL5	sgCDKL5_3	GAAGCTTGAGCATAGGGCAA
CDKL5	sgCDKL5_4	AGAGTTGGTAGCTTTTACAG
CDKL5	sgCDKL5_5	GAATTGTCTGGACGTGGAGA
CELSR1	sgCELSR1_1	GCCCGGCTGTACCTACGCGG
CELSR1	sgCELSR1_2	TAGGTGGTGGCCGAGCGCGG
CELSR1	sgCELSR1_3	CGTGCGGGAGAACCTGGAGG
CELSR1	sgCELSR1_4	GGAGCACTACAGCTTCGGGG
CELSR1	sgCELSR1_5	AAGGTGACGAAGGACTGGGG
CELSR2	sgCELSR2_1	AGGTCGACTGGAGTACACCA
CELSR2	sgCELSR2_2	GCATCGTGCGAACGCTACGG
CELSR2	sgCELSR2_3	GGAGGCGATGAAGGGCGCGG
CELSR2	sgCELSR2_4	GAGCCCAGGAAAAGGTGCAG
CELSR2	sgCELSR2_5	GCAACGGGGCCCCTGAGGAG
CHRM3	sgCHRM3_1	GATGTTTGGAAACAAAGGCG
CHRM3	sgCHRM3_2	GGAGGGGCTGTGTATCCAGG
CHRM3	sgCHRM3_3	GGGGCAGCCCTGCATCGGAG
CHRM3	sgCHRM3_4	GAAATGAGTGACGGTTCCCG
CHRM3	sgCHRM3_5	CAGACGGTATGACCTCCCAG
CLK3	sgCLK3_1	TGAGCTACCGATGGAAGAGG
CLK3	sgCLK3_2	GCGGAGCCCATCCTTTGGAG
CLK3	sgCLK3_3	GGAGGCGCTGCTACAAGACC
CLK3	sgCLK3_4	GAGTGTGGAAGATGACAAGG
CLK3	sgCLK3_5	GGGTGAAGGCACCTTTGGCA
COPS5	sgCOPS5_1	ACAGCAGCAAGAAATCCTGG
COPS5	sgCOPS5_2	GTACTGCAAAATCTCAGCAT
COPS5	sgCOPS5_3	GTGATGCATGCCAGATCGGG
COPS5	sgCOPS5_4	GGGTGGTATCATAGCCACCC
COPS5	sgCOPS5_5	CAAATCAAAGACCTGACCAG
CXCR4	sgCXCR4_1	GAAGATGATGGAGTAGATGG
CXCR4	sgCXCR4_2	GAAGCGTGATGACAAAGAGG
CXCR4	sgCXCR4_3	GCACTCACCTCTGTGAGCAG
CXCR4	sgCXCR4_4	CACTTCAGATAACTACACCG
CXCR4	sgCXCR4_5	GAAGCTGTTGGCTGAAAAGG
CYLD	sgCYLD_1	AAAGCTCCTTAAAGTACCGA
CYLD	sgCYLD_2	TAAAGGCCTCCAAATAGACG
CYLD	sgCYLD_3	ACTGTCCTCTCTGCTAACAG
CYLD	sgCYLD_4	AGAGTGTGACGCAGGAAAGG
CYLD	sgCYLD_5	GGATTACCCCATAGAAAGGA
CYSLTR1	sgCYSLTR1_1	AGAGATCATAGAGTACAAGG
CYSLTR1	sgCYSLTR1_2	GAGGTTGACATACAAAGCAT
CYSLTR1	sgCYSLTR1_3	TCTGGGTACATAAGTCACGC
CYSLTR1	sgCYSLTR1_4	ACATAATAGACCACACGGAG
CYSLTR1	sgCYSLTR1_5	GGAAGTCATCAATAGTGTCA
DSTYK	sgDSTYK_1	GCAGAGGCGATGGAGGGCGA
DSTYK	sgDSTYK_2	GCAGCCGTCCCAGGTAGCGG
DSTYK	sgDSTYK_3	GAGTCCCATAGGTGAAGCGG
DSTYK	sgDSTYK_4	GCAGATAGCACTAGATGTGG
DSTYK	sgDSTYK_5	GAGACGGGCTCGCTGCCCCA
DYRK3	sgDYRK3_1	TGCAGAGTACATTTGAACAG
DYRK3	sgDYRK3_2	TTTAGTCTTCTGGGTGGAGG
DYRK3	sgDYRK3_3	GGAGGGTATGATGATGCAGA
DYRK3	sgDYRK3_4	GGTGCTGAAAATTATTGGCA
DYRK3	sgDYRK3_5	GGCATCCAAAGATTGCAAGA
EIF3F	sgEIF3F_1	TACGACACTGAACGCATCGG
EIF3F	sgEIF3F_2	GTTGCAGCCGCTGCTGCCGC
EIF3F	sgEIF3F_3	TCCATTTCACAGGTACGCTA
EIF3F	sgEIF3F_4	AGACTGTGGTCACCTGACGT
EIF3F	sgEIF3F_5	GCAATATGCAGAGGATGTAC
ENY2	sgENY2_1	GAAATCACTCCAAAAGGCAG
ENY2	sgENY2_2	TGGCTGGAAGGATCAGTTGA
ENY2	sgENY2_3	CAGTTGAAGGCACACTGTAA
ENY2	sgENY2_4	ACACGTTACTGTTGATGACT
ENY2	sgENY2_5	AAAGGCTGGCATGCTGAGCA
ERN1	sgERN1_1	GCAGGGACTTGCCAAAAGGG
ERN1	sgERN1_2	CCAAAACCCGAGAGCTCCGG
ERN1	sgERN1_3	ATAAAAGGCCACCACAGGGG
ERN1	sgERN1_4	GATGCACATCAATGTCGCTG
ERN1	sgERN1_5	GCAGCCTCTCACCGATGTTG
ESRRA	sgESRRA_1	GGCGGCAGAAGTACAAGCGG
ESRRA	sgESRRA_2	GTACAAGCGGCGGCCGGAGG
ESRRA	sgESRRA_3	GCGAGTGGGAGCTGGACCAG
ESRRA	sgESRRA_4	GCGGGTGGGCATGCTCAAGG
ESRRA	sgESRRA_5	TATGCCATGCCTGACCCCGC
F2R	sgF2R_1	CGGGTGCGGGCAGACAACAG
F2R	sgF2R_2	GCCGCACAGACTGAAGCAGG
F2R	sgF2R_3	AGCCCGGGACAATGGGGCCG
F2R	sgF2R_4	GCATCTCTCACCTGGCCTGC
F2R	sgF2R_5	GGAGCTGGTCAAATATCCGG
F2RL1	sgF2RL1_1	GCAGCCTCTCTCTCCTGCAG
F2RL1	sgF2RL1_2	GAGGATGCGGAGCCCCAGCG
F2RL1	sgF2RL1_3	AGAGGCTGCTAGCAGGATGG
F2RL1	sgF2RL1_4	GCCAGGTTTCTCACCTTGGA
F2RL1	sgF2RL1_5	GGGTTTGCCAAGTAACGGCA
FFAR4	sgFFAR4_1	AATGTCCCCTGAATGCGCGC
FFAR4	sgFFAR4_2	GAAGAGCAGGTGGCAGGCAA
FFAR4	sgFFAR4_3	CAGCACGGTTGTCTCCACCG
FFAR4	sgFFAR4_4	GCTGGGCAACGTGTGCGCCC
FFAR4	sgFFAR4_5	TCGGCGCGCCACCAGCACCA
FPR1	sgFPR1_1	GGTGAAACAGAAGTCAGCCA
FPR1	sgFPR1_2	GATGCAGGACGCAAACACAG
FPR1	sgFPR1_3	GAGGAGCAGAGCCATCACCC
FPR1	sgFPR1_4	GGACCAACGACCCTAAAGAG
FPR1	sgFPR1_5	AGGCTGCTGCGACAAAGGAG
FZD1	sgFZD1_1	AGATGGGCTGGCAATAGCCG
FZD1	sgFZD1_2	GTGTAATGACAAGTTCGCCG
FZD1	sgFZD1_3	GAGCCGAGAAAGTATGGCTG
FZD1	sgFZD1_4	AAGAAGTCCCGGGCCGCCGG
FZD1	sgFZD1_5	ACAGCCGGACAAGAAGATGA
FZD2	sgFZD2_1	TCACAGATAGAGCGGCACGG
FZD2	sgFZD2_2	GGCGCGGTGGTGAGTAGCGC
FZD2	sgFZD2_3	GTAGTGCGCCGGGCACGGGA
FZD2	sgFZD2_4	GCAGAAGCCGTGGTCCGGGA
FZD2	sgFZD2_5	GGCGCCGAGCAGATCTGCGT
FZD3	sgFZD3_1	AGAGTGCACAAAGAAAAGGC
FZD3	sgFZD3_2	TTAGCTGGAGAACCAACTGA
FZD3	sgFZD3_3	CAACTACCACATACAGGCAG
FZD3	sgFZD3_4	GGGGCATCTGGGAAACAACG
FZD3	sgFZD3_5	AGCCTCCACAGATCACGTGA
FZD4	sgFZD4_1	GGTTGGGCACGAGCTGCAGA
FZD4	sgFZD4_2	TCTTGGTCACGTTGTAGCCG
FZD4	sgFZD4_3	GAGCAGCCGTACTGGATGAG
FZD4	sgFZD4_4	ATGCTGGCCATGGCCTGGCG
FZD4	sgFZD4_5	GGGGCGTCGGTCTCAGTCTG
FZD5	sgFZD5_1	TAGGAGCAGCAGCAACAGCG
FZD5	sgFZD5_2	GCTGCTCCTAGCGCAGCTGG
FZD5	sgFZD5_3	GTAGACCAGGAGGAAGACGA
FZD5	sgFZD5_4	GTACTGCGCGTAGCCCGCGA
FZD5	sgFZD5_5	GGTCCCCGCCAGCATTGTGG
FZD6	sgFZD6_1	AGAGCCCAACAAACACACAA
FZD6	sgFZD6_2	TTGGTACAAATGCTTTGCAG
FZD6	sgFZD6_3	TCACAAAGTTTACGACAAGG
FZD6	sgFZD6_4	AAGACATGCACAGAATGGGC
FZD6	sgFZD6_5	AGGTTAAGAGAACAGGACTG
FZD7	sgFZD7_1	GCAGCGCGTCCACACTGGAG
FZD7	sgFZD7_2	TCGCACAGAGAACGACACGG
FZD7	sgFZD7_3	TGAGCGCCTCGCAGCCCTGG
FZD7	sgFZD7_4	GAACTTCCCGGTGCACGGTG
FZD7	sgFZD7_5	GGTGCGGGCGAGATCTGCGT
GIPR	sgGIPR_1	GCTGCTGCTCCAGAGGGCGG
GIPR	sgGIPR_2	CAGGGAATGACGAAAAGCGC
GIPR	sgGIPR_3	GCTGCCGGGATTACCGGCTG
GIPR	sgGIPR_4	CGGGAGCAAACACCACCTCG
GIPR	sgGIPR_5	GTGACAGAGGAACAGGCCCG
GPER1	sgGPER1_1	GGTGTGCTGCAGGTGCACGG
GPER1	sgGPER1_2	GCTCCGCATGATCCTCGCGG
GPER1	sgGPER1_3	GATGTGACTTCCCAAGCCCG
GPER1	sgGPER1_4	GGGCAACATCCTGATCCTGG
GPER1	sgGPER1_5	GATGAAGTACAGGTCGGGGA
GPR107	sgGPR107_1	CCAGCATTGGGAGCAGCCGG
GPR107	sgGPR107_2	GAAGGGCCGCCATCAGCCAG
GPR107	sgGPR107_3	CAAGAAGCATCAGCAACAGA
GPR107	sgGPR107_4	AAAGAGACTTGGTGAAAGGA
GPR107	sgGPR107_5	ACATACTGCATGGAACACCA
GPR110	sgGPR110_1	GGAGTGCTCCAGCCGTGTGA
GPR110	sgGPR110_2	ACCTTCACTGACGGCCACGG
GPR110	sgGPR110_3	ACGGCCACGGTGGCTTCCTG
GPR110	sgGPR110_4	AAATGAAAGTTGGAGTGCTG
GPR110	sgGPR110_5	GCAGCTGATATTCTTCGACT
GPR115	sgGPR115_1	CGAAAGTCTAGAATATGCAG
GPR115	sgGPR115_2	GATAAACTTCAAAGCCCTGA
GPR115	sgGPR115_3	GGCAAGAGCTAAGGAAGCTG
GPR115	sgGPR115_4	GAACACTAAGCAGCAAATCA
GPR115	sgGPR115_5	GAAAGTCCTTAGCACAGGGC
GPR125	sgGPR125_1	GAGAGCGGCAGCAACAGCGG
GPR125	sgGPR125_2	CAGCAGCCTGGAACTCGCGC
GPR125	sgGPR125_3	GCTACCTACCGGCTAGCCGG
GPR125	sgGPR125_4	CAGATGCTGTTGCAGCCCGG
GPR125	sgGPR125_5	TCACATTAACAGGGATGTGG
GPR126	sgGPR126_1	GCTGAAAGCAACCTAAGCTG
GPR126	sgGPR126_2	GGGATGTGCCAACTGCCGAG
GPR126	sgGPR126_3	TGGGCTCCCTACCTTGACAG
GPR126	sgGPR126_4	GAAGCCTTGAGGATGAGCCA
GPR126	sgGPR126_5	GGCAAAATTACAGATGCCAG
GPR128	sgGPR128_1	ACGATGAATGACCACAACAG
GPR128	sgGPR128_2	TTTCTCTTCAGAAAATGCGG
GPR128	sgGPR128_3	GGAATTTGTCAGCGAAGGAC
GPR128	sgGPR128_4	AGACAGTGCACATCCAACGT
GPR128	sgGPR128_5	CAATTCCAAACACAAAGAGG
GPR132	sgGPR132_1	GAAGCACTCGGCCATCGCGG
GPR132	sgGPR132_2	GAAGATGACAACCACCGCGA
GPR132	sgGPR132_3	GAGCAGGATAGTCCTGGTCG
GPR132	sgGPR132_4	ACAGCGCGGTGTGCACGCTG
GPR132	sgGPR132_5	GCAGGCGGAGATGAGGATGG
GPR137	sgGPR137_1	GAAGAGCAGGGCATACAGGG
GPR137	sgGPR137_2	GCAGTAGCTCCCACACGAAG
GPR137	sgGPR137_3	ATAGACGGAGAAGAAGAGCA
GPR137	sgGPR137_4	CAAGCGTCTCAGCTATCAGA
GPR137	sgGPR137_5	GAAGAGGGTGGTACGCAAGG
GPR143	sgGPR143_1	TGGGAATCCTAACCACACGG
GPR143	sgGPR143_2	GCCACGAGAACCAGCAGCAG
GPR143	sgGPR143_3	GAAGGTCCCTAGGCGCGGGG
GPR143	sgGPR143_4	AGGATGCGGACCGAGGCCGG
GPR143	sgGPR143_5	GTGGCTGTTTTGCTATGCAG
GPR153	sgGPR153_1	GCACCATGAGTGATGAGCGG
GPR153	sgGPR153_2	GGAGGTGACAGAGAAACAGG
GPR153	sgGPR153_3	GCGGCTGCCTGGCAGTGCAG
GPR153	sgGPR153_4	TCTGCTTGGCGCCAACGCTG
GPR153	sgGPR153_5	GCAGGCGGTGCACACAGTCA
GPR157	sgGPR157_1	GAAGGAGCTGGTGTTGGCGA
GPR157	sgGPR157_2	GGAGTGCTGCAGAACTTCGC
GPR157	sgGPR157_3	GAGGTACAAGTAGAGCGCAA
GPR157	sgGPR157_4	GCAGGCGGTGCTCCTGGGAG
GPR157	sgGPR157_5	GCTGCGCCACTCCTCCATGG
GPR160	sgGPR160_1	GGTCTCCCAAAACATAAGCA
GPR160	sgGPR160_2	GATAGTTAACATCTAGGGGC
GPR160	sgGPR160_3	TCTCACAGTATAACTGGAGT
GPR160	sgGPR160_4	CAGTTGACAAATGGATCCAA
GPR160	sgGPR160_5	GAGAAAACAGACAATGAGCT
GPR161	sgGPR161_1	GATGACCAACCAAACAGGGG
GPR161	sgGPR161_2	AAGGCACGCAAGGTGCACTG
GPR161	sgGPR161_3	TGGCACAGTCGTCATCGTGG
GPR161	sgGPR161_4	AGGATGCTCAGAGGACCGGG
GPR161	sgGPR161_5	GCTGCCTGAAGAGGAGGTGG
GPR173	sgGPR173_1	GTAGAAGCGGTGGTGGGCGA
GPR173	sgGPR173_2	GAAGCTCATCCAAACAGCAG
GPR173	sgGPR173_3	TGAAGGTCCATGAAGAGCCG
GPR173	sgGPR173_4	TGCGCTTGGCGTAGAAGCGG
GPR173	sgGPR173_5	GTAGCGGTGGGGCACAGCAC
GPR35	sgGPR35_1	GAAGCCCAGCTTGATCGCTG
GPR35	sgGPR35_2	CTACATGACCAACCTGGCGG
GPR35	sgGPR35_3	GGAGTGCAGCACGAAGGGCA
GPR35	sgGPR35_4	GGCAGGTAGAATCCCAGCAG
GPR35	sgGPR35_5	CAGAAGACCACCACGGCCAG
GPR39	sgGPR39_1	GAAGAAAGGATACTTGCAGA
GPR39	sgGPR39_2	GTACCCATGGCAAACAGCAA
GPR39	sgGPR39_3	GGACAGGGTGTAGCTGGACG
GPR39	sgGPR39_4	GGTTGCAAGTGAGACCCCGG
GPR39	sgGPR39_5	GATGATGGTCTGCCTCCTGG
GPR52	sgGPR52_1	AGGATCCTGAACATGAGCAG
GPR52	sgGPR52_2	AAAGCCAGTAAAATAGGCAC
GPR52	sgGPR52_3	GGCACTGGTGAGCCAAGACG
GPR52	sgGPR52_4	GCAAATTCTCAAGCGACAAG
GPR52	sgGPR52_5	GTAAGTGAAGCAGACAACAA
GPR56	sgGPR56_1	GGAGGACCGGATCAACGCCA
GPR56	sgGPR56_2	GAGCTCGCACATGTCCACCG
GPR56	sgGPR56_3	GGACATGGTGTCCTTCGAGG
GPR56	sgGPR56_4	GGGCTGGAGCTTCCACACCG
GPR56	sgGPR56_5	GACGAAAGGCCGGAGCGGGG
GPR65	sgGPR65_1	TGTGCGGCACAATAAAGCCA
GPR65	sgGPR65_2	GATCAACGGCAATGCAGGTG
GPR65	sgGPR65_3	TACACGTCCTGAACAAGTTG
GPR65	sgGPR65_4	CAGATCAGGATGGTGACCAA
GPR65	sgGPR65_5	CTGATAGTGACAAACTGAAG
GPR87	sgGPR87_1	GTACAGCATAACCTTCACGA
GPR87	sgGPR87_2	AATTCAGGCAACAGGAGCGA
GPR87	sgGPR87_3	TATCAGCCCAAGGAACACGA
GPR87	sgGPR87_4	AACAAATGGTCAGCCAACAG
GPR87	sgGPR87_5	GTCAAATTCATTGTGAAGGG
GPRC5A	sgGPRC5A_1	GAAGGAACCACAGAAGGTGA
GPRC5A	sgGPRC5A_2	GGGCATCGTCCTAGAAACGG
GPRC5A	sgGPRC5A_3	AGTGAGCATGAAGGCCACCG
GPRC5A	sgGPRC5A_4	AGAAACGGTGGCCACAGCCG
GPRC5A	sgGPRC5A_5	AGATGCCCAACACACCCAGG
GPRC5B	sgGPRC5B_1	GAAAACGCCAGCACATCCCG
GPRC5B	sgGPRC5B_2	GGACGCCCCAGAGGAAGCGG
GPRC5B	sgGPRC5B_3	TGTGCGGCAAGTTCAAGAGG
GPRC5B	sgGPRC5B_4	GCAATGTCAAGCTGCAGCAG
GPRC5B	sgGPRC5B_5	GGCGTTTTCAGAGGCCACCG
GPRC5C	sgGPRC5C_1	GAAGCGCCGAGAGGCACAGG
GPRC5C	sgGPRC5C_2	GACAATGCCCGCCCCAGCCA
GPRC5C	sgGPRC5C_3	TGGTGTCCTGCACAAAGGGG
GPRC5C	sgGPRC5C_4	GGGCTGGGTGATCTTCACTG
GPRC5C	sgGPRC5C_5	AGAGTGGCTGATCATCACCC
GRPR	sgGRPR_1	GGAGATGATCCAGATAAAGG
GRPR	sgGRPR_2	GAAGACAGACACCCCAACAG
GRPR	sgGRPR_3	ACGATGACTGGTCCCACCCG
GRPR	sgGRPR_4	GACATAGAGGATCCCCGGGT
GRPR	sgGRPR_5	AAACTGCAGGGATGACATAG
HCAR1	sgHCAR1_1	AAGGCCACAATGAGCAGCGG
HCAR1	sgHCAR1_2	CATAAGGAGGAAATCAGCCA
HCAR1	sgHCAR1_3	AAGGCAGGCAGATCATAAGG
HCAR1	sgHCAR1_4	GAGCATCGTGTTCCTTACGG
HCAR1	sgHCAR1_5	GATGAAGCTCTCACAGGAGA
HNF4A	sgHNF4A_1	GCAGACACGTCCCCATCAGA
HNF4A	sgHNF4A_2	GCTGCAAGGGCTTCTTCCGG
HNF4A	sgHNF4A_3	GGAGCGCATTGATGGAGGGC
HNF4A	sgHNF4A_4	GAACACCATGGATCTCTTGG
HNF4A	sgHNF4A_5	GCGTGGTGGACAAAGACAAG
HNF4G	sgHNF4G_1	ACTGTTGAGAGCTCACGCAG
HNF4G	sgHNF4G_2	AGAGCAACAGGAAAACACTA
HNF4G	sgHNF4G_3	GATCGGCAGTATGACTCCCG
HNF4G	sgHNF4G_4	CCACACTGCAGAGCATCACG
HNF4G	sgHNF4G_5	AATGGGTCTTGAGACAAATG
HRH1	sgHRH1_1	GTGCTCAGGACCACCACCAG
HRH1	sgHRH1_2	AATTTCTGAGAAGGAAGGGA
HRH1	sgHRH1_3	GCTGAGGCCAGAGAACCCCA
HRH1	sgHRH1_4	GGATGCCAAGAAACCAGGGA
HRH1	sgHRH1_5	GCAGGGCCTGAACACACATG
HTR1D	sgHTR1D_1	AGGATGATGAGCAACACCGA
HTR1D	sgHTR1D_2	GCTCAAGATCTCCCTTGCCG
HTR1D	sgHTR1D_3	AGTGCGAGTGCCCCTCATGG
HTR1D	sgHTR1D_4	AGGAGTCCCGGCAGATGGGG
HTR1D	sgHTR1D_5	GATCTGTTGGAGGCCTCCTG
JOSD2	sgJOSD2_1	ACAACCTGGACTCCAAGCTG
JOSD2	sgJOSD2_2	GCAGCAGCTCTTTAGCCAGG
JOSD2	sgJOSD2_3	CTGCCGTTCGTGGTACACGG
JOSD2	sgJOSD2_4	GCAGAACGTTGTTGAGGGCG
JOSD2	sgJOSD2_5	CTGCCGATGAGATCTGCAAG
KALRN	sgKALRN_1	GGAGGGCCTCACAAAGCTGG
KALRN	sgKALRN_2	TCTGCACCAGTACATCACGG
KALRN	sgKALRN_3	GCAGGTACAGCAGAAAGCCG
KALRN	sgKALRN_4	GTGGTGGACGAGATAAGCTG
KALRN	sgKALRN_5	AAGGAAATGGGTGACCACGG
KAT2A	sgKAT2A_1	GCTGGGGACTGAAGGGGCCG
KAT2A	sgKAT2A_2	GCAGCGCGCCAGTCAGAGGA
KAT2A	sgKAT2A_3	GATAAACCGACTGCTGGGGA
KAT2A	sgKAT2A_4	GCAGATGACCCGGCCTGTGG
KAT2A	sgKAT2A_5	CGAGCCACAGCAACACCCGC
LATS1	sgLATS1_1	GTTCAAGCTCACCCTAGCAA
LATS1	sgLATS1_2	GGAGTCTGGCCTCTTGGAGG
LATS1	sgLATS1_3	GAAGTGTTGAGAGGTGGTGG
LATS1	sgLATS1_4	GCTGTCAGAGGATATGGAGG
LATS1	sgLATS1_5	GCCCAGTCATCCCCGAGCAG
LGR4	sgLGR4_1	GCAGCTGCGACGGCGACCGT
LGR4	sgLGR4_2	GGATGACAACAGCTTGACGG
LGR4	sgLGR4_3	GTAGGGTGGGCAGATTGCTG
LGR4	sgLGR4_4	GAGTTCCCCACAAAAGACAG
LGR4	sgLGR4_5	GGTTGGTAAATGCAAAGTCA
LGR6	sgLGR6_1	ACAGCTCCTCCAAGAAGCGC
LGR6	sgLGR6_2	GCTGGGAGGAATCCCCGCAG
LGR6	sgLGR6_3	GGATGTGCCAACAGCTGCCC
LGR6	sgLGR6_4	GGGTGGAGAAGGCCTCGGGG
LGR6	sgLGR6_5	GAAGCTGGCACACATCCCAT
LPAR2	sgLPAR2_1	GAAGCGGCGGTTGGAGGCGA
LPAR2	sgLPAR2_2	GGGGTGCCATGCGTGAGCAG
LPAR2	sgLPAR2_3	GTTGTTATAGAAGAAGCCGA
LPAR2	sgLPAR2_4	AGATGGGCTGGTGGAAGCGG
LPAR2	sgLPAR2_5	GGAGCGGCACCGCAGTGTGA
LPAR5	sgLPAR5_1	GGATGAGCGCCCACACGCCC
LPAR5	sgLPAR5_2	GAGTAGACCACCGCCGCCAG
LPAR5	sgLPAR5_3	ACGCCACGCAGAGCCAGCGG
LPAR5	sgLPAR5_4	GCTGCTGCGGAGCAAGCTGG
LPAR5	sgLPAR5_5	GCGCTAAAGTAGTACACCAG
LPAR6	sgLPAR6_1	AGGAGTCATTATAGAAGCAG
LPAR6	sgLPAR6_2	GTGTGGTTAACTGTGATCGG
LPAR6	sgLPAR6_3	GGCATTGTTACCCTGAGAGT
LPAR6	sgLPAR6_4	GTATGGGTGCATGTTCAGCA
LPAR6	sgLPAR6_5	CAGAATGCTTCCGTACATGT
LPHN1	sgLPHN1_1	GTGGTGGTCGTGCTGAGGGG
LPHN1	sgLPHN1_2	GAGCTGGCCCGACACACCCG
LPHN1	sgLPHN1_3	GGACCCTGTCATCTTCACCG
LPHN1	sgLPHN1_4	TGGGACCTACAAGTACCTGG
LPHN1	sgLPHN1_5	AAAGACCGACATTGACCTGG
LPHN3	sgLPHN3_1	TCTTCCTGACACTGACGGGG
LPHN3	sgLPHN3_2	TAACAGAACCCAGTGTGCAG
LPHN3	sgLPHN3_3	ATGATACCTCCCCTTACCGA
LPHN3	sgLPHN3_4	GGTCCGAAGGGTGGTACTGG
LPHN3	sgLPHN3_5	GCAAATCAGGAGACAAACAA
LTB4R	sgLTB4R_1	GCTTCTGGGACACAAAGGGG
LTB4R	sgLTB4R_2	GAAGCTACGCACCAAGGCGA
LTB4R	sgLTB4R_3	GGATGATGAGCACCACCAGG
LTB4R	sgLTB4R_4	GGGCAGCCAGAAGGCGGCGA
LTB4R	sgLTB4R_5	GAGGCAGTGAGGCTCTCGGA
MAP2K7	sgMAP2K7_1	GCTTCAGCTTTGCTTCCAGG
MAP2K7	sgMAP2K7_2	GGGAGCCCCAGCATGTGGCG
MAP2K7	sgMAP2K7_3	GAGATGGGCAGCGGCACCTG
MAP2K7	sgMAP2K7_4	GCGCTGAGAAGCTCAAGAAG
MAP2K7	sgMAP2K7_5	GAAGGCGCTGTACTACCTGA
MC1R	sgMC1R_1	GAGGAAGAGCCCGTCAGAGA
MC1R	sgMC1R_2	GTGCACCGGCCTCCAGCAGG
MC1R	sgMC1R_3	GATGTAGCGGTCCACGGCGA
MC1R	sgMC1R_4	GCTCCGCAGGACGCTCAAGG
MC1R	sgMC1R_5	GAGCTTGGTGGAGAACGCGC
MKNK1	sgMKNK1_1	GAGGAGGAAGAAGAAGCGGA
MKNK1	sgMKNK1_2	CCTCCTGTCACCATCTGCGA
MKNK1	sgMKNK1_3	GAGTAGGGTGTTTCGAGAGG
MKNK1	sgMKNK1_4	TGAGCGAGAAGCCAGCCGAG
MKNK1	sgMKNK1_5	GACCTCTGAATTGCTTGGAG
MYSM1	sgMYSM1_1	AGAGCTGTTTGAACAAGGGC
MYSM1	sgMYSM1_2	AAGATAAAGGGACAAAGGCA
MYSM1	sgMYSM1_3	AGTAGACATCACAGATGAGG
MYSM1	sgMYSM1_4	GCATCACACCAGTTTCCCCA
MYSM1	sgMYSM1_5	GGAGCCATTTCAGGTGAAAG
NEK3	sgNEK3_1	GGTCCTGAGAATGATTGGGG
NEK3	sgNEK3_2	TGAGCCTGGGCTAGATGAGG
NEK3	sgNEK3_3	GAAAGAAATAAGGCTTCCCA
NEK3	sgNEK3_4	GTGATGGAATACTGTGATGG
NEK3	sgNEK3_5	TAGGAGTAATGAGACGGCAG
NPSR1	sgNPSR1_1	CATGCCAGCCAACTTCACAG
NPSR1	sgNPSR1_2	GTACACCAGGAAGGCCACGA
NPSR1	sgNPSR1_3	CAGGTTCTGAATGATCACAG
NPSR1	sgNPSR1_4	GAGGGCAGCTTCGATTCCAG
NPSR1	sgNPSR1_5	AGTGACTTTTACTGAAGTGG
NPY4R	sgNPY4R_1	GCACATGAGGAAGTCAGAGA
NPY4R	sgNPY4R_2	GATGAGCACAATCCCCAGGT
NPY4R	sgNPY4R_3	GGAACTCCAGAGCCTTGGAG
NPY4R	sgNPY4R_4	GGAGTTCCTGGCGGATAAGG
NPY4R	sgNPY4R_5	AGGTGGTGTAGATGGTGCGG
NR1D1	sgNR1D1_1	GCTGGGCCTCTTCACCGCGG
NR1D1	sgNR1D1_2	GCTCCCATTATAGAAGGAGG
NR1D1	sgNR1D1_3	GGGTGAGGGGACCGGAGCAG
NR1D1	sgNR1D1_4	AAACTGGGAGAAGCCCACCA
NR1D1	sgNR1D1_5	GGAGGATGTGATATCCCAGG
NR1D2	sgNR1D2_1	TATGGAGTTCATGCTTGCGA
NR1D2	sgNR1D2_2	AGATGGAACAGAAGAGGAGG
NR1D2	sgNR1D2_3	TCAATGGACAGTTCAAAGGG
NR1D2	sgNR1D2_4	TCCAGCAGTGAAAGAAGTGG
NR1D2	sgNR1D2_5	AGAACCCTCACTGTGACAAG
NR1H2	sgNR1H2_1	GAAGAAGGGGCGCCAGGCTG
NR1H2	sgNR1H2_2	GAAGATTCGGAAACAGCAGC
NR1H2	sgNR1H2_3	CGAGGGTGTCCAGCTAACAG
NR1H2	sgNR1H2_4	CCTGGGCCCTACCTGCACGG
NR1H2	sgNR1H2_5	GCTGCTGCAACGCCTCCACG
NR1H3	sgNR1H3_1	GAAGAAACTGAAGCGGCAAG
NR1H3	sgNR1H3_2	GCGCACTACATCTGCCACAG
NR1H3	sgNR1H3_3	GCCGGTCAGAAAAGGAGCGC
NR1H3	sgNR1H3_4	GGAGACTCACATGGGGATGG
NR1H3	sgNR1H3_5	CAGGATGCCCCACTCTGCTG
NR1I2	sgNR1I2_1	AGGGGCTGACAGAGGAGCAG
NR1I2	sgNR1I2_2	GCAGCTTCTTCAGCATGTAG
NR1I2	sgNR1I2_3	GAAGCTGCAGCTGCATGAGG
NR1I2	sgNR1I2_4	AACGCAGATGAGGAAGTCGG
NR1I2	sgNR1I2_5	GCTGAGGTGCCCCTTCCGGA
NR2C1	sgNR2C1_1	GTAACCTGCAGTATTGACAG
NR2C1	sgNR2C1_2	GTAACTTGTGAAGGCTGCAA
NR2C1	sgNR2C1_3	TGATAAGAACAGCAGTCTGG
NR2C1	sgNR2C1_4	GCACTTGATCATAATACCCA
NR2C1	sgNR2C1_5	TCTGTCTGCACAACACCTGC
NR2C2	sgNR2C2_1	TAATAGGCTGAAACAAGCCA
NR2C2	sgNR2C2_2	GCAGATGGGATAGACACCAG
NR2C2	sgNR2C2_3	GAAAACACTCAATGGGCCAG
NR2C2	sgNR2C2_4	GAATATGAGTTGCTTGGCGC
NR2C2	sgNR2C2_5	TCAGCCGGCAAAACTGACAG
NR2F1	sgNR2F1_1	GCGAGATCCGCAGGACGACG
NR2F1	sgNR2F1_2	AGTATTGGCACTGGTTGCGG
NR2F1	sgNR2F1_3	GCGGTCGGCAGACATGGGCG
NR2F1	sgNR2F1_4	TGGCTCTGGCCCGAACCGGG
NR2F1	sgNR2F1_5	GGCCAGTACGCACTCACCAA
NR2F2	sgNR2F2_1	GCAGTTGAGGGGATCCCCGT
NR2F2	sgNR2F2_2	GGTCAGCGCGAACTGCCCGT
NR2F2	sgNR2F2_3	GGCGCTGAAGAGCATCCTCG
NR2F2	sgNR2F2_4	AGAGCAAGTGGAGAAGCTCA
NR2F2	sgNR2F2_5	GCAGGGAAATATATCCGGAC
NR2F6	sgNR2F6_1	GCTATGGCCATGGTGACCGG
NR2F6	sgNR2F6_2	GCGGCGGAGACCTCTTCCCG
NR2F6	sgNR2F6_3	CGGCCGAGTCGACCTGCAGG
NR2F6	sgNR2F6_4	ACCGGGCGTGAAGAGCGCGA
NR2F6	sgNR2F6_5	AGGTGTAGCTGAGGTTGCGG
NR3C1	sgNR3C1_1	TGAGAAGCGACAGCCAGTGA
NR3C1	sgNR3C1_2	AAAGTGATGGGAAATGACCT
NR3C1	sgNR3C1_3	GGCCAGACTGGCACCAACGG
NR3C1	sgNR3C1_4	GCAGTGTGCTTGCTCAGGAG
NR3C1	sgNR3C1_5	GGGGCAGTGTTACATTACTG
NR4A1	sgNR4A1_1	GAACAGACAGCCTGAAGGGG
NR4A1	sgNR4A1_2	GAAGGTGCTGAAGCTGGGCA
NR4A1	sgNR4A1_3	GGATGTGGAGGAGGCCGAGG
NR4A1	sgNR4A1_4	GAAGTCCTCGAACTTGAAGG
NR4A1	sgNR4A1_5	ATAGTAGTCAGAGCCACTGG
NR4A2	sgNR4A2_1	GAAGCTGGGGAGAGAAGTGG
NR4A2	sgNR4A2_2	TAAAGGAGAAGAGGGAGAGG
NR4A2	sgNR4A2_3	AATGGGGTTGGGCACAGCGA
NR4A2	sgNR4A2_4	GAAGTGCCTGGCTGTTGGGA
NR4A2	sgNR4A2_5	GGCACTGATCAGACTCACCG
NR5A2	sgNR5A2_1	GTAAGGGCCGACCGAATGCG
NR5A2	sgNR5A2_2	GTGGATGTTTTGAATTGCAG
NR5A2	sgNR5A2_3	GGCCTATTTGCAGCAAGAGC
NR5A2	sgNR5A2_4	CAAGTGGTACATGGAAAGGA
NR5A2	sgNR5A2_5	CCTTCCTCCACGCATTCGGT
NR6A1	sgNR6A1_1	GACGAACCGCCGCCTAGCGG
NR6A1	sgNR6A1_2	GAATTGGCAGAGCTTGACCC
NR6A1	sgNR6A1_3	GTGTCATGTCTCGGAAGCAG
NR6A1	sgNR6A1_4	GGAGGCCGGAATAAGAGCAT
NR6A1	sgNR6A1_5	CCAGATGGGGATGAACCGGA
NTSR1	sgNTSR1_1	GAAGAGCGCCAGGTACACGG
NTSR1	sgNTSR1_2	GCTACATCTCGGATGAGCAG
NTSR1	sgNTSR1_3	GCGCCTCAACAGCTCCGCGC
NTSR1	sgNTSR1_4	GGGTCTTGGCCTTGAAGGGG
NTSR1	sgNTSR1_5	GGGCAGCCAGCAGACCACAA
OPN3	sgOPN3_1	TACTCGGGGAACCGCAGCGG
OPN3	sgOPN3_2	GGCTGATGTTGACCAGGAGG
OPN3	sgOPN3_3	GGGACACCAGCAGGTCGCTG
OPN3	sgOPN3_4	GGCCACGGCTACTGGGACGG
OPN3	sgOPN3_5	TAGGTGCCGGGGCTGAAGAG
OTUB1	sgOTUB1_1	GCGCTGTTTAAAGATGGCGG
OTUB1	sgOTUB1_2	GCAGCAGAAGCAGGAGCCGC
OTUB1	sgOTUB1_3	GCAGGACCGAATTCAGCAAG
OTUB1	sgOTUB1_4	CCAGCCGCTCTGACACCAGA
OTUB1	sgOTUB1_5	ATGACAGCAAGGAGTTGCAG
OTUB2	sgOTUB2_1	CTGAAAACAGGATTTACCGG
OTUB2	sgOTUB2_2	GGCGCAGTTTTACAGTGTGG
OTUB2	sgOTUB2_3	GTGGAACTGGTAGAGAAGGA
OTUB2	sgOTUB2_4	GGCGCAGGAACTGCACGATG
OTUB2	sgOTUB2_5	GATTTACCGGAGGAAAATCG
OTUD4	sgOTUD4_1	TCTTCAATACAGGAATGGGT
OTUD4	sgOTUD4_2	ACAACAGATGTGGATTACAG
OTUD4	sgOTUD4_3	GCTGGTAAAGAAGGCACCGC
OTUD4	sgOTUD4_4	GTGACACAGACTTTGACCAC
OTUD4	sgOTUD4_5	AGAGGGTGTTAAATGAGCTT
OTUD5	sgOTUD5_1	GATGTACAACCGTCCTGTGG
OTUD5	sgOTUD5_2	GAGGTGTACCAGTACAGCAC
OTUD5	sgOTUD5_3	GCCCAGCCCCACACCAATGG
OTUD5	sgOTUD5_4	GAAACGGGCCACAGACTGGG
OTUD5	sgOTUD5_5	AGGAGGCTTACCAAAGGCAG
OTUD7B	sgOTUD7B_1	CAAGGGAGGCTGCATGCAGG
OTUD7B	sgOTUD7B_2	GTTCCACAGGAGCAGAGCCA
OTUD7B	sgOTUD7B_3	AACAATGCTGGAGCTGGCGT
OTUD7B	sgOTUD7B_4	GCACAGATGGGCATTTCCAG
OTUD7B	sgOTUD7B_5	GCAGACACAGCAGAATAAAG
OXTR	sgOXTR_1	GGTGCTTCATGAAGAAGAAG
OXTR	sgOXTR_2	AAGCATCGCCGACCTGGTGG
OXTR	sgOXTR_3	GCAGGTCGGGCCCGTAGAAG
OXTR	sgOXTR_4	GAGCAGCAGCAGGTAGGTGG
OXTR	sgOXTR_5	GCAGCGGCTGGCAGATGGCC
P2RY1	sgP2RY1_1	CGAGGAGGAGAGAATGACCG
P2RY1	sgP2RY1_2	GCCGGCTGTCCCCAACGGGA
P2RY1	sgP2RY1_3	ACACCACACCGCTGTACCGG
P2RY1	sgP2RY1_4	GCTGGTGTGGCTCATTGTGG
P2RY1	sgP2RY1_5	GGTGGTGTCGTAACAGGTGA
P2RY2	sgP2RY2_1	GCTGCCTGTGTCCTACGGCG
P2RY2	sgP2RY2_2	TGGGCTGTGTCTGAACGCCG
P2RY2	sgP2RY2_3	GTGGTGACAAAGTAGAGCAC
P2RY2	sgP2RY2_4	GCAGAGGATAGAAGATGTGT
P2RY2	sgP2RY2_5	TAGGCGGACAGAGTCCACGC
PDK2	sgPDK2_1	GCTCTGCACCAGCTGCACGG
PDK2	sgPDK2_2	GGTGTGCTCAGCACTCGGTC
PDK2	sgPDK2_3	GGAACTCCATGATGTCCAGG
PDK2	sgPDK2_4	GTTCCTGGACAAGGATCCCG
PDK2	sgPDK2_5	GTCGTTGTGCCGGTTCCGGA
PIM1	sgPIM1_1	GCACCTGCCAGAAGAAGCTG
PIM1	sgPIM1_2	GTGGGCCCGCTACTGGGCAG
PIM1	sgPIM1_3	CCAGGTGGCCATCAAACACG
PIM1	sgPIM1_4	GGAAAGGGGAGCCCTGCAAG
PIM1	sgPIM1_5	CAAGCTCATCGACTTCGGGT
PPARA	sgPPARA_1	GATTTCGCAATCCATCGGCG
PPARA	sgPPARA_2	GACCACAGGATAAGTCACCG
PPARA	sgPPARA_3	GACGCTGGTGGCCAAGCTGG
PPARA	sgPPARA_4	GGAGCTCACGGAATTCGCCA
PPARA	sgPPARA_5	GAGACTCGTCCACGCTGCCG
PPARD	sgPPARD_1	GCAGGGCTGACTGCAAACGA
PPARD	sgPPARD_2	GAGCCAGTACAACCCACAGG
PPARD	sgPPARD_3	CGGCAAAGCCAGCCACACGG
PPARD	sgPPARD_4	TATCACTGAAGGGTTTGCGG
PPARD	sgPPARD_5	GGAGGCTGAGAAGAGGAAGC
PPARG	sgPPARG_1	GCAGGAGCAGAGCAAAGAGG
PPARG	sgPPARG_2	AGGGCTTGATATCAAAGGAG
PPARG	sgPPARG_3	GGAGAAGTCAACAGTAGTGA
PPARG	sgPPARG_4	GCTGACCAAAGCAAAGGCGA
PPARG	sgPPARG_5	GCAGCCCTGAAAGATGCGGA
PSMD14	sgPSMD14_1	GGTTGGTATCACAGTCACCC
PSMD14	sgPSMD14_2	AAAGCCAACAACCAAAGCCA
PSMD14	sgPSMD14_3	AGACTTCTTAGACTTGGAGG
PSMD14	sgPSMD14_4	ATATGTTGAAGCAGACAGGA
PSMD14	sgPSMD14_5	AGCCTTGTCGGAGAGAGCTG
PTAFR	sgPTAFR_1	GCAACGCTGAAGTCAAGCGC
PTAFR	sgPTAFR_2	AGGGCAGCTGCACCACGTGG
PTAFR	sgPTAFR_3	AGAGCATGTCCGCCATGGTG
PTAFR	sgPTAFR_4	GTAGACAATCCAAAGTGGCA
PTAFR	sgPTAFR_5	GGAGTCCAGGATGAGGAAGT
PTGER2	sgPTGER2_1	GGAAAGGGTGTCCATGGCGG
PTGER2	sgPTGER2_2	CCAGCACGTGGAACAAGGAG
PTGER2	sgPTGER2_3	GGTGCTTCATCCGGCACGGG
PTGER2	sgPTGER2_4	AATGAGAAGCAGCAGCAGGG
PTGER2	sgPTGER2_5	TGATAGCCAGGAGAATGAGG
QRFPR	sgQRFPR_1	GCAGGCGCTTAACATTACCC
QRFPR	sgQRFPR_2	GCGGGACCACAACCTGACGC
QRFPR	sgQRFPR_3	AGCATTGCCAAAGAGCGCCA
QRFPR	sgQRFPR_4	GAGCAGGTCACTGAGCGCCA
QRFPR	sgQRFPR_5	GAGGATTTCTGTCACAACAG
RARA	sgRARA_1	GAGCTACACGCTGACGCCGG
RARA	sgRARA_2	GAGGGTGATCTGGTCGGCGA
RARA	sgRARA_3	GGGCAGCAGCTGGTTGGCGA
RARA	sgRARA_4	CCAGGCAGGCAGCCTTGAGG
RARA	sgRARA_5	GGACCGGGTGGACATGCTGC
RARB	sgRARB_1	CCAGCTGGGTAAATACACCA
RARB	sgRARB_2	AAGGCCGTCTGAGAAAGTCA
RARB	sgRARB_3	TACCAGGATGTCCAGGCAGG
RARB	sgRARB_4	GGTTGGCAAAGGTGAACACA
RARB	sgRARB_5	AGGCAGGAGCTGGTTGGCAA
RARG	sgRARG_1	CCAGATCCAGCTGCACGCGG
RARG	sgRARG_2	CCAGCTGGGCAAGTATACCA
RARG	sgRARG_3	GCAGCTCCTGCCCCTGGAGA
RARG	sgRARG_4	GCTACAGAAGTGCTTCGAAG
RARG	sgRARG_5	CAAGAAGAAGAAAGAGGTGA
RORC	sgRORC_1	GCCGCATGTCCAAGAAGCAG
RORC	sgRORC_2	GGAGTGGGAGAAGTCAAAGA
RORC	sgRORC_3	ACAGCAGCAACAGGAACCAG
RORC	sgRORC_4	GGTCAAGACCCCTCCAGCAG
RORC	sgRORC_5	CAGTTTCCGCAGCACACCGG
RXFP4	sgRXFP4_1	ACTCAGCACACTGCCTCCGG
RXFP4	sgRXFP4_2	GGGCCCAGAAGAGTGAGAGG
RXFP4	sgRXFP4_3	GTGCCTGCCAGAGCCTGCCG
RXFP4	sgRXFP4_4	GTAGAAGGGCGGCTCTCCCG
RXFP4	sgRXFP4_5	GCATTGGCCCAGAAGAATGT
RXRA	sgRXRA_1	GAACAGCGCCCACAGCGCAG
RXRA	sgRXRA_2	GGGAGAATGCAGCTGTCCCG
RXRA	sgRXRA_3	GAGCTGATGACCGAGAAAGG
RXRA	sgRXRA_4	GAAGGAAGCCATGTTTCCTG
RXRA	sgRXRA_5	GGACCGGAACGAGAATGAGG
RXRB	sgRXRB_1	GGACAACAAAGACTGCACAG
RXRB	sgRXRB_2	GCCCTGGCTGGATCCCGCAG
RXRB	sgRXRB_3	GGAGGCTGGACGGGACGGGA
RXRB	sgRXRB_4	GGAGGGACTCCCTGGGGAAG
RXRB	sgRXRB_5	GCCCCAGAGCCTCCAAGGGA
S1PR2	sgS1PR2_1	GGAGTACCTGAACCCCAACA
S1PR2	sgS1PR2_2	GAGGATGACGATGAAGGCCG
S1PR2	sgS1PR2_3	GAACTGCCTGGGCCACCTCG
S1PR2	sgS1PR2_4	CAGTGGAGCAGGCCTCGAGG
S1PR2	sgS1PR2_5	GTTGAGCAGGGAATTCAGGG
SSTR5	sgSSTR5_1	GAAGAAGTAGAGGCCGGCGG
SSTR5	sgSSTR5_2	GGCGTGGAGGCTGGGAACAG
SSTR5	sgSSTR5_3	GCCGAAGGGCCAGAAGGACG
SSTR5	sgSSTR5_4	CCAGCTTGGCCACACGCGGG
SSTR5	sgSSTR5_5	GACGCGCATGGTGTTGGTGG
STAMBP	sgSTAMBP_1	GAGCGGAAGTACCGACGGGG
STAMBP	sgSTAMBP_2	GGATAATCTCAACTCCAGAG
STAMBP	sgSTAMBP_3	CTAGCGGGCCACCTAGGCCA
STAMBP	sgSTAMBP_4	GTGGGGAACACATCTAAGGA
STAMBP	sgSTAMBP_5	AAGGCCAGCTAAGCCACCTG
STK3	sgSTK3_1	GTATTAGAGAAGCTTGGAGA
STK3	sgSTK3_2	AGTACTCCATAACAATCCAG
STK3	sgSTK3_3	GGCTTTCTGAATGTTGGTGG
STK3	sgSTK3_4	AGACCTGATCACAGAAGCTA
STK3	sgSTK3_5	TGAGCTGGATTCCCACACCA
TAF10	sgTAF10_1	GGAGAACAAGGCCAGCCCCG
TAF10	sgTAF10_2	GAAGTCCACCAAAGGCGTGC
TAF10	sgTAF10_3	GGGAGCCAGCTGAGCGGCGT
TAF10	sgTAF10_4	GTACTGCCGAGCGCGGCCAA
TAF10	sgTAF10_5	CAACGGAGACGTGAAGCCCG
TAS2R19	sgTAS2R19_1	AAGATGCGGCTCCATAGCAA
TAS2R19	sgTAS2R19_2	GATCTTGAGATCCTTTGCTA
TAS2R19	sgTAS2R19_3	AGTGAGAATTTGCTCAGCTG
TAS2R19	sgTAS2R19_4	GGCAAATAACATGAGGAAGG
TAS2R19	sgTAS2R19_5	TAACCATGGATGAGAGAGTG
TAS2R3	sgTAS2R3_1	GACATGATGGGACTCACCGA
TAS2R3	sgTAS2R3_2	GTAGAGGACACCAAGACAGG
TAS2R3	sgTAS2R3_3	GCCAGGGACACAATTAAGGG
TAS2R3	sgTAS2R3_4	GGAGAAGATGAGCAAAGAGT
TAS2R3	sgTAS2R3_5	GATCCTCAAGAGTGCCAGGG
TAS2R30	sgTAS2R30_1	GGCACATAACAGAAGAAAGG
TAS2R30	sgTAS2R30_2	CGTCTCCATAGATTCACAAG
TAS2R30	sgTAS2R30_3	GATATCAGGGTCAGAGTGAG
TAS2R30	sgTAS2R30_4	TAACCAACCATTTCAGCAGC
TAS2R30	sgTAS2R30_5	GCTTCTTGTTTCCCAAAATC
TAS2R31	sgTAS2R31_1	GATGCGACTGTAACCACGCT
TAS2R31	sgTAS2R31_2	ACATAGCAGGGTCAGAGTGA
TAS2R31	sgTAS2R31_3	GGGCACTAAGTTTCCTAGCG
TAS2R31	sgTAS2R31_4	TAACCGGCCATTTCAGCAAC
TAS2R31	sgTAS2R31_5	CCAGATTCTCACTGCTCTGG
TAS2R43	sgTAS2R43_1	AGATAGTAGGGTCAGAGTGA
TAS2R43	sgTAS2R43_2	GGGTACTAAGTTTGCTACCA
TAS2R43	sgTAS2R43_3	GTGCGGACAAAAGAATTTGA
TAS2R43	sgTAS2R43_4	AAATGTAACCACTACCAGAC
TAS2R43	sgTAS2R43_5	TGCTAATGGCTTCATAGCAC
TBCK	sgTBCK_1	GCAGAAGGGGAGCTTACCCA
TBCK	sgTBCK_2	GCATAACGACAATGTCACAG
TBCK	sgTBCK_3	GTTAAACCTCTCATAAGAGG
TBCK	sgTBCK_4	AGACATACATGCATAAGCCA
TBCK	sgTBCK_5	CATGGTAAGAAACCAAGGGA
THRA	sgTHRA_1	GCAGCCATTGGAAACAGAGG
THRA	sgTHRA_2	GGAGTGTGGGTCAGACCCAG
THRA	sgTHRA_3	TTGAGCAGAACCGGGAGCGG
THRA	sgTHRA_4	GGAGATCATGTCCCTGCGGG
THRA	sgTHRA_5	GCGGAATGTTGTGTTTGCGG
THRB	sgTHRB_1	ACAGCGGTAGTGATACCCGG
THRB	sgTHRB_2	CAAGTGGTCTGGATGAGATG
THRB	sgTHRB_3	AGAACCGGGAGAAAAGACGG
THRB	sgTHRB_4	ATAGTCAATGCCCCAGAAGG
THRB	sgTHRB_5	GGGGAAATGGCAGTGACACG
TNFAIP3	sgTNFAIP3_1	GGCTTCCACAGACACACCCA
TNFAIP3	sgTNFAIP3_2	GGCAGGAAAACAGCGAGCAG
TNFAIP3	sgTNFAIP3_3	GGGGCACGCCCAGAATCCCA
TNFAIP3	sgTNFAIP3_4	GAACCCTGAGGAGTCCACTG
TNFAIP3	sgTNFAIP3_5	TCTGTGGCAAGAATGCGGGG
TPRA1	sgTPRA1_1	CGGGATGGACACCCTGGAGG
TPRA1	sgTPRA1_2	CTGGGTGACAGAGTAGGCCA
TPRA1	sgTPRA1_3	GAAGAAGCTGAAGTACAGGA
TPRA1	sgTPRA1_4	CTCACCCGAAGAAGCCCCGG
TPRA1	sgTPRA1_5	CTGATGTTTGGTGCCAGGGG
UCHL5	sgUCHL5_1	TGAGCTCGGTGAAGACCCCG
UCHL5	sgUCHL5_2	GTTACAAAGACAACTTGCAG
UCHL5	sgUCHL5_3	GGCCATGACGGGCAATGCCG
UCHL5	sgUCHL5_4	CGCCTAAATGGACATCCTGG
UCHL5	sgUCHL5_5	GCCTCATGGAAAGCGACCCC
UIMC1	sgUIMC1_1	GGAGGTGAACAGCCAGGAGG
UIMC1	sgUIMC1_2	GAAGACGGTCCAGTGGCCAG
UIMC1	sgUIMC1_3	GAGATGAAGACAAAGAGGAG
UIMC1	sgUIMC1_4	GAAGAACCAACAACCAGTCA
UIMC1	sgUIMC1_5	GCAAAGGCTGACCAAGGAGA
USP1	sgUSP1_1	ATGAACTTGCCACTCAGCCA
USP1	sgUSP1_2	AGTGTGTTAAGCAGTCGCCT
USP1	sgUSP1_3	GAGAAACTCCCAAAAGGAAA
USP1	sgUSP1_4	AGATGAGCTTTCCAAAGTAG
USP1	sgUSP1_5	CAGAAATGAAGACCCTGAGA
USP10	sgUSP10_1	GGACTGACCAAAATCAGCCC
USP10	sgUSP10_2	CCAGTGTCGTTGCAACCCCG
USP10	sgUSP10_3	GGACTGCAGGGCAGCCAGAG
USP10	sgUSP10_4	GTACCTCCAAAACCCCGACA
USP10	sgUSP10_5	GAGCAGGAAGAACAAGGTGA
USP11	sgUSP11_1	CATGTGGCACAATGGAGCGG
USP11	sgUSP11_2	CCGGATAGGAAACTCCACGA
USP11	sgUSP11_3	GCAACAAGGACAGCGGCCAG
USP11	sgUSP11_4	TAGAAGAGAACGGACGGCGA
USP11	sgUSP11_5	AGAAGCACTGGTATAAGCAG
USP12	sgUSP12_1	ACCTACCATGGTACAGATGG
USP12	sgUSP12_2	ACAGCACACCAGACCCAACG
USP12	sgUSP12_3	TTGCGTATAAGAGTCAACCT
USP12	sgUSP12_4	CAGGTGTAGAGCTAGAATCA
USP12	sgUSP12_5	GATCTGCTAAGCATGTAAGA
USP13	sgUSP13_1	GCACCTGGTGAATCTAGTAG
USP13	sgUSP13_2	GGAAAGTCCGCTACACGGAG
USP13	sgUSP13_3	GCACGTACCAACTCAGGAAG
USP13	sgUSP13_4	GAAAGCAGGACCCAGACACG
USP13	sgUSP13_5	CGTCAGTCAGATTCAACCAG
USP14	sgUSP14_1	AGAACGAATACACTGAACTG
USP14	sgUSP14_2	GAAGAAGAAGAAGTCACCAA
USP14	sgUSP14_3	TGAGCCTTGAATACCATTGG
USP14	sgUSP14_4	CAGAAAGTTATGGTGAAAGG
USP14	sgUSP14_5	CAAGCAGTACTAACACACCA
USP16	sgUSP16_1	AATGGTGCCTACCTAACGGA
USP16	sgUSP16_2	GGAAGGGAGCAATGGAGAAG
USP16	sgUSP16_3	GCATTACACTGCCTATGCCA
USP16	sgUSP16_4	ACTGTTAATGCCAAATCAGG
USP16	sgUSP16_5	GCTAAAGTAAGAGGGCCTGG
USP18	sgUSP18_1	GCAGCCCAGAGAGCGTCCCA
USP18	sgUSP18_2	CTTTTCTTCAAGATCTGCCG
USP18	sgUSP18_3	GGAGTGATCACGAATGAGCA
USP18	sgUSP18_4	GCAGAAAGCAGTGCGGCCCC
USP18	sgUSP18_5	GCAAGGCGTTTGGGCTCCTG
USP19	sgUSP19_1	CCAGGTGGTCAGCAGTGGGG
USP19	sgUSP19_2	GAAGGGCCCGGATTCAGTGG
USP19	sgUSP19_3	GTAAGAGGCAGAGTCAGCGC
USP19	sgUSP19_4	GGTCTGCTCCTCTTGAGGAG
USP19	sgUSP19_5	GAGTAGCCAAGAGATCATGA
USP20	sgUSP20_1	AAGAAGAACTGAGTCAGCGG
USP20	sgUSP20_2	GACACGGATGAGAAACGGGA
USP20	sgUSP20_3	GACGGTGGTGCAGAACGCCG
USP20	sgUSP20_4	GGGTCACCGGACCAAACCTA
USP20	sgUSP20_5	AGGAGGTATTCCTGGAGCAG
USP21	sgUSP21_1	GAAAGGCTCAGAGGACCGGG
USP21	sgUSP21_2	CGGGGCTGGATATTAACAGG
USP21	sgUSP21_3	AAGTTGGTCCGAGATGGGAG
USP21	sgUSP21_4	CAAGTATCGGTGGAGCCCGG
USP21	sgUSP21_5	GGACCATTGGCAAGTATCGG
USP22	sgUSP22_1	GCATATTCACGAGCATGCGA
USP22	sgUSP22_2	GTGTCCCGGCCAGAGCCCGA
USP22	sgUSP22_3	GCACCTGGGCAGCTTCAAGG
USP22	sgUSP22_4	ACAACTGGAAGCAGAACCTG
USP22	sgUSP22_5	GCCATTGATCTGATGTACGG
USP24	sgUSP24_1	GTAGACTATGAAACAAGGCA
USP24	sgUSP24_2	GCACAGCCCAGCTCCAGTGG
USP24	sgUSP24_3	GAACGACATTAACGAGGCCG
USP24	sgUSP24_4	TACGAGCCCATGGACAGCGG
USP24	sgUSP24_5	AAGCACACCCAGGAGACCAG
USP25	sgUSP25_1	AGAGAAGCCAAAGAACCCCA
USP25	sgUSP25_2	ACAAAATCTCTCAAATCCGG
USP25	sgUSP25_3	TGGAAACTTGGAATTAGCAG
USP25	sgUSP25_4	GAGACTGAAAGATTACCTCA
USP25	sgUSP25_5	GACGCTAGTTCCCCACCTAG
USP28	sgUSP28_1	GGAGCTGCAGCAGGACGACG
USP28	sgUSP28_2	CTGAAGAGGATACTGGCCGA
USP28	sgUSP28_3	GCAGCGAACCCCATGAGAAG
USP28	sgUSP28_4	GAGCTTCATGGAGAAAGGAA
USP28	sgUSP28_5	TGAGCGTTTAGTTTCTGCAG
USP3	sgUSP3_1	GCTGCAGCACCAGGACGACG
USP3	sgUSP3_2	GAACAAGTCAAACAGACCCA
USP3	sgUSP3_3	GGAATGGGAAAACAGCAGGA
USP3	sgUSP3_4	GGTGCACCACCACAGCGGCG
USP3	sgUSP3_5	CAGACGCTGGAGCTCAGGTG
USP32	sgUSP32_1	GGAAAGAATGCTCCACGTGG
USP32	sgUSP32_2	TGAGGGGAGCATGGGTGCCA
USP32	sgUSP32_3	CGGATTCCTCAGCTACGAGG
USP32	sgUSP32_4	GATGCTTTCAAGAGGACCTG
USP32	sgUSP32_5	GGACTTGTCCTCCTTACAAG
USP33	sgUSP33_1	GGAGGGCTTGCCGATAAACG
USP33	sgUSP33_2	AAGCATATGCTCCACAAGGG
USP33	sgUSP33_3	AAATCTTTGGGCATGTCTGG
USP33	sgUSP33_4	ATAACACCATACTCGAAGAG
USP33	sgUSP33_5	GTAGTAGGCACAACAGATCC
USP35	sgUSP35_1	GAGGCAGGGCAGGATGGCGG
USP35	sgUSP35_2	GAGGAGGAGGAAAGCACCAG
USP35	sgUSP35_3	GGAGAAGGAGACAGAAAAGG
USP35	sgUSP35_4	AAGGTGGTGGAGCTGAGCCA
USP35	sgUSP35_5	GGACAAGATCTTGGAGGCGG
USP36	sgUSP36_1	GAAGAAGAAGAAGCGCCCGG
USP36	sgUSP36_2	GGGACGAAGAGTTTGACCGA
USP36	sgUSP36_3	GTTGCTCAACCCCAAAACAG
USP36	sgUSP36_4	GGAGCTAGTCGCCACAAGAG
USP36	sgUSP36_5	GAGCACACGTATGAGAGCTG
USP37	sgUSP37_1	GGGCAGCAGGACCTCACAGA
USP37	sgUSP37_2	GAATCTTGAATTGAACGAGG
USP37	sgUSP37_3	TGAATCAAGGCATAAAGCCA
USP37	sgUSP37_4	GTACACAGAAGCTGAAGCTG
USP37	sgUSP37_5	GGAACTGAAAAGAAATGCTG
USP38	sgUSP38_1	AGGGCCAGGACCCTTTCCAG
USP38	sgUSP38_2	GAAAACTATGCAAATCACGG
USP38	sgUSP38_3	GACAATGGACAAGATCCTGG
USP38	sgUSP38_4	GGTGATTGTGCGGAAGGTGG
USP38	sgUSP38_5	GACGACCCGGCTCATCCTGG
USP4	sgUSP4_1	GAGGAGATGGCGGAAGGTGG
USP4	sgUSP4_2	ATGAGGACCACACTCCAACG
USP4	sgUSP4_3	ACAGCCGGTGGTTCAAGCAG
USP4	sgUSP4_4	GAAGCTATTCAACATCCCTG
USP4	sgUSP4_5	GGTATCTTATTGACAGCCGG
USP40	sgUSP40_1	ATAGATGAGGTCATGACCGG
USP40	sgUSP40_2	GAAAACAGCATGGACCACTG
USP40	sgUSP40_3	GGGTTGGACGGCCATCCCCA
USP40	sgUSP40_4	GGAAGACGTTCAGGGAGCAA
USP40	sgUSP40_5	GATCTCAGAAGATGCCACGC
USP42	sgUSP42_1	GGTGCGCCCAAGCTCTGGGA
USP42	sgUSP42_2	CGAGAGGGTCGAGGACGCCG
USP42	sgUSP42_3	GGTCAGACACCACTACACCG
USP42	sgUSP42_4	GGACTGGCCGGGGCTATGGG
USP42	sgUSP42_5	GCGTTGGCGGAAGCCCCGGA
USP43	sgUSP43_1	GGTAGGGACACACACAGGAA
USP43	sgUSP43_2	GAAGTCCAGCGGGTAACTGG
USP43	sgUSP43_3	CACCTGTTTCATGAACGCGG
USP43	sgUSP43_4	GACCTGGAGGGTTCATCCCG
USP43	sgUSP43_5	AAGATGGTTGCAGAGGAAGG
USP46	sgUSP46_1	CATGTATGACTTGGTTGCGG
USP46	sgUSP46_2	GAAGTACAATGCCTGAAGCA
USP46	sgUSP46_3	TCTTCTGTGTGGCAATGCTG
USP46	sgUSP46_4	GCAAACAAGAAGCCCAGAAA
USP46	sgUSP46_5	GTTGCGGTGGTCGTTCACTG
USP47	sgUSP47_1	GGTGGATCTTCAGGAAGCAG
USP47	sgUSP47_2	ATAGGTCCGCTTCCAAGAGA
USP47	sgUSP47_3	TGATCGAATGACATTTCCCG
USP47	sgUSP47_4	GAAGTTGGATCCCTTCCAGG
USP47	sgUSP47_5	GAACCAACTGGTCCCGAAAG
USP48	sgUSP48_1	GCGGCTGCAGCTGGAGAAGG
USP48	sgUSP48_2	GAGGGGAAGAAATTACAACT
USP48	sgUSP48_3	AGGAAAAGCAAAACACGAAG
USP48	sgUSP48_4	GCAACAAGGCAAACAAGTAC
USP48	sgUSP48_5	GCAAGTTCAGAGTGCAAGGA
USP5	sgUSP5_1	GAGTCTACTTGCACCTCCGG
USP5	sgUSP5_2	GGAGAAGTTTGAATTAGACG
USP5	sgUSP5_3	CCAGGTGACCAGTGCAGTGG
USP5	sgUSP5_4	CAGGAGGTGCAGGCATGGGA
USP5	sgUSP5_5	GTGACATGAGAGAGAACCTG
USP6	sgUSP6_1	CCTGCCTATACCCCTTGCAG
USP6	sgUSP6_2	GCAGGCTGAACACTGCGGAG
USP6	sgUSP6_3	GCTGTGTGTTACTAACGCAC
USP6	sgUSP6_4	TGAGTGGTTTATGCTGGCAG
USP6	sgUSP6_5	ATAGTTTGCAGGCACAGGAG
USP7	sgUSP7_1	GAGTGATGGACACAACACCG
USP7	sgUSP7_2	GGGAATGTGGCCCTGAGTGA
USP7	sgUSP7_3	GATTTCGCACAAAACACGGA
USP7	sgUSP7_4	GTGTACATGATGCCAACCGA
USP7	sgUSP7_5	GGGGACAATAAATACGACGC
USP8	sgUSP8_1	GAGCAGCAATCTCCTCAGAG
USP8	sgUSP8_2	AAAGAAACCTCAGCAAAGAG
USP8	sgUSP8_3	CCAAGGAGCAATCACAGCAA
USP8	sgUSP8_4	AGGAACAGAAAGAGAAACTG
USP8	sgUSP8_5	GATGAAGGAGCCATTTCCGG
VCPIP1	sgVCPIP1_1	GGTAGGTGTAGCAGGTGCAG
VCPIP1	sgVCPIP1_2	GAATGGACAAACAGACAGGC
VCPIP1	sgVCPIP1_3	GAGTGTCATGCAAATACAGG
VCPIP1	sgVCPIP1_4	GATGAGCCCAGGTAGAAAGG
VCPIP1	sgVCPIP1_5	CCAGGAGCCAACCACTCTGG
VDR	sgVDR_1	TGACAGATGAGGAAGTGCAG
VDR	sgVDR_2	GGAGATGATCCTGAAGCGGA
VDR	sgVDR_3	ACAGTGATCTGAGCAGGAGG
VDR	sgVDR_4	GCCCCTCATCAAGTTCCAGG
VDR	sgVDR_5	GAAGAAGCTGAACTTGCATG
VIPR1	sgVIPR1_1	GGTGGGCTGTAAGGCAGCCA
VIPR1	sgVIPR1_2	GGTACCCAGCACATTCACCA
VIPR1	sgVIPR1_3	AGGGTATCTTACCAAGATGG
VIPR1	sgVIPR1_4	GAATCCTGCTTCAGAAACTG
VIPR1	sgVIPR1_5	ATGTAGTGTACTCCAAACAG
VRK3	sgVRK3_1	GAACATACTCATTCTCATGG
VRK3	sgVRK3_2	AAATTGCCTTCCCAACACTG
VRK3	sgVRK3_3	TCAGGTTTGTTGATAAGCCG
VRK3	sgVRK3_4	GAAGAGCCCTCAGGTGACCA
VRK3	sgVRK3_5	ACAGTGCTGACAGACAAGAG
WDR48	sgWDR48_1	GGCAGAACACAGCAGGGCGG
WDR48	sgWDR48_2	AAAGGCCTTAGCATATGCCA
WDR48	sgWDR48_3	GCTCCTCCTTACCTTTTCAG
WDR48	sgWDR48_4	GTTGCAACCCAAATTGCAGG
WDR48	sgWDR48_5	GTCATTGTCATAATCTCCAG
WEE1	sgWEE1_1	AGAGAGAAGACCTTCAGCAA
WEE1	sgWEE1_2	TCTACGACGACACTGTCCTG
WEE1	sgWEE1_3	GAGCTAGAGAAAATCGGCTC
WEE1	sgWEE1_4	CAATGGCATGAAATCAGACA
WEE1	sgWEE1_5	GAAAGCACTTGTGGTATCCG
YOD1	sgYOD1_1	GCAGCCGGACCGACACGATG
YOD1	sgYOD1_2	GAGTGCCTGGATCTCAGCAA
YOD1	sgYOD1_3	CAAAATGGCGACCTTTAGCG
YOD1	sgYOD1_4	CCTGTTGGGAGACGCCGCCG
YOD1	sgYOD1_5	GCGGAGCCGCCACATCGTGT
APC	sgAPC_1	AAGGCAAATCAGAGTTGCGA
APC	sgAPC_2	GTCCCAAGCAACAGAAGCAG
APC	sgAPC_3	GTATTGTTGGGAAATTCCCG
APC	sgAPC_4	GCAGAATGAAGGTCAAGGAG
APC	sgAPC_5	AAGACATCCAGACTGTCGCA
AXIN1	sgAXIN1_1	GGAGCCTCAGAAGTTCGCGG
AXIN1	sgAXIN1_2	GAGGTGGGAGGGCTGCACGG
AXIN1	sgAXIN1_3	GGAGCTCATCCACCGCCTGG
AXIN1	sgAXIN1_4	GCTGCACAGCCTCCAGGCGG
AXIN1	sgAXIN1_5	GGAGGCCGAGGAGAAGCTGG
CTNNB1	sgCTNNB1_1	GTGATGGTTCAGCCAAACGC
CTNNB1	sgCTNNB1_2	AAGGTTATGCAAGGTCCCAG
CTNNB1	sgCTNNB1_3	GAAGCTGAACAAGAGTCCCA
CTNNB1	sgCTNNB1_4	GATGGAGTTGGACATGGCCA
CTNNB1	sgCTNNB1_5	GAGTGGTAAAGGCAATCCTG
FZD5	sgFZD5_1	TAGGAGCAGCAGCAACAGCG
FZD5	sgFZD5_2	GCTGCTCCTAGCGCAGCTGG
FZD5	sgFZD5_3	GTAGACCAGGAGGAAGACGA
FZD5	sgFZD5_4	GTACTGCGCGTAGCCCGCGA
FZD5	sgFZD5_5	GGTCCCCGCCAGCATTGTGG
FZD6	sgFZD6_1	AGAGCCCAACAAACACACAA
FZD6	sgFZD6_2	TTGGTACAAATGCTTTGCAG
FZD6	sgFZD6_3	TCACAAAGTTTACGACAAGG
FZD6	sgFZD6_4	AAGACATGCACAGAATGGGC
FZD6	sgFZD6_5	AGGTTAAGAGAACAGGACTG
LRP5	sgLRP5_1	GTACGGCTGGTGGACGCCGG
LRP5	sgLRP5_2	GAAGAGGCGGACCCTCCTGG
LRP5	sgLRP5_3	GGAGGGACTTGGACAACCCG
LRP5	sgLRP5_4	GGAAAACTGGAAGTCCACTG
LRP5	sgLRP5_5	GTACTGGACAGACGTGAGCG
PCNA	sgPCNA_1	TGAGCTGCACCAAAGAGACG
PCNA	sgPCNA_2	GCTCTGCAGGTTTACACCGC
PCNA	sgPCNA_3	TGGCCAGGTTGCGGTCGCAG
PCNA	sgPCNA_4	GCAAGTGGAGAACTTGGAAA
PCNA	sgPCNA_5	CCAGGGCTCCATCCTCAAGA
POLR2A	sgPOLR2A_1	AGGAGTTCTCCACAAAGCCA
POLR2A	sgPOLR2A_2	GAAACTCCTCTGCCATGCGG
POLR2A	sgPOLR2A_3	GAAGAAGATCATCATCACGG
POLR2A	sgPOLR2A_4	GCAGAAGCGAATGTCTGTGA
POLR2A	sgPOLR2A_5	GATGGACAACAAGTTCGGTG
PSMA7	sgPSMA7_1	GTCGGGCGAGAAGACGGTGA
PSMA7	sgPSMA7_2	GAGCCACCGGCTGACTGTGG
PSMA7	sgPSMA7_3	GCGCGTACTCCACTTGGAAG
PSMA7	sgPSMA7_4	CAAAGTCGAAACCCACGATG
PSMA7	sgPSMA7_5	CAGGCATGGTATGTGCCCGA
RPS27	sgRPS27_1	TTCCTCCAGGATGTTCCTTC
RPS27	sgRPS27_2	GCATTTCACATCCATGAAGT
RPS27	sgRPS27_3	CCTTCATCCCTCTCCAGAAG
RPS27	sgRPS27_4	AGGATGCTATAAAATCACCA
RPS27	sgRPS27_5	ACAAAACTACCGTTTGTGCA
SF3A3	sgSF3A3_1	GTGGAAACTACACCTACCGA
SF3A3	sgSF3A3_2	AAGGAAACATACCTCCCAGG
SF3A3	sgSF3A3_3	GATCAGAATTGATCTGGTCC
SF3A3	sgSF3A3_4	GGAATTTGAGGAACTCCTGA
SF3A3	sgSF3A3_5	GCTCACCGGCCATCCAGGAA
control	CTRL0001	GTAGCGAACGTGTCCGGCGT
control	CTRL0002	GACCGGAACGATCTCGCGTA
control	CTRL0003	GGCAGTCGTTCGGTTGATAT
control	CTRL0004	GCTTGAGCACATACGCGAAT
control	CTRL0005	GTGGTAGAATAACGTATTAC
control	CTRL0006	GTCATACATGGATAAGGCTA
control	CTRL0007	GATACACGAAGCATCACTAG
control	CTRL0008	GAACGTTGGCACTACTTCAC
control	CTRL0009	GATCCATGTAATGCGTTCGA
control	CTRL0010	GTCGTGAAGTGCATTCGATC
control	CTRL0011	GTTCGACTCGCGTGACCGTA
control	CTRL0012	GAATCTACCGCAGCGGTTCG
control	CTRL0013	GAAGTGACGTCGATTCGATA
control	CTRL0014	GCGGTGTATGACAACCGCCG
control	CTRL0015	GTACCGCGCCTGAAGTTCGC
control	CTRL0016	GCAGCTCGTGTGTCGTACTC
control	CTRL0017	GCGCCTTAAGAGTACTCATC
control	CTRL0018	GAGTGTCGTCGTTGCTCCTA
control	CTRL0019	GCAGCTCGACCTCAAGCCGT
control	CTRL0020	GTATCCTGACCTACGCGCTG
control	CTRL0021	GTGTATCTCAGCACGCTAAC
control	CTRL0022	GTCGTCATACAACGGCAACG
control	CTRL0023	GTCGTGCGCTTCCGGCGGTA
control	CTRL0024	GCGGTCCTCAGTAAGCGCGT
control	CTRL0025	GCTCTGCTGCGGAAGGATTC
control	CTRL0026	GTCTTCCGCCGCTCAAGTTA
control	CTRL0027	GCATGGAGGAGCGTCGCAGA
control	CTRL0028	GTAGCGCGCGTAGGAGTGGC
control	CTRL0029	GATCACCTGCATTCGTACAC
control	CTRL0030	GCACACCTAGATATCGAATG
control	CTRL0031	GTTGATCAACGCGCTTCGCG
control	CTRL0032	GCGTCTCACTCACTCCATCG
control	CTRL0033	GCCGACCAACGTCAGCGGTA
control	CTRL0034	GGATACGGTGCGTCAATCTA
control	CTRL0035	GAATCCAGTGGCGGCGACAA
control	CTRL0036	GCACTGTCAGTGCAACGATA
control	CTRL0037	GCGATCCTCAAGTATGCTCA
control	CTRL0038	GCTAATATCGACACGGCCGC
control	CTRL0039	GGAGATGCATCGAAGTCGAT
control	CTRL0040	GGATGCACTCCATCTCGTCT
control	CTRL0041	GTGCCGAGTAATAACGCGAG
control	CTRL0042	GAGATTCCGATGTAACGTAC
control	CTRL0043	GTCGTCACGAGCAGGATTGC
control	CTRL0044	GCGTTAGTCACTTAGCTCGA
control	CTRL0045	GTTCACACGGTGTCGGATAG
control	CTRL0046	GGATAGGTGACCTTAGTACG
control	CTRL0047	GTATGAGTCAAGCTAATGCG
control	CTRL0048	GCAACTATTGGAATACGTGA
control	CTRL0049	GTTACCTTCGCTCGTCTATA
control	CTRL0050	GTACCGAGCACCACAGGCCG

## Sheet: Lib #3
Gene Symbol	sgRNA ID	Sequence
ABCA5	sgABCA5_1	GAAATAGATACCTTTCCCCG
ABCA5	sgABCA5_2	GAAAACTCACCATCAGAAGG
ABCA5	sgABCA5_3	AATGCCACCTTACTTTGCCA
ABCA5	sgABCA5_4	GAAATCAGGCAACCTAGAAG
ABCA5	sgABCA5_5	GCTACTGAAAGCCTATCCCA
ACER2	sgACER2_1	GCTGCAGGCTGGTAGCTCGG
ACER2	sgACER2_2	GGGCTTACCACATGCAGTGC
ACER2	sgACER2_3	GCATCTGACCCAAGAAACTA
ACER2	sgACER2_4	CAGGGGTAGGTTCAAGGTGG
ACER2	sgACER2_5	ATACCTTCTGGGGAACCACA
ACHE	sgACHE_1	GGTGTCCATGAACTACCGGG
ACHE	sgACHE_2	GAAGCGGTTCCAGAAGGCGC
ACHE	sgACHE_3	GGCGTGTGCAGCAGACACTG
ACHE	sgACHE_4	GAGAAGGAGTGGGGAAGCCA
ACHE	sgACHE_5	GCTCCGGTGGCAGAAAGCGA
ACSM3	sgACSM3_1	GAAATGGAGAAGAGATGCGA
ACSM3	sgACSM3_2	GAAGCCTGTTCCCTACAAAG
ACSM3	sgACSM3_3	CAGAGAACTCCAGAGAGGGG
ACSM3	sgACSM3_4	GGAATACCTCAGATACGGGC
ACSM3	sgACSM3_5	AAAGCACTGTGTGAGTGCTG
ACSS1	sgACSS1_1	AAGAGGCATGGAGTCCACCG
ACSS1	sgACSS1_2	GGAGTGGCTTCACAGGGTGG
ACSS1	sgACSS1_3	TGGCAACACGGTCCCCACGG
ACSS1	sgACSS1_4	GGACAGCAGGTGCACGCTGG
ACSS1	sgACSS1_5	GTCATACCTGCAGAAACAGG
ADA	sgADA_1	GAAGTACCAGCAGCAGACCG
ADA	sgADA_2	GTGGCGCATGCAGCACAGGA
ADA	sgADA_3	CCGTACTGTCCACGCCGGGG
ADA	sgADA_4	CCTCCCAGCTAACACAGCAG
ADA	sgADA_5	GTAGAGATGAAGGCCAAAGA
ADAM19	sgADAM19_1	GTCACGCTCAGCACTTGCCG
ADAM19	sgADAM19_2	GAGCCCCTCCCTGACAGCAA
ADAM19	sgADAM19_3	GGAGACACCTTTGGAAACTG
ADAM19	sgADAM19_4	GGTGTCAATGGGCACCGCGT
ADAM19	sgADAM19_5	GGGAGGCAGATCCAGTGCCG
ADAM28	sgADAM28_1	GGCATGTCCCCATCAAGCAG
ADAM28	sgADAM28_2	ATGTACCTGCAACAGAGAGG
ADAM28	sgADAM28_3	GCTAGCATCAGCACATGTAG
ADAM28	sgADAM28_4	AAGAATTATGACAGCACCTG
ADAM28	sgADAM28_5	AGTGCTATAAAAGAACTCCC
ADAMTS14	sgADAMTS14_1	GCGACACAGAGCGGAAGCGG
ADAMTS14	sgADAMTS14_2	TGCTGGGCCAGACACCACGT
ADAMTS14	sgADAMTS14_3	ACACTCCAGTCACCTCCGGG
ADAMTS14	sgADAMTS14_4	GGAGCGGGGCCAGCAGGAGA
ADAMTS14	sgADAMTS14_5	GGAGTGGGCAGAACCTGACG
ADCY3	sgADCY3_1	GGACATGATGCCCACAGCGA
ADCY3	sgADCY3_2	GGAGAAGACCAAGACTGGGG
ADCY3	sgADCY3_3	GAAGCGAGGCAGGCACAGGC
ADCY3	sgADCY3_4	GCACCGCAAGGCCTTCCTGG
ADCY3	sgADCY3_5	CGGCTTGCCCGACTACCGGG
AGMAT	sgAGMAT_1	GGGACAGTCAATCCTAGCAC
AGMAT	sgAGMAT_2	GACCCTCATCCACACACCGG
AGMAT	sgAGMAT_3	GAAGTCAGGCAGCAGATGGG
AGMAT	sgAGMAT_4	TCACCAGAAAGATCATACGG
AGMAT	sgAGMAT_5	GATTCTTCCCGGATGCGGCG
AKR1B1	sgAKR1B1_1	GAGCAGGAGACGGCTTGCCA
AKR1B1	sgAKR1B1_2	GCAGGTGACTGAGGCCGTGA
AKR1B1	sgAKR1B1_3	ATTGTAATGACAGCCTGGGA
AKR1B1	sgAKR1B1_4	GTAGGCCATGGAAGAGCTGG
AKR1B1	sgAKR1B1_5	CAAGATGCCCATCCTGGGGT
AKR1B10	sgAKR1B10_1	GATAAAGGTAATGCCATCGG
AKR1B10	sgAKR1B10_2	CAAAGTGAAAGAAGCAGTGA
AKR1B10	sgAKR1B10_3	AGAGAAGGCTGTGAAGCGGG
AKR1B10	sgAKR1B10_4	GAACGTTGCTTTTCCACCGA
AKR1B10	sgAKR1B10_5	TCTTAAACCTTGAATCCCTG
AKR1C2	sgAKR1C2_1	CATGTGCAGAATCAATATGG
AKR1C2	sgAKR1C2_2	GTCAAATTGGCAATAGAAGC
AKR1C2	sgAKR1C2_3	GGGTGTCCAACTTCAACCAC
AKR1C2	sgAKR1C2_4	ATTACCATGGTTCTTCTCGA
AKR1C2	sgAKR1C2_5	GGATCATCTCCAGCAGCCTG
AKR7A3	sgAKR7A3_1	CAAGAATGGGAAACAGCCCG
AKR7A3	sgAKR7A3_2	GGAGTTCCCAAACAGTGGAA
AKR7A3	sgAKR7A3_3	CTGGGCGGCAGCGACTGCAG
AKR7A3	sgAKR7A3_4	TATGCCAGACCACAGCACCC
AKR7A3	sgAKR7A3_5	CCAGGGCAATGCCCTCAAAG
ALDH1A3	sgALDH1A3_1	TTCCACGGCCCCGTTAGCGG
ALDH1A3	sgALDH1A3_2	GCAGCCGGACAGGAAGCCGC
ALDH1A3	sgALDH1A3_3	GCGCCCCATCCGCAACCTGG
ALDH1A3	sgALDH1A3_4	GCACCAGCTGGCTGACCTGG
ALDH1A3	sgALDH1A3_5	AGGGTGGGCAGACAAAATCC
ALDH1B1	sgALDH1B1_1	TCTGTGGCCAGATCATCCCG
ALDH1B1	sgALDH1B1_2	GGGCTGCTGCCGAGGAGTAG
ALDH1B1	sgALDH1B1_3	GGTAGGGTTGACCGTCGGGA
ALDH1B1	sgALDH1B1_4	GTGCCCAATGACCTCCCCGG
ALDH1B1	sgALDH1B1_5	GAACCGCCTGGCAGACCTAG
ALDH3A1	sgALDH3A1_1	GCAGCGCCTGATCCAGGAGC
ALDH3A1	sgALDH3A1_2	GAAGCTCCCTGAGTGGGCCG
ALDH3A1	sgALDH3A1_3	GGGCCATGCACCTGCAGCGA
ALDH3A1	sgALDH3A1_4	GGTGGGGAAGATCATCATGA
ALDH3A1	sgALDH3A1_5	CAAGAACTGTGACCTGGACG
ALDH3B1	sgALDH3B1_1	TGGCCCGTGATTAGATAGTT
ALDH3B1	sgALDH3B1_2	CCTTCCACGCGGGGCGCACG
ALDH3B1	sgALDH3B1_3	CTATCCGCTGAACCTGACGC
ALDH3B1	sgALDH3B1_4	GCAGCTTCTGCACGACGCAC
ALDH3B1	sgALDH3B1_5	AGTTCCAGGGCGCAATGATG
ALDH7A1	sgALDH7A1_1	GAAAGAGCTGGGGCTCCGCG
ALDH7A1	sgALDH7A1_2	GTATGCGTGGCTGAAAGAGC
ALDH7A1	sgALDH7A1_3	GGGCTCCGCGAGGAAAACGA
ALDH7A1	sgALDH7A1_4	GCAGTGGAATCCCGTAGGCC
ALDH7A1	sgALDH7A1_5	GTTCCCTTGCAGCACAGCAA
AQP3	sgAQP3_1	TGATGGTGAGGAAACCACCG
AQP3	sgAQP3_2	GCCCAGGTTGTGCTCAGCCG
AQP3	sgAQP3_3	CAAGCTGCCCATCTACACCC
AQP3	sgAQP3_4	AGGCCTGGAGGCCTTCACCG
AQP3	sgAQP3_5	GCCGGAGTTGAAGCCCATGG
ARSE	sgARSE_1	GTAGAAAGGAAACAAAGAGG
ARSE	sgARSE_2	GAATATTGACCGCCTTGCAG
ARSE	sgARSE_3	GCTTCTCTGAGAGTTCCCAG
ARSE	sgARSE_4	GATGACCGGCATCCACGAGA
ARSE	sgARSE_5	GGAGCTTGCGAGGAGGAGGA
ATG4A	sgATG4A_1	GAAGCAGTTAAAGAATCGGG
ATG4A	sgATG4A_2	GCTGTGGGGACTGCAGGCAA
ATG4A	sgATG4A_3	TGGGGATGTATGCTACGCTG
ATG4A	sgATG4A_4	CTGTGTCAGCACTCAAGGGA
ATG4A	sgATG4A_5	ATACCCACCAATGCAACTGA
AXIN2	sgAXIN2_1	GGAGAGCCGCCACAGCCTGG
AXIN2	sgAXIN2_2	GCTTCCGTGAGGATGCCCCG
AXIN2	sgAXIN2_3	GGTGTTGGAAGAGACAGGCA
AXIN2	sgAXIN2_4	CGTGGACCTCACACTCGCCG
AXIN2	sgAXIN2_5	GGAAAAGCTGAAGCTGGAGT
B3GALT2	sgB3GALT2_1	CATCTTCCAAGTGCAAACGG
B3GALT2	sgB3GALT2_2	GTACTCCAATAAGATGAGTG
B3GALT2	sgB3GALT2_3	CCTGTGACATACACTTTCCG
B3GALT2	sgB3GALT2_4	AAATGTTCCGAAGGGAGCTG
B3GALT2	sgB3GALT2_5	AAACAGTCCCTCAAACCCTG
B3GALT5	sgB3GALT5_1	GGGGAAAGAGAGGATGGTGA
B3GALT5	sgB3GALT5_2	GGGGACCACCAGCAGTGCAG
B3GALT5	sgB3GALT5_3	CAGGCTCTAGAGAATTCCCG
B3GALT5	sgB3GALT5_4	CCGCCTGAGGACAAAAGCGA
B3GALT5	sgB3GALT5_5	CCGGTGCCGGAGCAGAATGG
B3GNT1	sgB3GNT1_1	ACGGCTGCCTCGTAACGCGA
B3GNT1	sgB3GNT1_2	GAAGGCGCACCGGATGGCGT
B3GNT1	sgB3GNT1_3	GCAGCTGGTAGAAGGCGCAC
B3GNT1	sgB3GNT1_4	GCTGTCCGGACTGCACGGGC
B3GNT1	sgB3GNT1_5	GGGCCTGCTGAAGACCACCA
B3GNT3	sgB3GNT3_1	GAGGAGGGTGAAAGCGCCGA
B3GNT3	sgB3GNT3_2	ACACTAGCAGACTGAAGAGG
B3GNT3	sgB3GNT3_3	GCTGCGTGGCGAAGTCCGGG
B3GNT3	sgB3GNT3_4	GCTGCGCCTCCTCTTCCTGG
B3GNT3	sgB3GNT3_5	GCCGATGGCCAGAATGAGGG
B3GNT6	sgB3GNT6_1	GACCCGGGGAAGAGCTGCGG
B3GNT6	sgB3GNT6_2	GAAGAGCGGGGTGTGGCGGG
B3GNT6	sgB3GNT6_3	GCAGCGGGAAGTGGCGGCAG
B3GNT6	sgB3GNT6_4	GCCGGTGCGTCCCAAAGCAG
B3GNT6	sgB3GNT6_5	GGGTGCCCAATAGAAAGAGG
BIRC5	sgBIRC5_1	GAGAAAGGGCTGCCAGGCAG
BIRC5	sgBIRC5_2	GCAGTGGATGAAGCCAGCCT
BIRC5	sgBIRC5_3	TCTTGAATGTAGAGATGCGG
BIRC5	sgBIRC5_4	GGGCAGTCTCACCCGCTCCG
BIRC5	sgBIRC5_5	GCTCGTTCTCAGTGGGGCAG
BLMH	sgBLMH_1	GACAGATGTCCAGCAGGTCG
BLMH	sgBLMH_2	GTACACAGTGGAGCAACCAA
BLMH	sgBLMH_3	ATGCTGCGCGCGCTGCACCG
BLMH	sgBLMH_4	ATGAACCCTGCAAATGATGG
BLMH	sgBLMH_5	ACAGGACGTCATGATGGAGG
BMP4	sgBMP4_1	GAAGAGACTGACCTTCGTGG
BMP4	sgBMP4_2	GAGATTCAGGGCCACGCGGG
BMP4	sgBMP4_3	GAAGAGCAGATCCACAGCAC
BMP4	sgBMP4_4	CTAGTTTGATACCTGAGACG
BMP4	sgBMP4_5	GCAGAGCCATGAGCTCCTGC
BMP7	sgBMP7_1	ATGGCGGTGGAGGAGGGCGG
BMP7	sgBMP7_2	GCCGCGGATTGACCACCCAG
BMP7	sgBMP7_3	GCGGAGCGCAGCAGGAACAG
BMP7	sgBMP7_4	GGGGCAAGCCCAAAATGGAG
BMP7	sgBMP7_5	GGACCTGTACAACGCCATGG
C10orf54	sgC10orf54_1	GACATACAGGGAATACGGCG
C10orf54	sgC10orf54_2	GCACCTCGCCCCTCGAGCTG
C10orf54	sgC10orf54_3	GAGTCGGCCTCCGACCACCA
C10orf54	sgC10orf54_4	GGTCAGGTTGCGCATGGTGA
C10orf54	sgC10orf54_5	GGACCCTGTGCTCCGAGTGG
CA13	sgCA13_1	GCTAAAATCATCAGCAACAG
CA13	sgCA13_2	GAGCTGCCTCAACAAAGCTG
CA13	sgCA13_3	GTGACACTCTCAAGAAGAGG
CA13	sgCA13_4	CGGCAGGTTCACCTTCACTG
CA13	sgCA13_5	GAGGCAGCTCATGAACCAGA
CACNB1	sgCACNB1_1	CAGAAGACCAGCATGTCCCG
CACNB1	sgCACNB1_2	GGACCGGGAAGCCTTAAGGA
CACNB1	sgCACNB1_3	AGACTTCCTGCACATCAAGG
CACNB1	sgCACNB1_4	ATAATGACTGGTGGATCGGG
CACNB1	sgCACNB1_5	GAAGGCTGTCCAGTTTGACG
CAPN8	sgCAPN8_1	CGGTGGAATTCAAGACGCTC
CAPN8	sgCAPN8_2	GGAACAGACATAAAATTCGA
CAPN8	sgCAPN8_3	ATTCAACATCAACACTTGCA
CAPN8	sgCAPN8_4	CAAAAGTATCTTGAGTGCAT
CAPN8	sgCAPN8_5	ACGTGCCTAGAGCAATGGAA
CAPN9	sgCAPN9_1	GAATCTCATAGAAGTTCTCG
CAPN9	sgCAPN9_2	GACAGAAATCAGCTTCCTGG
CAPN9	sgCAPN9_3	AGGAGACAGAGGAGGAGCAG
CAPN9	sgCAPN9_4	GGACATGGAGGTGACAGCAG
CAPN9	sgCAPN9_5	TCTGGGACAAGCTGAAGCAG
CATSPER1	sgCATSPER1_1	GGAAGTCTTGGAACTCCGGA
CATSPER1	sgCATSPER1_2	CCAATCTCACCACCACAGCG
CATSPER1	sgCATSPER1_3	GAGGGGACGGCGCCTTGAGA
CATSPER1	sgCATSPER1_4	GGTAGTCCTCACCGTAGGAA
CATSPER1	sgCATSPER1_5	CATGATGGGTCCCAATACGG
CBR3	sgCBR3_1	GCACCTACTCTTGAAGGCGA
CBR3	sgCBR3_2	GGGATGTGGTGCTCACCGCG
CBR3	sgCBR3_3	CTGGTGACCGGGGCCAACAG
CBR3	sgCBR3_4	CACGCGGCTGCAGGACGACA
CBR3	sgCBR3_5	GGCCAACAGGGGCATCGGCT
CDC25A	sgCDC25A_1	GTGCTGGAGCTACACAGGGA
CDC25A	sgCDC25A_2	AAAGAGATAGCAGTGAACCA
CDC25A	sgCDC25A_3	CCAGAGGCTTGCCATGCACG
CDC25A	sgCDC25A_4	AGAGTCAACTAATCCAGAGA
CDC25A	sgCDC25A_5	GAACTTGCACATGGAAGAAG
CDC25C	sgCDC25C_1	GATGTCCCTAGAACTCCAGT
CDC25C	sgCDC25C_2	GAAAATGTTAAACCTGCTCC
CDC25C	sgCDC25C_3	CCTGAAAGATCAAGAAGCAA
CDC25C	sgCDC25C_4	CAAGTTCTCTGGCATCGACG
CDC25C	sgCDC25C_5	CAGGCCAAGACTGAAGCAGG
CDKN3	sgCDKN3_1	GCAGAAGAACTAAAGAGCTG
CDKN3	sgCDKN3_2	GCGAGACCTAAGAGGATCCG
CDKN3	sgCDKN3_3	ATTGCTGGTAGAGATCCAGA
CDKN3	sgCDKN3_4	GGGGCGGCCAGCGATGAAGC
CDKN3	sgCDKN3_5	CGGGGCAATACAGACCATCA
CHST4	sgCHST4_1	TGGGTGCATAACATCACCCG
CHST4	sgCHST4_2	GCAGCGGGTAGAGGGACTGC
CHST4	sgCHST4_3	AGGGAGGGGTCTTTCAGCAG
CHST4	sgCHST4_4	GATTGACAGTCGCATTGTGA
CHST4	sgCHST4_5	GGTCATCCACACGTGCCAGG
CMPK1	sgCMPK1_1	GAACAAGACCATGGATGGGA
CMPK1	sgCMPK1_2	GCTTCCTGCTGCAGACCCGC
CMPK1	sgCMPK1_3	CCGAGGACGAACACGACCAG
CMPK1	sgCMPK1_4	ATGCTGAGCCGCTGCCGCAG
CMPK1	sgCMPK1_5	GGACGTGGAGCAGCCCGCTG
CNGA1	sgCNGA1_1	TATAAGTCACTCAGAAAGGG
CNGA1	sgCNGA1_2	GAAAGGGAGGACCATCACAG
CNGA1	sgCNGA1_3	GAATGAAAACCCTCATGCAA
CNGA1	sgCNGA1_4	GTTGTAATATGTGTTTCCCG
CNGA1	sgCNGA1_5	GGACTGTAGCTCCTTTTCTG
CNTNAP3	sgCNTNAP3_1	TGGACGGTGGTGCAGCACGG
CNTNAP3	sgCNTNAP3_2	GATTAACAGAGAAGAAGCTG
CNTNAP3	sgCNTNAP3_3	GCTGGCTCTGCGCTGCGGGA
CNTNAP3	sgCNTNAP3_4	GACACTACTTACGATCTCCG
CNTNAP3	sgCNTNAP3_5	CTTTTCGGCGAACTTCGACG
COLGALT2	sgCOLGALT2_1	GAGCAGTAGCGACCAGGCGA
COLGALT2	sgCOLGALT2_2	GAGCGGGACTCGGAGGACGA
COLGALT2	sgCOLGALT2_3	GGACGACGGAGAGGAGCCGG
COLGALT2	sgCOLGALT2_4	GAGCCCCACGGTGCTCGTGG
COLGALT2	sgCOLGALT2_5	GGACTACCCCAAGAGCAGGA
COQ10B	sgCOQ10B_1	GAAGTCGGCGACAGCGGCCG
COQ10B	sgCOQ10B_2	GATTACCTGCCATTCCGCAC
COQ10B	sgCOQ10B_3	GTATGATGTAGTATCGGGAG
COQ10B	sgCOQ10B_4	GTATATCGCTCCAACACAGG
COQ10B	sgCOQ10B_5	GGCAAAATTGAGGTATGTAG
CP	sgCP_1	GAAGAACAAAGTCCTGGGGA
CP	sgCP_2	GTGTGGTACTTATTCAGCGC
CP	sgCP_3	ACAAGGCCTCACAATGCACG
CP	sgCP_4	GCAGATGACAAAGTATATCC
CP	sgCP_5	GAACAAGGTACCACAAGAAT
CST1	sgCST1_1	GGTACTCAGATACTGGGCCA
CST1	sgCST1_2	GGCCTGGAGCCCCAAGGAGG
CST1	sgCST1_3	GAGGATAGGATAATCCCGGG
CST1	sgCST1_4	CCTGCTGGCCACCCTAGCTG
CST1	sgCST1_5	CTGGCTCTTAGTACCCGCAG
CST4	sgCST4_1	GAGAATAGGATAATCCCAGG
CST4	sgCST4_2	AGGAGTAGCAGGGTACACAG
CST4	sgCST4_3	CTGGCTCGCAGCACCTGCAG
CST4	sgCST4_4	GGTACACAGAGGCCGGGCCA
CST4	sgCST4_5	GTACTACAGACGCCCGCTGC
CTHRC1	sgCTHRC1_1	GCAGGAGTGCCTGGTCGAGA
CTHRC1	sgCTHRC1_2	GGATGGATTCAAAGGAGAAA
CTHRC1	sgCTHRC1_3	GAAATGCATGCTGTCAGCGT
CTHRC1	sgCTHRC1_4	TGGTCGAGACGGGAGCCCTG
CTHRC1	sgCTHRC1_5	GTACACCTGGGATCCCAGGT
CYP39A1	sgCYP39A1_1	TCAGTTGCCCAGTAAACTGA
CYP39A1	sgCYP39A1_2	GAATCCAGCCCTTGATGCAC
CYP39A1	sgCYP39A1_3	TAGAAAAGTGGTGAAGCCTG
CYP39A1	sgCYP39A1_4	GAAGGAGTAAGAACAGAGCA
CYP39A1	sgCYP39A1_5	TCAAATCCAACTCCAATCCA
CYP3A5	sgCYP3A5_1	ACATTTCCCAACAAAGGCAG
CYP3A5	sgCYP3A5_2	GATCACGTCGGGATCTGTGA
CYP3A5	sgCYP3A5_3	TAGCACTGTTCTGATCACGT
CYP3A5	sgCYP3A5_4	CAAGCAACTCACCTGACGAT
CYP3A5	sgCYP3A5_5	TCCCCACACAGAACGTATGA
CYP4F3	sgCYP4F3_1	CAAGAACTTACTCCTGGCAA
CYP4F3	sgCYP4F3_2	ACAGGAAGTCTATGTACAGG
CYP4F3	sgCYP4F3_3	GTGCAGCAGCGAGAGACGGC
CYP4F3	sgCYP4F3_4	GGGATGCTGCCATTGGCCAA
CYP4F3	sgCYP4F3_5	ACAGCTGAGCCTGTCCTCGC
DHRS4L2	sgDHRS4L2_1	AAGCCTAATGGATGTCACCG
DHRS4L2	sgDHRS4L2_2	GCTGGTCTGATCCATGCAGA
DHRS4L2	sgDHRS4L2_3	GCTGGGCCTCAACAATACCC
DHRS4L2	sgDHRS4L2_4	CCGGCGGGTCATCCTGGAGC
DHRS4L2	sgDHRS4L2_5	GGCACGGAAGTCGGTGCGGA
DMBT1	sgDMBT1_1	GAAGTTGGAGGAAGAAGTGA
DMBT1	sgDMBT1_2	AATGTGATACCTACTTGCAG
DMBT1	sgDMBT1_3	GGACCCTCTTCAAATTGTGG
DMBT1	sgDMBT1_4	GAAGCGAATGGACATGAAGT
DMBT1	sgDMBT1_5	GACCACAGCATCACAAGGAG
DTYMK	sgDTYMK_1	GCACTATGAGAGCCCCGCGC
DTYMK	sgDTYMK_2	GGTGGAAGCGCTGTGCGCCG
DTYMK	sgDTYMK_3	GGAACCGGAGCAGTTCGGCG
DTYMK	sgDTYMK_4	GCAAAAGAAAAGTGACGTGG
DTYMK	sgDTYMK_5	GGACCAGGTCGGGTTTGGGA
DUSP1	sgDUSP1_1	GTACAAGAGCATCCCTGTGG
DUSP1	sgDUSP1_2	GAAGTGGGCACCCTGGACGC
DUSP1	sgDUSP1_3	CGTCCAGCAACACCACGGCG
DUSP1	sgDUSP1_4	TTTGCTGCACAGCTCCGGGC
DUSP1	sgDUSP1_5	GGACGCTAGTACTCAGGGGA
DUSP5	sgDUSP5_1	CAAGATGCTCCGCAAGGAGG
DUSP5	sgDUSP5_2	GCGCACGTTCGAGGCAGCGA
DUSP5	sgDUSP5_3	GAAGTAGACCCGCGGGCCGG
DUSP5	sgDUSP5_4	GTAGTGTAGGTGGGTCGCGC
DUSP5	sgDUSP5_5	GCCGTGGTGGTGCTGGACCA
E2F1	sgE2F1_1	GCAGCAGGTCAGGGTCGCAG
E2F1	sgE2F1_2	AGTCCAAGAACCACATCCAG
E2F1	sgE2F1_3	CAGGGGCAGCCACACCACAG
E2F1	sgE2F1_4	AAGGTCCTGACACGTCACGT
E2F1	sgE2F1_5	TGAGACCCAGCTCCAAGCCG
ECE2	sgECE2_1	GTAGACGGTGAAGAATGGGG
ECE2	sgECE2_2	TGGGCGGCCCACCTCCACGA
ECE2	sgECE2_3	GTAAGGCAGGTGCTGTGGGA
ECE2	sgECE2_4	GCAGGTGCTTCAGTATGGCC
ECE2	sgECE2_5	GGACCAGGACAACTTTATGG
ELOVL7	sgELOVL7_1	GAAACTTACCCTCAAAGCTG
ELOVL7	sgELOVL7_2	CCTACCAGAAGTATTTGTGG
ELOVL7	sgELOVL7_3	GATGGTTTGTGGCAGAGGCG
ELOVL7	sgELOVL7_4	CCATCATGCCGTGGACCTGG
ELOVL7	sgELOVL7_5	CAGTTTGTGATGTCTGGCTG
ENO2	sgENO2_1	GAGGCCCTGGAGCTGAGGGA
ENO2	sgENO2_2	CGGGAGATCCTGGACTCCCG
ENO2	sgENO2_3	GATGAGGGCTGGCGCGATGG
ENO2	sgENO2_4	GAAACTGGACAACCTGATGC
ENO2	sgENO2_5	ACACGGCCAGAGACACACCC
ENPP4	sgENPP4_1	GGCTTGTATGAAGAAAGCCA
ENPP4	sgENPP4_2	TGGAATTAGCCACAATGCCA
ENPP4	sgENPP4_3	AGTGTTGCAAAGGTGACTGG
ENPP4	sgENPP4_4	TGGGAAGAACCAGATGCAAG
ENPP4	sgENPP4_5	AGCCTGTCACAATACTGTAG
ENTPD3	sgENTPD3_1	AAGCTGATGCTATAATCCCG
ENTPD3	sgENTPD3_2	GAACGGTTACAAATTCACAG
ENTPD3	sgENTPD3_3	CAGCAAGCGCATCCCAGCCG
ENTPD3	sgENTPD3_4	GTGGGTGCACCCGCATGGAG
ENTPD3	sgENTPD3_5	TGGAGGCACCACCTAAGTCC
ENTPD8	sgENTPD8_1	CCTGCAGGGCTGCTTGGAGG
ENTPD8	sgENTPD8_2	GAGCAACCTCATGCCAGCCG
ENTPD8	sgENTPD8_3	ACACAGGGTGACTCATACAG
ENTPD8	sgENTPD8_4	GGGGCTGTCCCGGAAGGAGC
ENTPD8	sgENTPD8_5	TGTGGGCAGGAGCACGCTGG
EPHX1	sgEPHX1_1	GCAGCTGTCCTCCAAAGGTG
EPHX1	sgEPHX1_2	GGAATTCTACATTCAAGGAG
EPHX1	sgEPHX1_3	CGAAACGCTGTCCCAGGAGG
EPHX1	sgEPHX1_4	GAAGCGCTGGGAGGAGATGA
EPHX1	sgEPHX1_5	ACGTTTCCACCTTGAAAGGG
EPHX2	sgEPHX2_1	GAGCTGCCTGGAGCATGGGG
EPHX2	sgEPHX2_2	GCAGAGGCACACAGCAGGGC
EPHX2	sgEPHX2_3	GGGCTTGCAAAAGCTTGGGA
EPHX2	sgEPHX2_4	AGTGTCTCCGTACCTCACTG
EPHX2	sgEPHX2_5	GGATTGCAAGAGGTCGGCAG
ESPL1	sgESPL1_1	GAAGCCAGGCACTTATCCCG
ESPL1	sgESPL1_2	GGAGCTGCAGGCCTACAAGG
ESPL1	sgESPL1_3	GCAGAGCGAGCAGTCACAGG
ESPL1	sgESPL1_4	GAAGGGCCTGAGCCTAAAGA
ESPL1	sgESPL1_5	AAAGTGAGGAACCTCACAAG
FA2H	sgFA2H_1	CCACCCTGCAGAGTACACGG
FA2H	sgFA2H_2	TCATGTGGAACAGGAAGCGG
FA2H	sgFA2H_3	GCTTCGTGCGGCACCACCCG
FA2H	sgFA2H_4	GGAACCACGGTTCAAAGTGG
FA2H	sgFA2H_5	GAAGACGCCGATCACCAGGG
FMO5	sgFMO5_1	GAAAGGACTGATGACATCGG
FMO5	sgFMO5_2	GAAGTGGTCACTGAATCTGA
FMO5	sgFMO5_3	TCACCAGGGAAGCTTTCCAG
FMO5	sgFMO5_4	GGAAAATCCTGAAGAAGGAA
FMO5	sgFMO5_5	GATGGAGTCATGGTTTGCAC
FOXRED2	sgFOXRED2_1	CAGGATGGGCCTCTCCGCTG
FOXRED2	sgFOXRED2_2	GCGATGGCCAGGAGCAGCCC
FOXRED2	sgFOXRED2_3	GCTTCTTCACACGCTACCCG
FOXRED2	sgFOXRED2_4	GCAGAGAGTTCCAGTCGTGG
FOXRED2	sgFOXRED2_5	GTTGGGGACTGATAAACCAG
FUT3	sgFUT3_1	ACTGCTATTTCAGCTGCTGG
FUT3	sgFUT3_2	GGATCCCCTAGGGCTCCCAG
FUT3	sgFUT3_3	GATCAGGAGGGTGGGGCGGG
FUT3	sgFUT3_4	CGGGCACCATCTCTGAACAG
FUT3	sgFUT3_5	GGTGTACCCACAGGCAGACA
GAD1	sgGAD1_1	GAGGAGGTTGCGGACGAAGA
GAD1	sgGAD1_2	ATGGATGCACCAGAAAACTG
GAD1	sgGAD1_3	GCTTCCGGCTAAGAACGGTG
GAD1	sgGAD1_4	GCAATTCCTCCTGGAAGTGG
GAD1	sgGAD1_5	GTACGATACCTGGTGCGGCG
GALNT5	sgGALNT5_1	GAGTGTGCTCAAGGTTGAGG
GALNT5	sgGALNT5_2	AAAGCACATGATGACACTGG
GALNT5	sgGALNT5_3	GACATGGCTTAATAAGGGCC
GALNT5	sgGALNT5_4	GTCATTCTGGAAGACTGCGA
GALNT5	sgGALNT5_5	GGAGAGCTGCCATGTCAAAG
GALNT9	sgGALNT9_1	GGCCTTGCAGAACCCAGGGG
GALNT9	sgGALNT9_2	GGAGTCAGGCAAGAAGGCTG
GALNT9	sgGALNT9_3	CAACACCCTCACGTACGGAG
GALNT9	sgGALNT9_4	CTGTCTGGACCAGGGAGCGG
GALNT9	sgGALNT9_5	GGGAGGACATCCCGTGGCAG
GAMT	sgGAMT_1	GCTACCTTTGGAGGAGGCGG
GAMT	sgGAMT_2	GCAATGACGGCGTCTTCCAG
GAMT	sgGAMT_3	CGAGAACTGCAGCCCCGCGT
GAMT	sgGAMT_4	AAAGTGACCGTCAGGCAGGG
GAMT	sgGAMT_5	CCTTTCGCCTGCTGAAGCCG
GCNT3	sgGCNT3_1	AGAAAGTTTCAGAGCCACAG
GCNT3	sgGCNT3_2	ACTGTTCAGGGGTCACCCGA
GCNT3	sgGCNT3_3	GAGGTCTATCAACTGTTCAG
GCNT3	sgGCNT3_4	GGCTATTCTGAATAACCTGG
GCNT3	sgGCNT3_5	GTTCCCACTGAGCAAAGAAG
GGH	sgGGH_1	GGGCCTGCTACTCTGCGGGG
GGH	sgGGH_2	ATGCCGCTGAACTTCACTGG
GGH	sgGGH_3	GCTTCTTGGCGGTGTCGCCG
GGH	sgGGH_4	AGTGTGATACCTTCACGGAG
GGH	sgGGH_5	GCACAGCAGGCAGCCCGGAC
GLA	sgGLA_1	GTTGGAAATAAAACCTGCGC
GLA	sgGLA_2	AGGGATGTCCCAGGAAACGA
GLA	sgGLA_3	GGGGCTAGAGCACTGGACAA
GLA	sgGLA_4	GAGCAGCCATGATAGCCCAG
GLA	sgGLA_5	TCACCGTGACAATGCAGCTG
GLB1L2	sgGLB1L2_1	GAGAACACGCGATGACCACG
GLB1L2	sgGLB1L2_2	TGACCACGTGGAGCCTCCGG
GLB1L2	sgGLB1L2_3	ACAGCTGGGGCTGCAGGCCA
GLB1L2	sgGLB1L2_4	CAAGGGCTTCACCGAAGCAG
GLB1L2	sgGLB1L2_5	GGAGCAGTTCCACAATGCCA
GPD1L	sgGPD1L_1	GAGAGTGCCCAAGAAAGCGC
GPD1L	sgGPD1L_2	AGATTCTGTGAATGAACTGG
GPD1L	sgGPD1L_3	AGTGTCTGCATCATCAACCA
GPD1L	sgGPD1L_4	TGGTGTTGTCTCCACAGCGG
GPD1L	sgGPD1L_5	GTTCCGCCCTCCGTAACAGG
GPX2	sgGPX2_1	GAGCTGGGTGAAGTCCCGGG
GPX2	sgGPX2_2	GGACTTGGCAATGAAAGCCA
GPX2	sgGPX2_3	ATTGGTTGCAAGGGAAGCCA
GPX2	sgGPX2_4	GTAGATTTCAATACGTTCCG
GPX2	sgGPX2_5	CAATCAGCACGGCCCTGCCC
GSG2	sgGSG2_1	CGGACGGCAGGAGACAGCGG
GSG2	sgGSG2_2	TGACCGTGACCCCAAAGCGC
GSG2	sgGSG2_3	CAGAAGTGCAGCACACCCTG
GSG2	sgGSG2_4	GGGAAGGGCGGAAGTCGGAG
GSG2	sgGSG2_5	GAGTCGCGGCTGGGGAAGGG
GSTM4	sgGSTM4_1	GCATCATGTCCATGACACTG
GSTM4	sgGSTM4_2	CGAGGAAAAGAAGTATACGA
GSTM4	sgGSTM4_3	GGGAGGGACTCACAAAGTCA
GSTM4	sgGSTM4_4	GGTCAAGGACATCATAGGCG
GSTM4	sgGSTM4_5	GCGGGCAATGTAGCACAGGA
GYLTL1B	sgGYLTL1B_1	GAAGAGCATGGACTTCACCA
GYLTL1B	sgGYLTL1B_2	GCTGCCGGAACTCAAAGCAG
GYLTL1B	sgGYLTL1B_3	CCAGGTCCCCACCGAACAGG
GYLTL1B	sgGYLTL1B_4	GTTATGCCCCGCACACACGA
GYLTL1B	sgGYLTL1B_5	GCAACCTCTGGAAGAACCAC
HABP2	sgHABP2_1	AAGGGTGTTTACAGACACAG
HABP2	sgHABP2_2	CCAGTCAGGATTCTCAGCGT
HABP2	sgHABP2_3	GAACTGGTCGGGACAGGCAC
HABP2	sgHABP2_4	GATGACTGCTATGTTGGCGA
HABP2	sgHABP2_5	GCGATGGCTACTCTTACCGA
HADH	sgHADH_1	GATAATCGTCAAGCACGTGA
HADH	sgHADH_2	GCACTGGGTTGAAGAAATGG
HADH	sgHADH_3	AGGCGGTTCACAATAAACCC
HADH	sgHADH_4	TGAGGTATGGAACCAGGAGG
HADH	sgHADH_5	AAGCACGTGACGGTCATCGG
HAL	sgHAL_1	GCAGGCAGCTCACTGAGGGA
HAL	sgHAL_2	AGGGGAGAGACAGTTTCTGG
HAL	sgHAL_3	GGGAGTCAACAGACGAGGGA
HAL	sgHAL_4	GTCTTAGCCAAAGGATACAG
HAL	sgHAL_5	GTCCCAGAGAAAGGAACCGT
HMGCS1	sgHMGCS1_1	GGAAATGCTAGACCTACAGG
HMGCS1	sgHMGCS1_2	AGAGTGAATCTATTGAACCC
HMGCS1	sgHMGCS1_3	TAACATACCATCCCAAGAGC
HMGCS1	sgHMGCS1_4	GCTTGATTCAAGAACTGGTG
HMGCS1	sgHMGCS1_5	GCATTCAAACATAGCAACTG
HMGCS2	sgHMGCS2_1	GGAAGCAGGAAAGTATACAG
HMGCS2	sgHMGCS2_2	GGAGCGCATACAGCTCCCAT
HMGCS2	sgHMGCS2_3	AGGAGACACACACTTTCGGG
HMGCS2	sgHMGCS2_4	CAGGCGAGCAGGTGTGAGGG
HMGCS2	sgHMGCS2_5	GTTTGGTCCACATATTGGGC
HNMT	sgHNMT_1	GAGGTTTCTCAACCATTCCA
HNMT	sgHNMT_2	CAAATATGGCATCTTCCATG
HNMT	sgHNMT_3	GTCAGAAAACAAGCTCCTCA
HNMT	sgHNMT_4	CTGCATGCACTGGTGTTCCG
HNMT	sgHNMT_5	CCATGAATTCCTGCATGCAC
HPGD	sgHPGD_1	AATCCATTGGCAATCAATGG
HPGD	sgHPGD_2	CATAGGCAGAGCCTTTGCAG
HPGD	sgHPGD_3	GCTGCTGCTTAAGGGCGCCA
HPGD	sgHPGD_4	AAGCAAAATGGAGGTGAAGG
HPGD	sgHPGD_5	AAGCAGCAGCGCCTCTGCAA
HSD11B2	sgHSD11B2_1	GGACAACGCGATCCAGCCGG
HSD11B2	sgHSD11B2_2	GCTGTTCAACTCCAATACGG
HSD11B2	sgHSD11B2_3	GGCGCGCTCGAGCTGACCAA
HSD11B2	sgHSD11B2_4	GCAGCAGGTACGCAGCTCGA
HSD11B2	sgHSD11B2_5	AAGGCCCACACCACCAGCAC
HTRA1	sgHTRA1_1	GGTGCAGCCTCTCGGAGCGG
HTRA1	sgHTRA1_2	GGAGAAGATCGCCCCTGCCG
HTRA1	sgHTRA1_3	GGTGGTGCTCACGATCCCGG
HTRA1	sgHTRA1_4	GGGGCTCCGCAACTCAGACA
HTRA1	sgHTRA1_5	TCGCAGTGCTCCGGCTGCGG
IDI1	sgIDI1_1	GATGTGGCGTGGACTGGCGC
IDI1	sgIDI1_2	TGAGGCGAGCAGCACAGAGA
IDI1	sgIDI1_3	GAACCTGTTGCTTGTCGAGG
IDI1	sgIDI1_4	GAGCTGGTTACCTCTTCCAA
IDI1	sgIDI1_5	GCCGCAGACTGTGCTCAAAG
ITGB1	sgITGB1_1	GAACGGGGTGAATGGAACAG
ITGB1	sgITGB1_2	GATGACATAGAAAATCCCAG
ITGB1	sgITGB1_3	GCACAACACCAGCTAAGCTC
ITGB1	sgITGB1_4	TAGGCCTCTGGGCTTTACGG
ITGB1	sgITGB1_5	GAATGTGAATGCCAAAGCGA
ITGB6	sgITGB6_1	CCAGACTGAGGACTACCCGG
ITGB6	sgITGB6_2	GAGGTCGTCATCCATGGAGG
ITGB6	sgITGB6_3	GCTAATATTGACACACCCGA
ITGB6	sgITGB6_4	TCACAAAGACCAGGAGGTGG
ITGB6	sgITGB6_5	GAAGTATTAGGAGACACTGA
ITGB8	sgITGB8_1	AAAACACCCAGGCTGCCCAG
ITGB8	sgITGB8_2	AAGAACAAGTGAAAACACCC
ITGB8	sgITGB8_3	AAGGATCAGCCTGTTTGCAG
ITGB8	sgITGB8_4	TCAAAGGGCCAAGTGTGCAG
ITGB8	sgITGB8_5	TTGCAGGCAGACAAATGCAG
KCNE3	sgKCNE3_1	CAGACAACCAGACTGAAGAG
KCNE3	sgKCNE3_2	GTTGCTATGGAGACTACCAA
KCNE3	sgKCNE3_3	GAGCAAATTGCTGTGAAGAG
KCNE3	sgKCNE3_4	GGCATTTAGAGCCTTCAGCA
KCNE3	sgKCNE3_5	TGGTTGTCTGGCCCCAGCCC
KHK	sgKHK_1	GAAGATCCGGGTGTCCGTGG
KHK	sgKHK_2	GGAGAGGCTGAAGATGACGG
KHK	sgKHK_3	GAGAAGCAGATCCTGTGCGT
KHK	sgKHK_4	GGTGTTTGTCAGCAAAGATG
KHK	sgKHK_5	GTGGCGGGAAAGCATCCGAG
KIF7	sgKIF7_1	GAGACCCGCATCATCCACCG
KIF7	sgKIF7_2	GCTGACCCTGCAGAACCAGG
KIF7	sgKIF7_3	GCATCAGAGCTGCCTGCAGG
KIF7	sgKIF7_4	AGAGTGACGCGGCCAAGCCC
KIF7	sgKIF7_5	GGAGGGGCTGAACGCAGGCC
KREMEN1	sgKREMEN1_1	GATCACACCCAACCCTGTGG
KREMEN1	sgKREMEN1_2	GTGTTTCACAGCCAATGGTG
KREMEN1	sgKREMEN1_3	TCTGAAATACCCCAACGGGG
KREMEN1	sgKREMEN1_4	TTACTGGTGCCAGTTAGAGG
KREMEN1	sgKREMEN1_5	TGATTACTGGAAGTACGGGG
LPCAT1	sgLPCAT1_1	GAGGCGCAGCTCGTGCACGA
LPCAT1	sgLPCAT1_2	GAAGAGCGTCAGTGTCATGA
LPCAT1	sgLPCAT1_3	GGCCAGCAGCATCATGGCAG
LPCAT1	sgLPCAT1_4	ACGTTGCTGGCATACAGCGC
LPCAT1	sgLPCAT1_5	GGACTGCCAGCTGGCCCTGG
LPCAT4	sgLPCAT4_1	GAAGCCAGGCAAAGGGCCAG
LPCAT4	sgLPCAT4_2	GATGTAACTCATGCACGAAG
LPCAT4	sgLPCAT4_3	AAAGGCCAGAAGCACTCGGA
LPCAT4	sgLPCAT4_4	TGGGGCAGCAACAAGGACAG
LPCAT4	sgLPCAT4_5	AACATTGTTGGCATAGAGGG
LYZ	sgLYZ_1	TGTAATGATGGCAAAACCCC
LYZ	sgLYZ_2	CCTGGACCGTAACAGAAAGG
LYZ	sgLYZ_3	ACCTTTCAAAGACCTTGCCC
LYZ	sgLYZ_4	TGTTTGGCCAAATGGGAGAG
LYZ	sgLYZ_5	CGAGCTACAAACTACAATGC
MAOB	sgMAOB_1	GGGTTCCCTAGAAGCTCTGG
MAOB	sgMAOB_2	GAGACTGCCACACACTGGAG
MAOB	sgMAOB_3	CATGAGCAACAAATGCGACG
MAOB	sgMAOB_4	GTAATTGGATTCCATACAGG
MAOB	sgMAOB_5	TGGTATGTGAAGCAGTGTGG
MEGF8	sgMEGF8_1	GGAGTGGCCAGTGGCAGCAG
MEGF8	sgMEGF8_2	GCGGTGGACACAGATGCTGG
MEGF8	sgMEGF8_3	GCTGCACGGAGAGGATGCGG
MEGF8	sgMEGF8_4	GAAGTACTCACTGGACCCAG
MEGF8	sgMEGF8_5	GAGGAAGCTTCGATGGGCGG
MITF	sgMITF_1	GACAGGAGTTGCTGATGGTG
MITF	sgMITF_2	AGAGTCTGAAGCAAGAGCAC
MITF	sgMITF_3	AACCATCTTAAAAGCATCCG
MITF	sgMITF_4	GTATTCTGAGCAACAAATGC
MITF	sgMITF_5	ACTTGGTGGGGTTTTCGAGG
MMEL1	sgMMEL1_1	GAAGCGCCCGGGGTTCCTGG
MMEL1	sgMMEL1_2	GTGGGGATGGTGGAGAGCGC
MMEL1	sgMMEL1_3	GTGCAGGGCAGAAGCGCCCG
MMEL1	sgMMEL1_4	GAGGACACCCAAGGCCACCA
MMEL1	sgMMEL1_5	TTTGTAAAACGAAAACCCCG
MMP28	sgMMP28_1	GGAGCTGCGCAAGGAGGCGG
MMP28	sgMMP28_2	GGCATCGCTGAATCGAGTGG
MMP28	sgMMP28_3	GGCGAGATGGTCGCGCGCGT
MMP28	sgMMP28_4	GCCCTGCAGCTGCTACTGTG
MMP28	sgMMP28_5	GTACGGATACCTCAATGAAC
MMP7	sgMMP7_1	AGACTTACCGCATATTACAG
MMP7	sgMMP7_2	ACAACTTTCCTGAAATGCAG
MMP7	sgMMP7_3	TGATGGGCCAGGAAACACGC
MMP7	sgMMP7_4	GCGCCTGGGACAGGTCTCGG
MMP7	sgMMP7_5	GCAGTGATGTATCCAACCTA
MORC4	sgMORC4_1	GAAGGTGGGGTGCCAGGTGA
MORC4	sgMORC4_2	GATCCTAGGTGAAGAACCGG
MORC4	sgMORC4_3	GGCATGGAATAATCTAGAGA
MORC4	sgMORC4_4	GAATACAGGTCAGAATAGGG
MORC4	sgMORC4_5	GGGGCCAAAGACCAACGCCA
MSMO1	sgMSMO1_1	ATTGGGAAAGAATGCCAAGA
MSMO1	sgMSMO1_2	CCAAGAATTAGAGTCTCCAA
MSMO1	sgMSMO1_3	GTCTTAGGCTCCATTTGGAA
MSMO1	sgMSMO1_4	TTCCAATGAAGTTCATGTGG
MSMO1	sgMSMO1_5	CGTAGGATAAGCCAGAGACA
MTHFD1	sgMTHFD1_1	GCCTGATGGGAAATACGTGG
MTHFD1	sgMTHFD1_2	CATGGATGTCACCTGTGAGG
MTHFD1	sgMTHFD1_3	GGAGAAGGGTCACACACGGA
MTHFD1	sgMTHFD1_4	GATCCGGTCTGCAATGATGG
MTHFD1	sgMTHFD1_5	CAGAAAACCAGCCCCAACGC
NDRG2	sgNDRG2_1	GCAGGAGGTGCAGATCACAG
NDRG2	sgNDRG2_2	GAACAGATGGCTGACTCCGG
NDRG2	sgNDRG2_3	GTTGCCAGGACAGACGCCTG
NDRG2	sgNDRG2_4	ATGTCCTCGAACTGAAACAG
NDRG2	sgNDRG2_5	GACCTTCAACAGTGTCCGGG
NEIL3	sgNEIL3_1	CTGCGGGGAGACCACAACCG
NEIL3	sgNEIL3_2	GGTTGTGTTTACTGCAGCGA
NEIL3	sgNEIL3_3	CAGTTGGACATCTAGCAGGG
NEIL3	sgNEIL3_4	GGATCATGTTATGGACTCCG
NEIL3	sgNEIL3_5	GATTAAAGTACACACCACAC
NEURL1B	sgNEURL1B_1	CGAGCTCGAGAACAACCAGG
NEURL1B	sgNEURL1B_2	GTGTTCTACAGCGTGAACGA
NEURL1B	sgNEURL1B_3	GGGCGTCAGCGTGTCAGCGA
NEURL1B	sgNEURL1B_4	GAGCCGCTGAGGGACCCTGA
NEURL1B	sgNEURL1B_5	GGAGGACTGGTTGACACTGA
NKD1	sgNKD1_1	GCTGCGGGTAAAGCTCACCG
NKD1	sgNKD1_2	AGAGTGAGCGAACCCTGCCC
NKD1	sgNKD1_3	GCTGCACACCATCTATGAGG
NKD1	sgNKD1_4	GTTGAGAGACACGCTCAGCG
NKD1	sgNKD1_5	GTGCGACGTGTCCATGGAGG
NMNAT3	sgNMNAT3_1	GCACAACATTCACCTGGCCA
NMNAT3	sgNMNAT3_2	GCACTGATCTCATTCTGCAC
NMNAT3	sgNMNAT3_3	GGACCATGGCCTCTACACCA
NMNAT3	sgNMNAT3_4	ACTGAGGGCAAGACAAGCTA
NMNAT3	sgNMNAT3_5	GGATGTGCGCATCCTTCCAG
NUDT1	sgNUDT1_1	AGGCTGCAGGACCAGCACCA
NUDT1	sgNUDT1_2	GCAAGAAGGAGAGACCATCG
NUDT1	sgNUDT1_3	GTGGACGCCCTGCACAAGGT
NUDT1	sgNUDT1_4	TCTGCACAGACAGCATCCAG
NUDT1	sgNUDT1_5	ATAGAGCCTGGAGGCGCCCA
NUDT4	sgNUDT4_1	GTTCACCTTACAGGTGCTGC
NUDT4	sgNUDT4_2	CAGACTTCTGGGCATATTTG
NUDT4	sgNUDT4_3	GCATTATTATCCGGAAGGGA
NUDT4	sgNUDT4_4	CTCTAGGAAGGAAGAGAGAG
NUDT4	sgNUDT4_5	GCAGCCGGTACCCAGACCAG
OTUD1	sgOTUD1_1	GAAGGCGGGCATCTTGGCGG
OTUD1	sgOTUD1_2	GCGGTGGACGTGTAGTGCGG
OTUD1	sgOTUD1_3	GCTGCAGCGAGACCTTGAAG
OTUD1	sgOTUD1_4	CCACCGCACAGATCACCGTG
OTUD1	sgOTUD1_5	AGGGAGGCTGGAGAGTCCCA
OTUD3	sgOTUD3_1	AATCGGCCGGAGTCTGGCGG
OTUD3	sgOTUD3_2	CCTGGGGCTGAAGCTGCGGG
OTUD3	sgOTUD3_3	GAAGAGAATCTTGAGCCCAG
OTUD3	sgOTUD3_4	GGAAATCAGGGCTTAAATGA
OTUD3	sgOTUD3_5	CAGCGGCAGCCGGAAAGCCG
OTUD6A	sgOTUD6A_1	GCAGCTCCTGCCTCTCGCGT
OTUD6A	sgOTUD6A_2	AAAGCAGTTGCTCCAAGACG
OTUD6A	sgOTUD6A_3	TGGGCTTTGGAGGAGCGGGG
OTUD6A	sgOTUD6A_4	GGCCGGCTTCAAGCGCGAGG
OTUD6A	sgOTUD6A_5	GTGCGCACCACGGCATGGGG
OTUD7A	sgOTUD7A_1	AGAGGGAAGCCCTGAAGCGG
OTUD7A	sgOTUD7A_2	GTAGATCCCTCCGAATGGGA
OTUD7A	sgOTUD7A_3	GCAGAAAAGCGGCTTTCCCG
OTUD7A	sgOTUD7A_4	GGACCGGGCCAGGGAGACGA
OTUD7A	sgOTUD7A_5	GCAGACGCAGCAGAATAAGG
PASK	sgPASK_1	GCAAGCGACAGAGAAAGCCC
PASK	sgPASK_2	GGACACGTGCCCATCAGCAG
PASK	sgPASK_3	GGGCTTAACAGCCTTTGAAG
PASK	sgPASK_4	ACGGACCCGTCCGAACCGCG
PASK	sgPASK_5	CAGCAGGACACACTGCCCCG
PFAS	sgPFAS_1	GGAGCTGGAGGCCCAAGGAG
PFAS	sgPFAS_2	GTAGCGCTTGCTGGCCACGG
PFAS	sgPFAS_3	AGGGACGAACATAGAAGTGA
PFAS	sgPFAS_4	TTGTCTCCTCAGCACTGGGG
PFAS	sgPFAS_5	GTGCAGGGTAGCCAGAGCAA
PKMYT1	sgPKMYT1_1	GCTGTGGTGCATGGCAGCGG
PKMYT1	sgPKMYT1_2	GGGCCATGGCTCCTACGGAG
PKMYT1	sgPKMYT1_3	CGAGGTGGGCAGCCACGAGA
PKMYT1	sgPKMYT1_4	GGAGCTGGTGAGGTCCAGGA
PKMYT1	sgPKMYT1_5	AACATGGAGCTGCCCCACGG
PLA2G4A	sgPLA2G4A_1	GTTTCTGGTTCACAAAGCAG
PLA2G4A	sgPLA2G4A_2	AAGCAGAGGCTCCACAATGG
PLA2G4A	sgPLA2G4A_3	GAAGGTACACAACTTCATGC
PLA2G4A	sgPLA2G4A_4	AAGTCACTCAAAGGAGACAG
PLA2G4A	sgPLA2G4A_5	GCACTTACGCATGTCACCAA
PLTP	sgPLTP_1	GAGGAGGAAGCGCATCCCTG
PLTP	sgPLTP_2	GAGCCTCCCCAACCGGGCAG
PLTP	sgPLTP_3	GTCGAAGAAGAACTCAGAGA
PLTP	sgPLTP_4	GGCTTGATGGTGCAGCGCGG
PLTP	sgPLTP_5	GGTGCAGATCCCACTACCTG
POLA1	sgPOLA1_1	AGAGGAAGTGAAACAAGAGG
POLA1	sgPOLA1_2	AAAGCCATCACGACAAGCGG
POLA1	sgPOLA1_3	CAGAAGTGTGACTGAAAGGG
POLA1	sgPOLA1_4	AGAGGCACAGAAAGTTACAG
POLA1	sgPOLA1_5	GGTGACATACAAAGGAAGGG
POLD1	sgPOLD1_1	GCAGGATGGATGGCAAGCGG
POLD1	sgPOLD1_2	GGTGATGCGCAGGAACGGGG
POLD1	sgPOLD1_3	GGATGGGCTCGAAGATGCGC
POLD1	sgPOLD1_4	GTGCATCATCATCATCCCAG
POLD1	sgPOLD1_5	GGAGGACCTGGCACTGATGG
POLE	sgPOLE_1	GAAGCGCTGCAAGAACATGG
POLE	sgPOLE_2	GCAGCGTCTGGAGTCGGCAG
POLE	sgPOLE_3	CCAGCGAGTCGCTAAAGCGG
POLE	sgPOLE_4	GATGTACTCCACGTAAGCGA
POLE	sgPOLE_5	GCAAGACTCCCAGAAAGCAG
PRIM1	sgPRIM1_1	GCAGCTCGGGCAGCTCGGTG
PRIM1	sgPRIM1_2	CTGGATATCAATGTCAGCAA
PRIM1	sgPRIM1_3	GATGTCAAACATAGAACCAG
PRIM1	sgPRIM1_4	TATCGCTGGCTCAACTACGG
PRIM1	sgPRIM1_5	ATAATCTCCCACTCCAGCCA
PTPRH	sgPTPRH_1	CCAGCAAGGGACATCCCCGG
PTPRH	sgPTPRH_2	TGAGACGTGGTACAAAGTGG
PTPRH	sgPTPRH_3	GGTGCTGACACAGGAAGTGA
PTPRH	sgPTPRH_4	GCAGTGGCTGGATCAGACCA
PTPRH	sgPTPRH_5	GGGCCTGTGCAGCTGGACAG
RFK	sgRFK_1	CCAACCATAGTAAATACCAG
RFK	sgRFK_2	CACCTGCCTTACTTCTGCCG
RFK	sgRFK_3	AAGCAGCTGGGCATCCCCAC
RFK	sgRFK_4	GGTTGGGCCAGTGTTGGAAG
RFK	sgRFK_5	GACATCTCCACTTCCAACAC
RNF43	sgRNF43_1	GCAGCTGGTAGCATGAGTGG
RNF43	sgRNF43_2	ACTGGTACTGGCAGCAGCGG
RNF43	sgRNF43_3	GTGGATCCTAATGACAGTGG
RNF43	sgRNF43_4	GCTGGCCTGGTACCTCCTGG
RNF43	sgRNF43_5	CAGACAGATGGCACACACAG
RRM1	sgRRM1_1	GTACAGTGGGGTCACCACAG
RRM1	sgRRM1_2	GGATCTCTTCATGAAACGAG
RRM1	sgRRM1_3	GGAGTACACCAGCAAAGATG
RRM1	sgRRM1_4	GAGGGCTCTCCAGTTAGCAA
RRM1	sgRRM1_5	GCGATGCATGTGATCAAGCG
RRM2	sgRRM2_1	GCAGATGTATAAGAAGGCAG
RRM2	sgRRM2_2	GGGAAGATGACAAAGCGGCG
RRM2	sgRRM2_3	GCTTTCTTTGCAGCAAGCGA
RRM2	sgRRM2_4	TGGCCAGCAAGACCGCGAGG
RRM2	sgRRM2_5	CTGGGAATCCCTGAAACCCG
SC5D	sgSC5D_1	TTACTGTCCAGGCATTGCCA
SC5D	sgSC5D_2	CATGTGGCTGGATACACGTA
SC5D	sgSC5D_3	TCATCTTCTGGCCATGTGGC
SC5D	sgSC5D_4	TTCATCTACTGGATTCACAG
SC5D	sgSC5D_5	CTGTTCTTGCTGGAGATAAG
SDR16C5	sgSDR16C5_1	TTGCCTTACTCCCAAAGCCA
SDR16C5	sgSDR16C5_2	GTGCTGGAAGTGGACTCGGA
SDR16C5	sgSDR16C5_3	TCTGGGATATCAATAAGGAG
SDR16C5	sgSDR16C5_4	TGCGATTGCAGCCAAAAGGA
SDR16C5	sgSDR16C5_5	ATAGTCCTCATCACAGGTGC
SDSL	sgSDSL_1	GCAGCCTCTGCACCACCTGC
SDSL	sgSDSL_2	GGTGGCTGGCCTGCTGGAGG
SDSL	sgSDSL_3	GCATGTACCCATCATTGCCA
SDSL	sgSDSL_4	GAGCCTGGGTGCCAAGACGG
SDSL	sgSDSL_5	GATTCACTCTGAAGTGGTGG
SGMS2	sgSGMS2_1	AAACCCAAGAGCTTATCCAG
SGMS2	sgSGMS2_2	GATCACAGTTGTACATGAGA
SGMS2	sgSGMS2_3	GAGGGCTAAGCTCCTTGGGA
SGMS2	sgSGMS2_4	GGAACAAATTTCCACTAGAG
SGMS2	sgSGMS2_5	TTGGATTATGGATCACCCAG
SHMT1	sgSHMT1_1	GTACACAGCAAAGTTTGCAG
SHMT1	sgSHMT1_2	GAAGGAGAGTAACCGGCAGA
SHMT1	sgSHMT1_3	GAACGGGGCGTATCTCATGG
SHMT1	sgSHMT1_4	GTAGCCCACTTTATTCACAG
SHMT1	sgSHMT1_5	TCGGCTGGCGAAATTCTCCG
SLC19A1	sgSLC19A1_1	GGAGCCGCGGAACAGCACGA
SLC19A1	sgSLC19A1_2	GCAGCACCGGCGTGTAGCGC
SLC19A1	sgSLC19A1_3	GCAGGGGCTCAGCTTCGTGT
SLC19A1	sgSLC19A1_4	GCTGCTGCTGGGCCACTCGG
SLC19A1	sgSLC19A1_5	GATGTAGTTGAGCGTGGAGA
SLC1A4	sgSLC1A4_1	GAGTTGCGCAATGAACACCG
SLC1A4	sgSLC1A4_2	GCAGCAGGCGTGCCAGCTGG
SLC1A4	sgSLC1A4_3	TGCTCCGTCCATGTTCACGG
SLC1A4	sgSLC1A4_4	GGAGTGGCCTTAAAGAAACT
SLC1A4	sgSLC1A4_5	AACAACGTAGAGCTCAACGC
SLC2A6	sgSLC2A6_1	GCTGCTCGGAAGGACGCTGA
SLC2A6	sgSLC2A6_2	GACGCTGACGGGCTTCGCCG
SLC2A6	sgSLC2A6_3	GCAGGGACGAAGAGGCCCTG
SLC2A6	sgSLC2A6_4	GGATCTGCTCGAACTCCCAG
SLC2A6	sgSLC2A6_5	CGTGTGCCGGCCCATCACCG
SLC30A7	sgSLC30A7_1	TGTTCGGCAAGATCTCGGGC
SLC30A7	sgSLC30A7_2	GTTCCACAAAAGCGAAAGAG
SLC30A7	sgSLC30A7_3	GTTTACCACAAACCCAAGAA
SLC30A7	sgSLC30A7_4	TCATCGTCTTTGATGGACAG
SLC30A7	sgSLC30A7_5	GGAGGTCATGGACATTCTCA
SLC34A2	sgSLC34A2_1	TAAGGCGGCCAGGATGGCGG
SLC34A2	sgSLC34A2_2	GCATCTCCCAATTCAGGCCA
SLC34A2	sgSLC34A2_3	GAAGAGTGGGTAGGTTCCAG
SLC34A2	sgSLC34A2_4	CACCAGCCCCAACAAAGGGT
SLC34A2	sgSLC34A2_5	GGACACCATGCTGACAACGA
SLC39A8	sgSLC39A8_1	AGAGCTCCTTACCTAACTCG
SLC39A8	sgSLC39A8_2	GCCAGGGCTAGCCTTCAGCG
SLC39A8	sgSLC39A8_3	GTGGAGTCAAAATCAATCCG
SLC39A8	sgSLC39A8_4	GCCCTCCACAATTTCATCGA
SLC39A8	sgSLC39A8_5	GCCTCGGAGGAGTGGCGGAG
SLC43A1	sgSLC43A1_1	GGAGTACAGCAGAGAAGAAG
SLC43A1	sgSLC43A1_2	GAGCAGCACCAACACCACCC
SLC43A1	sgSLC43A1_3	GAGGATCCCCAGTGGCAGGG
SLC43A1	sgSLC43A1_4	GGTGAACATGATGACCACGA
SLC43A1	sgSLC43A1_5	GAGGTGCCCCGAACATCCTG
SLC43A2	sgSLC43A2_1	GGAGGACTGCCGAGAAGAGG
SLC43A2	sgSLC43A2_2	TGGGCGGCACAGCAGAGCCG
SLC43A2	sgSLC43A2_3	GAACACGCTGTGCATGAAGG
SLC43A2	sgSLC43A2_4	GAGGAGTGCCAAGGAGCAGG
SLC43A2	sgSLC43A2_5	GGAGCAGGTGGCGCTGCAGG
SLC4A3	sgSLC4A3_1	GCAGGTGCCCACAGATGAGG
SLC4A3	sgSLC4A3_2	GAAGTAGATGAAGAGCACAG
SLC4A3	sgSLC4A3_3	GAGGACGCCGAGCACAGCGG
SLC4A3	sgSLC4A3_4	GCTTCCTCAAACACAAGCAG
SLC4A3	sgSLC4A3_5	GCTGCCACCATCATCCACGG
SLC7A11	sgSLC7A11_1	GCTGCTGCTTTCAAATGCAG
SLC7A11	sgSLC7A11_2	AATGTAGCGTCCAAATGCCA
SLC7A11	sgSLC7A11_3	CATGGAGCCAAAGCAGGAGA
SLC7A11	sgSLC7A11_4	AAAGCCACCTGGCAAAACTG
SLC7A11	sgSLC7A11_5	AACAAAGCTGGGATGAACAG
SLC9A4	sgSLC9A4_1	GTTAGATGCATACTGAGCAG
SLC9A4	sgSLC9A4_2	ATGCTGGAGTCCATGACCGG
SLC9A4	sgSLC9A4_3	GTAGCCGCCCTCCAGAACGA
SLC9A4	sgSLC9A4_4	CGATGTTCTCAAAGAAGGGC
SLC9A4	sgSLC9A4_5	CAATACTGCCCACCACAGGA
SLPI	sgSLPI_1	GGGCAAGCAGCACCAGGAAG
SLPI	sgSLPI_2	CAGGAAGGGGAAGAGGCCGC
SLPI	sgSLPI_3	CCAGAGCCTTCCACAGCCCA
SLPI	sgSLPI_4	GCCTTCACCATGAAGTCCAG
SLPI	sgSLPI_5	GTTTCTTGTATCTAAGGCAC
SMPD3	sgSMPD3_1	GGCCTGGTGAGGAGAAGCCG
SMPD3	sgSMPD3_2	GAAACGCCAGGTACTCCCTG
SMPD3	sgSMPD3_3	AGAGCTCGGGCCAGAAGGGG
SMPD3	sgSMPD3_4	GGGCCCAGGACACACAGTGC
SMPD3	sgSMPD3_5	GAGAAACGCAAAGGGCAGCG
SMPDL3A	sgSMPDL3A_1	GAGTGCGCGCACCAGCGCCA
SMPDL3A	sgSMPDL3A_2	TCAGGTACAGGAACATGAGG
SMPDL3A	sgSMPDL3A_3	CATCTAGCCATGGTTTCCAG
SMPDL3A	sgSMPDL3A_4	GAAGATGGCAGATACCCCAC
SMPDL3A	sgSMPDL3A_5	GACAACTCACCTATCGCCGG
SRD5A3	sgSRD5A3_1	GTGAGCCACACCGCGCGCAG
SRD5A3	sgSRD5A3_2	GCTATGGGAAAACCAAGTGT
SRD5A3	sgSRD5A3_3	ATCAAAGGCTCGGCAGGCGG
SRD5A3	sgSRD5A3_4	TTTGCTCAGAATTCTCGGGG
SRD5A3	sgSRD5A3_5	TGGAGAAGACACTGACGTAG
STARD8	sgSTARD8_1	GAGCAGGAGGCACATTCAGG
STARD8	sgSTARD8_2	GTAGATCTGGAGGAAAGTGG
STARD8	sgSTARD8_3	GGTGATGACTGGCAGAGAGG
STARD8	sgSTARD8_4	ACTGGCAGCCAGGTAGGCGG
STARD8	sgSTARD8_5	TGAGGCTCTCAGCCAGATGG
STIL	sgSTIL_1	AAACAGCAAGCCCATACCTG
STIL	sgSTIL_2	GTGGAACAGTAAGATGGCAG
STIL	sgSTIL_3	GGTTCTCTGACAGCAGACGA
STIL	sgSTIL_4	AGACTGCCTAGAATTAAGTG
STIL	sgSTIL_5	CAACTGCCCATATCTCCCTG
STS	sgSTS_1	GCCGAACATCATCCTGGTGA
STS	sgSTS_2	ACCCAGGATCTCCAATGCCG
STS	sgSTS_3	GAAGAGGAAAACTCCAGTGC
STS	sgSTS_4	GAGAGACTGCAAGCCCGGAG
STS	sgSTS_5	GTGACCCCGACGATCTGCAG
SULF2	sgSULF2_1	CAAGAGAGACAATGACAAGG
SULF2	sgSULF2_2	GAAACCTGCCTTTCAGGCGG
SULF2	sgSULF2_3	GCAGTGTGTGGAGGACGCCA
SULF2	sgSULF2_4	ATGCAGCTTCAGCTTCCCCG
SULF2	sgSULF2_5	GAGGCCTGCACCTGTGACAG
SUPT3H	sgSUPT3H_1	GAGGCAAGACATGGTAACCA
SUPT3H	sgSUPT3H_2	TCAGTATCACAACTCTGCTG
SUPT3H	sgSUPT3H_3	GGGAAAGTGGGCCAATCCTG
SUPT3H	sgSUPT3H_4	GATGAGGATGATCTTCTCGA
SUPT3H	sgSUPT3H_5	CCAGCCCTGCCACATCAGAG
TFPI	sgTFPI_1	GAAGATCCTGGAATATGTCG
TFPI	sgTFPI_2	GAATCAGCATTAAGAGGGGC
TFPI	sgTFPI_3	GAATGCATAAGTTTCAGTGG
TFPI	sgTFPI_4	AGTTATTCACAGCATTGAGC
TFPI	sgTFPI_5	CCTGACTCCGCAATCAACCA
THOP1	sgTHOP1_1	GAGCCGCGCATACTCCTCGG
THOP1	sgTHOP1_2	GAAGCTCTCTGAGTTCGACG
THOP1	sgTHOP1_3	GAAGGACTCACTGAGGCCCG
THOP1	sgTHOP1_4	GAACTCCCTGGAGAAGATGG
THOP1	sgTHOP1_5	TGAGACCAGGAGGAAAGTGG
TIMP3	sgTIMP3_1	GGTGTAGACCAGCGTGCCGA
TIMP3	sgTIMP3_2	AGTGATCCGGGCCAAGGTGG
TIMP3	sgTIMP3_3	GGAAGAAGCTGGTAAAGGAG
TIMP3	sgTIMP3_4	ATGATGGCAAGATGTACACG
TIMP3	sgTIMP3_5	TGTGCAACTTCGTGGAGAGG
TK1	sgTK1_1	GAGCGTGGTGAAGCTGACGG
TK1	sgTK1_2	ACTGAGCAATCTGGAAGCGA
TK1	sgTK1_3	CAAGAGGCTCGGCACAGAGA
TK1	sgTK1_4	GACGTGGCCCAGGAGGCCCT
TK1	sgTK1_5	GGGAAGCCGCCTATACCAAG
TLE2	sgTLE2_1	GAGCGACCGAGTGGCCCTGG
TLE2	sgTLE2_2	CAAGAGTGATTACAATCTGG
TLE2	sgTLE2_3	GCAGATGGGTACCTTTCCGC
TLE2	sgTLE2_4	GCCAAGGCTAGAGGCCAAGG
TLE2	sgTLE2_5	GGGGTGGAAGCGTCCTGGGG
TMEM231	sgTMEM231_1	CGGAAGGCCACCAGCAGCGG
TMEM231	sgTMEM231_2	GAACCACGCACCGAAACGAG
TMEM231	sgTMEM231_3	GTCGAGCGCAGTTACCGCGC
TMEM231	sgTMEM231_4	CGGGATGTACGTGAGCGCAG
TMEM231	sgTMEM231_5	CTGCTCGGACCCGAAAGCGA
TMPRSS13	sgTMPRSS13_1	GGATCAGGTACAAGGAGCAG
TMPRSS13	sgTMPRSS13_2	GGTTGGGGAGGTTGTCACCG
TMPRSS13	sgTMPRSS13_3	ACTGGAGAGAGATATACCGC
TMPRSS13	sgTMPRSS13_4	GCACTTACACGAAGAAGCAG
TMPRSS13	sgTMPRSS13_5	GACCCGGGAGAAGGTCCTGG
TOP2A	sgTOP2A_1	AAAGTTACTTGGGCTTCCTG
TOP2A	sgTOP2A_2	TGAACAAGTAAACCACAGGT
TOP2A	sgTOP2A_3	GTGAAGAAGAAGAACAAGGG
TOP2A	sgTOP2A_4	TGTCTCTCCCAACCACACCA
TOP2A	sgTOP2A_5	GAAGAGAGGGCCAGTTGTGA
TRABD2A	sgTRABD2A_1	AGAGGTTCCGGAAGAAGCGG
TRABD2A	sgTRABD2A_2	GAAGTGGACATTAAGTCCCG
TRABD2A	sgTRABD2A_3	GCAGTGATGCGCTCCTGAGG
TRABD2A	sgTRABD2A_4	GGAATGAGAGAATAGGGAAG
TRABD2A	sgTRABD2A_5	CCAGGCCGGGACACAAGGGG
TUBA1A	sgTUBA1A_1	ACACCTTCTTCAGTGAGACG
TUBA1A	sgTUBA1A_2	CACCCTGAGCAACTTATCAC
TUBA1A	sgTUBA1A_3	TGTGGAAAACCAAGAAGCCC
TUBA1A	sgTUBA1A_4	AGGTTGGACGCTCAATATCG
TUBA1A	sgTUBA1A_5	TGTTCACTGGTACGTTGGGG
TXNDC5	sgTXNDC5_1	GGGCGGAGCACACGTCGGAG
TXNDC5	sgTXNDC5_2	GCTTTGCAGTGACCACACCA
TXNDC5	sgTXNDC5_3	GCGCACAGAGACTGGAGCGA
TXNDC5	sgTXNDC5_4	GATGCTGCAGACACTGAACG
TXNDC5	sgTXNDC5_5	GCGGGATTTGGAGTCACTGA
TYMS	sgTYMS_1	TCACCACATAGAACTGGCAG
TYMS	sgTYMS_2	CCTTCCTGACGCCGCAGCGG
TYMS	sgTYMS_3	CGATGTTGAAAGGCACACCG
TYMS	sgTYMS_4	ACGGGGAGCTGCAGTACCTG
TYMS	sgTYMS_5	ACACGTTTGGTTGTCAGCAG
UAP1L1	sgUAP1L1_1	GCAGCGACCCCGAGACACGG
UAP1L1	sgUAP1L1_2	GGAGGACCACAAGATCCTGG
UAP1L1	sgUAP1L1_3	CCAGCTCGGCCCAGAAGCGC
UAP1L1	sgUAP1L1_4	GAAGACCCTGTACCAGCTGC
UAP1L1	sgUAP1L1_5	AGGCAGGACACACCAGGGGA
UGCG	sgUGCG_1	GAAGAGGACGAACCCGAAGA
UGCG	sgUGCG_2	TCAGCCACAGCACCAAGAAG
UGCG	sgUGCG_3	GATGTGTTGGATCAAGCAGG
UGCG	sgUGCG_4	GTTTCAGAAGAGAGACACCT
UGCG	sgUGCG_5	TATCCCATCTGAACACATGG
USP2	sgUSP2_1	GGGCCTCTCACCTTCCACGA
USP2	sgUSP2_2	GCCCATCCAGAAGAAAGCGA
USP2	sgUSP2_3	TGGGGTGCATACCTTAGCAA
USP2	sgUSP2_4	GCAGTGCCTGAGCAACACTC
USP2	sgUSP2_5	TGAGAGATTACTGCCTCCAG
USP30	sgUSP30_1	GAAGCGCTGGATGGCCCTGT
USP30	sgUSP30_2	GGTGGATGCAGAGACACTGA
USP30	sgUSP30_3	GCCGCTTCAGAGGCGTGCCG
USP30	sgUSP30_4	GACTAGGTTTATGTCCAAGG
USP30	sgUSP30_5	CTAAACTGAACAAGAACCCA
USP31	sgUSP31_1	CACAAACAGCAGCAAAGCAG
USP31	sgUSP31_2	GATTCTCCCACATCAAGAGC
USP31	sgUSP31_3	GAAACACTGGGATAAAGTGC
USP31	sgUSP31_4	GCAGCAGCTGTCAGAAGATG
USP31	sgUSP31_5	GTTGGCTGACCATGACGGGA
USP41	sgUSP41_1	TAATGAATGTGGACTTCGCC
USP41	sgUSP41_2	CCTGTATATGATCCGGATGA
USP41	sgUSP41_3	CCTTCATCCGGATCATATAC
USP41	sgUSP41_4	TGCAGGCCCTGTATATGATC
USP41	sgUSP41_5	CTTCATCCGGATCATATACA
USP44	sgUSP44_1	GTGACTCCTCAGTTAAACGA
USP44	sgUSP44_2	GTGGTCTGGAAAGTGGGCGT
USP44	sgUSP44_3	CCAGAAAGGTATCAATGCAG
USP44	sgUSP44_4	CTGTCATCAGGACTAAGTGG
USP44	sgUSP44_5	TGAGAAGTGGGGATAAGAGC
USP45	sgUSP45_1	AAGAAACAGGAACAAGGCTG
USP45	sgUSP45_2	AGTGAGGACAGAAGAAACAA
USP45	sgUSP45_3	ACAGATCATGATCGATACAG
USP45	sgUSP45_4	GAAGCACTTTCAGATTCTGA
USP45	sgUSP45_5	GGGCTGTTCAGATCCAGTAG
USP49	sgUSP49_1	GCAGGCCCACACGGACTCGG
USP49	sgUSP49_2	GCTAAGAAGCTCCCTCCTGG
USP49	sgUSP49_3	GCCAGGCGAAGCTGGAGCAG
USP49	sgUSP49_4	GCAAGAAGGAGGAGGCGCGG
USP49	sgUSP49_5	GCGTGAGGTAGGGAGGGCGG
USP53	sgUSP53_1	GTGATGTTGGCTCTGAAGGG
USP53	sgUSP53_2	AAATTCTTACGGAAACCTGG
USP53	sgUSP53_3	GTTAAGAGTGACAATGGCAC
USP53	sgUSP53_4	AGCAGTAAAAGCCGGAACCG
USP53	sgUSP53_5	GTGATAATTGGCAGATGCAA
VWA2	sgVWA2_1	CATGCTGGAGAGGATCGCGG
VWA2	sgVWA2_2	GGAAAACAGGAAAACACAGA
VWA2	sgVWA2_3	GGGGAATTCCAGATGAGGAG
VWA2	sgVWA2_4	GCTGTTGGCTGAGCAGGTGG
VWA2	sgVWA2_5	CCAGCGTCCTGTGCTCACAG
XDH	sgXDH_1	GAATAGGAAGCACCAAGACG
XDH	sgXDH_2	GAAGCAAGTCAAGTCTGTGG
XDH	sgXDH_3	GAAGCAGCCAGGAAGAGGGG
XDH	sgXDH_4	GAGAGAATTGCCAAAAGCCA
XDH	sgXDH_5	GGGCTTCCGGACCTTTGCCA
ZNRF3	sgZNRF3_1	GAAGAGAAGCAGGTGGCCCG
ZNRF3	sgZNRF3_2	AGGCCAAGCGAGCAGTACAG
ZNRF3	sgZNRF3_3	AGACCCGCTCAAGAGGCCGG
ZNRF3	sgZNRF3_4	GCACCCTTCACATACACCAC
ZNRF3	sgZNRF3_5	GTGCGGAGGCTCACTCGAGG
APC	sgAPC_1	AAGGCAAATCAGAGTTGCGA
APC	sgAPC_2	GTCCCAAGCAACAGAAGCAG
APC	sgAPC_3	GTATTGTTGGGAAATTCCCG
APC	sgAPC_4	GCAGAATGAAGGTCAAGGAG
APC	sgAPC_5	AAGACATCCAGACTGTCGCA
AXIN1	sgAXIN1_1	GGAGCCTCAGAAGTTCGCGG
AXIN1	sgAXIN1_2	GAGGTGGGAGGGCTGCACGG
AXIN1	sgAXIN1_3	GGAGCTCATCCACCGCCTGG
AXIN1	sgAXIN1_4	GCTGCACAGCCTCCAGGCGG
AXIN1	sgAXIN1_5	GGAGGCCGAGGAGAAGCTGG
CTNNB1	sgCTNNB1_1	GTGATGGTTCAGCCAAACGC
CTNNB1	sgCTNNB1_2	AAGGTTATGCAAGGTCCCAG
CTNNB1	sgCTNNB1_3	GAAGCTGAACAAGAGTCCCA
CTNNB1	sgCTNNB1_4	GATGGAGTTGGACATGGCCA
CTNNB1	sgCTNNB1_5	GAGTGGTAAAGGCAATCCTG
FZD5	sgFZD5_1	TAGGAGCAGCAGCAACAGCG
FZD5	sgFZD5_2	GCTGCTCCTAGCGCAGCTGG
FZD5	sgFZD5_3	GTAGACCAGGAGGAAGACGA
FZD5	sgFZD5_4	GTACTGCGCGTAGCCCGCGA
FZD5	sgFZD5_5	GGTCCCCGCCAGCATTGTGG
FZD6	sgFZD6_1	AGAGCCCAACAAACACACAA
FZD6	sgFZD6_2	TTGGTACAAATGCTTTGCAG
FZD6	sgFZD6_3	TCACAAAGTTTACGACAAGG
FZD6	sgFZD6_4	AAGACATGCACAGAATGGGC
FZD6	sgFZD6_5	AGGTTAAGAGAACAGGACTG
LRP5	sgLRP5_1	GTACGGCTGGTGGACGCCGG
LRP5	sgLRP5_2	GAAGAGGCGGACCCTCCTGG
LRP5	sgLRP5_3	GGAGGGACTTGGACAACCCG
LRP5	sgLRP5_4	GGAAAACTGGAAGTCCACTG
LRP5	sgLRP5_5	GTACTGGACAGACGTGAGCG
PCNA	sgPCNA_1	TGAGCTGCACCAAAGAGACG
PCNA	sgPCNA_2	GCTCTGCAGGTTTACACCGC
PCNA	sgPCNA_3	TGGCCAGGTTGCGGTCGCAG
PCNA	sgPCNA_4	GCAAGTGGAGAACTTGGAAA
PCNA	sgPCNA_5	CCAGGGCTCCATCCTCAAGA
POLR2A	sgPOLR2A_1	AGGAGTTCTCCACAAAGCCA
POLR2A	sgPOLR2A_2	GAAACTCCTCTGCCATGCGG
POLR2A	sgPOLR2A_3	GAAGAAGATCATCATCACGG
POLR2A	sgPOLR2A_4	GCAGAAGCGAATGTCTGTGA
POLR2A	sgPOLR2A_5	GATGGACAACAAGTTCGGTG
PSMA7	sgPSMA7_1	GTCGGGCGAGAAGACGGTGA
PSMA7	sgPSMA7_2	GAGCCACCGGCTGACTGTGG
PSMA7	sgPSMA7_3	GCGCGTACTCCACTTGGAAG
PSMA7	sgPSMA7_4	CAAAGTCGAAACCCACGATG
PSMA7	sgPSMA7_5	CAGGCATGGTATGTGCCCGA
RPS27	sgRPS27_1	TTCCTCCAGGATGTTCCTTC
RPS27	sgRPS27_2	GCATTTCACATCCATGAAGT
RPS27	sgRPS27_3	CCTTCATCCCTCTCCAGAAG
RPS27	sgRPS27_4	AGGATGCTATAAAATCACCA
RPS27	sgRPS27_5	ACAAAACTACCGTTTGTGCA
SF3A3	sgSF3A3_1	GTGGAAACTACACCTACCGA
SF3A3	sgSF3A3_2	AAGGAAACATACCTCCCAGG
SF3A3	sgSF3A3_3	GATCAGAATTGATCTGGTCC
SF3A3	sgSF3A3_4	GGAATTTGAGGAACTCCTGA
SF3A3	sgSF3A3_5	GCTCACCGGCCATCCAGGAA
control	CTRL0001	GTAGCGAACGTGTCCGGCGT
control	CTRL0002	GACCGGAACGATCTCGCGTA
control	CTRL0003	GGCAGTCGTTCGGTTGATAT
control	CTRL0004	GCTTGAGCACATACGCGAAT
control	CTRL0005	GTGGTAGAATAACGTATTAC
control	CTRL0006	GTCATACATGGATAAGGCTA
control	CTRL0007	GATACACGAAGCATCACTAG
control	CTRL0008	GAACGTTGGCACTACTTCAC
control	CTRL0009	GATCCATGTAATGCGTTCGA
control	CTRL0010	GTCGTGAAGTGCATTCGATC
control	CTRL0011	GTTCGACTCGCGTGACCGTA
control	CTRL0012	GAATCTACCGCAGCGGTTCG
control	CTRL0013	GAAGTGACGTCGATTCGATA
control	CTRL0014	GCGGTGTATGACAACCGCCG
control	CTRL0015	GTACCGCGCCTGAAGTTCGC
control	CTRL0016	GCAGCTCGTGTGTCGTACTC
control	CTRL0017	GCGCCTTAAGAGTACTCATC
control	CTRL0018	GAGTGTCGTCGTTGCTCCTA
control	CTRL0019	GCAGCTCGACCTCAAGCCGT
control	CTRL0020	GTATCCTGACCTACGCGCTG
control	CTRL0021	GTGTATCTCAGCACGCTAAC
control	CTRL0022	GTCGTCATACAACGGCAACG
control	CTRL0023	GTCGTGCGCTTCCGGCGGTA
control	CTRL0024	GCGGTCCTCAGTAAGCGCGT
control	CTRL0025	GCTCTGCTGCGGAAGGATTC
control	CTRL0026	GTCTTCCGCCGCTCAAGTTA
control	CTRL0027	GCATGGAGGAGCGTCGCAGA
control	CTRL0028	GTAGCGCGCGTAGGAGTGGC
control	CTRL0029	GATCACCTGCATTCGTACAC
control	CTRL0030	GCACACCTAGATATCGAATG
control	CTRL0031	GTTGATCAACGCGCTTCGCG
control	CTRL0032	GCGTCTCACTCACTCCATCG
control	CTRL0033	GCCGACCAACGTCAGCGGTA
control	CTRL0034	GGATACGGTGCGTCAATCTA
control	CTRL0035	GAATCCAGTGGCGGCGACAA
control	CTRL0036	GCACTGTCAGTGCAACGATA
control	CTRL0037	GCGATCCTCAAGTATGCTCA
control	CTRL0038	GCTAATATCGACACGGCCGC
control	CTRL0039	GGAGATGCATCGAAGTCGAT
control	CTRL0040	GGATGCACTCCATCTCGTCT
control	CTRL0041	GTGCCGAGTAATAACGCGAG
control	CTRL0042	GAGATTCCGATGTAACGTAC
control	CTRL0043	GTCGTCACGAGCAGGATTGC
control	CTRL0044	GCGTTAGTCACTTAGCTCGA
control	CTRL0045	GTTCACACGGTGTCGGATAG
control	CTRL0046	GGATAGGTGACCTTAGTACG
control	CTRL0047	GTATGAGTCAAGCTAATGCG
control	CTRL0048	GCAACTATTGGAATACGTGA
control	CTRL0049	GTTACCTTCGCTCGTCTATA
control	CTRL0050	GTACCGAGCACCACAGGCCG

## Sheet: Lib #4
Gene Symbol	sgRNA ID	Sequence
ADAM10	sgADAM10_1	GGATTCATCCAGACTCGTGG
ADAM10	sgADAM10_2	GGATGATTCAGACTGTGCAA
ADAM10	sgADAM10_3	CCAGTACAGGGTCTGTGCAG
ADAM10	sgADAM10_4	TCTGCTCCTCTCCTGGGCGG
ADAM10	sgADAM10_5	GAAGAAGGAAGTTTTAGCCA
ADAM17	sgADAM17_1	GTAGACAGAGAACCACCTGA
ADAM17	sgADAM17_2	CCGAAGCCCGGGTCATCCGG
ADAM17	sgADAM17_3	GGAGCAGAACATGATCCGGA
ADAM17	sgADAM17_4	GCCCCGAATGAGGACCAGGG
ADAM17	sgADAM17_5	AGTTTGTGGGAACTCGAGGG
AES	sgAES_1	GCGGTCGCAGGAGTCCGAGG
AES	sgAES_2	GTGGTGAATTTGAGTTGCTG
AES	sgAES_3	GATGCAGCGTCACTATGTGA
AES	sgAES_4	GATAGAGTTCAGCTCGGGAG
AES	sgAES_5	GGTCTTGGGAGCCATTGAGA
AGO1	sgAGO1_1	GAGGTGACAATCCCTGGGGA
AGO1	sgAGO1_2	AGGGCTTGCACAGACTCCAA
AGO1	sgAGO1_3	GAAGAAGGAGCGGCCCACAG
AGO1	sgAGO1_4	TGAGGGCTACTACCACCCGC
AGO1	sgAGO1_5	GCATCATCTTCCACATGGCA
AGO2	sgAGO2_1	GCAGACGGTGGAGTGCACGG
AGO2	sgAGO2_2	GAGGTCACGCTGCCAGGAGA
AGO2	sgAGO2_3	GAGAAGGCCGGACGGACTGA
AGO2	sgAGO2_4	GCGTCTGCAATGTGACCCGG
AGO2	sgAGO2_5	GCAGGAGAGCGGGCAGACGG
AGO4	sgAGO4_1	ACAGTAGCCACACCCAACCA
AGO4	sgAGO4_2	GAGGTGACTCTTCCAGGCGA
AGO4	sgAGO4_3	GTTACTACCACCCTCTGGGA
AGO4	sgAGO4_4	GGAAGTCTGCACCCGAACGG
AGO4	sgAGO4_5	GAATTCCTGCATGACTACAG
AMOT	sgAMOT_1	GCAGTACCCAAACTGAACGT
AMOT	sgAMOT_2	GCAGAGGATGGCTGAGCCCG
AMOT	sgAMOT_3	AGAGGATCTCAACCATCTGC
AMOT	sgAMOT_4	GAGTAATGCCCAGGCCAAGG
AMOT	sgAMOT_5	GAGACGACAAGAGCTGGAAG
AMOTL1	sgAMOTL1_1	GCAGGGTCAAGAACACCAGG
AMOTL1	sgAMOTL1_2	GCAGCCTCAGCAGAACAACG
AMOTL1	sgAMOTL1_3	GGAGCGAGCCCAGCAAATGG
AMOTL1	sgAMOTL1_4	TGTGGAGGGCAAAGTTGCGC
AMOTL1	sgAMOTL1_5	GGGGCTATAACAAGCAGAAG
AMOTL2	sgAMOTL2_1	GCGGTGCAGGACTGTCCCCG
AMOTL2	sgAMOTL2_2	GCAGCTGCTCCTGGATGAGG
AMOTL2	sgAMOTL2_3	GGAGCTGCCCACCTATGAGG
AMOTL2	sgAMOTL2_4	GGACTCTGGGCCCTCAGCAG
AMOTL2	sgAMOTL2_5	GTCACGCTGAGCAGCAGCCG
APC	sgAPC_1	AAGGCAAATCAGAGTTGCGA
APC	sgAPC_2	GTCCCAAGCAACAGAAGCAG
APC	sgAPC_3	GTATTGTTGGGAAATTCCCG
APC	sgAPC_4	GCAGAATGAAGGTCAAGGAG
APC	sgAPC_5	AAGACATCCAGACTGTCGCA
APH1A	sgAPH1A_1	AGTGATCAAGAAAAGCGCGA
APH1A	sgAPH1A_2	GACACCACTGATGATACCGA
APH1A	sgAPH1A_3	GCAGGCTGGCCTCATACCAG
APH1A	sgAPH1A_4	GCTGCGCTGAATACTTCGGA
APH1A	sgAPH1A_5	GATGAAGGCCCAGAGCCCCA
APP	sgAPP_1	CGGCCGGCTCACCTAAGCAG
APP	sgAPP_2	CCAGCCAACACAGAAAACGA
APP	sgAPP_3	GCAAATTCTTACACCAGGAG
APP	sgAPP_4	CAAAGTAGTAGAAGTAGCAG
APP	sgAPP_5	GCAGCGAGACCTACCCGAGG
ARRB1	sgARRB1_1	GCAGCCGGGGCCCGAAGACA
ARRB1	sgARRB1_2	AAGCTGGTGGTGTCTCGGGG
ARRB1	sgARRB1_3	GAGTATCTCAAAGAGCGGAG
ARRB1	sgARRB1_4	GCAGTGTCACAGAACATGGA
ARRB1	sgARRB1_5	TGTGCGTCTGGTCATCCGGA
AXIN1	sgAXIN1_1	GGAGCCTCAGAAGTTCGCGG
AXIN1	sgAXIN1_2	GAGGTGGGAGGGCTGCACGG
AXIN1	sgAXIN1_3	GGAGCTCATCCACCGCCTGG
AXIN1	sgAXIN1_4	GCTGCACAGCCTCCAGGCGG
AXIN1	sgAXIN1_5	GGAGGCCGAGGAGAAGCTGG
B4GALT1	sgB4GALT1_1	GGAGGACTGCCCGATGGCGG
B4GALT1	sgB4GALT1_2	GCCAGCCAGGTAGTAAACGA
B4GALT1	sgB4GALT1_3	GAGGAGGCGCCTAGAGGAGG
B4GALT1	sgB4GALT1_4	GAGGAGAGACGCAGTCCCTG
B4GALT1	sgB4GALT1_5	GACCGAGGTCAAGTTGCTAG
BCL9	sgBCL9_1	GAAGTGATGGAGACTTGAGG
BCL9	sgBCL9_2	GCAGTAGTTTGGCCATGGGA
BCL9	sgBCL9_3	GAGGTTTCGGATCATTCCGA
BCL9	sgBCL9_4	GAATTCACAGGAGCACAAAG
BCL9	sgBCL9_5	GATGGACCATCATGTCCTGG
BCL9L	sgBCL9L_1	GGAGCTGCCAGCACAGGTGG
BCL9L	sgBCL9L_2	GCAGTCTGGGCTGAGGGAGG
BCL9L	sgBCL9L_3	GCAGAGGGCGAGGTGACCAG
BCL9L	sgBCL9L_4	GAGCTTCTCTCCTCCTGGGG
BCL9L	sgBCL9L_5	GAGCGGAAGCAGCCGTACAG
BMP2	sgBMP2_1	GGGCCGCAGGAAGTTCGCGG
BMP2	sgBMP2_2	GCAGCAACGCTAGAAGACAG
BMP2	sgBMP2_3	CAGAGGGCTGGGATGAGGGG
BMP2	sgBMP2_4	GCACCACGGCGTCCCTGCTG
BMP2	sgBMP2_5	TGGCTGCCCTCTCCAACCGG
BRD7	sgBRD7_1	GAAGTCACCGAACTCTCCAC
BRD7	sgBRD7_2	TGACACAGCAAAAGAAATGG
BRD7	sgBRD7_3	GAGACAGATCATGTTCGGAG
BRD7	sgBRD7_4	TCGGACAAACACCTCTACGA
BRD7	sgBRD7_5	AAAAGGAACAAAGTCACTCC
CALCOCO1	sgCALCOCO1_1	AAGTTGACTCCACCACGGGA
CALCOCO1	sgCALCOCO1_2	TGAACTGGTGACCCTGGAGG
CALCOCO1	sgCALCOCO1_3	GATGCAGCTGAAGCTACAGC
CALCOCO1	sgCALCOCO1_4	GCAGGAGCACACGGAGCTGA
CALCOCO1	sgCALCOCO1_5	TGGGGAGATCACAGAAGAGA
CASP3	sgCASP3_1	GGCGTGTCATAAAATACCAG
CASP3	sgCASP3_2	GTTTGTGTGCTTCTGAGCCA
CASP3	sgCASP3_3	TCTAACACCCAGGCCTGCCG
CASP3	sgCASP3_4	AACGTTCTCACCAGGTGCTG
CASP3	sgCASP3_5	TGTGGCATTGAGACAGACAG
CAV1	sgCAV1_1	TAAACACCTCAACGATGACG
CAV1	sgCAV1_2	AGTGTACGACGCGCACACCA
CAV1	sgCAV1_3	GCACACCAAGGAGATCGACC
CAV1	sgCAV1_4	GTTTAGGGTCGCGGTTGACC
CAV1	sgCAV1_5	CTCGCTCAGCTCGTCTGCCA
CCDC88C	sgCCDC88C_1	CAAGCGGCTGTGGCAGCAGG
CCDC88C	sgCCDC88C_2	GCGCTGGCCTCACCTCACAG
CCDC88C	sgCCDC88C_3	GGAACGCTTAAAATCCACCG
CCDC88C	sgCCDC88C_4	GCACTCACCCAGGTCACCAG
CCDC88C	sgCCDC88C_5	GCATGGTGCTCCACCTGCGG
CCNC	sgCCNC_1	CCTAAAGCTATCATGAAAGG
CCNC	sgCCNC_2	GTACAACACAGGCTACATGT
CCNC	sgCCNC_3	ACAAAGTACCTGTTTGGAGG
CCNC	sgCCNC_4	TAGGCAAAGATCCGTTCTGT
CCNC	sgCCNC_5	ACCTTTGCTCCAGTATGTGC
CCNY	sgCCNY_1	GATCCTGAAAGACATCACGG
CCNY	sgCCNY_2	GCTATCATCTAGGAAAATGG
CCNY	sgCCNY_3	GAACAACCTGAGCTTTCCCT
CCNY	sgCCNY_4	GGAGAGGGCTCACAAGCTTG
CCNY	sgCCNY_5	CGTCCGTCTGAGATTTACTG
CD44	sgCD44_1	GTGCCACCAAAACTTGTCCA
CD44	sgCD44_2	CTACAGCATCTCTCGGACGG
CD44	sgCD44_3	GAATACACCTGCAAAGCGGC
CD44	sgCD44_4	GAAAGCCTTGCAGAGGTCAG
CD44	sgCD44_5	GCATCGGATTTGAGACCTGC
CDC73	sgCDC73_1	GAGGAGTTTTGTGGATGCTG
CDC73	sgCDC73_2	GAAAAGACCAGATGCAACCA
CDC73	sgCDC73_3	GATCCATCAGGCAAAAGCCA
CDC73	sgCDC73_4	GAAGAAGGAGATTGTGGTGA
CDC73	sgCDC73_5	ACATAACTGCCCTTAAACAG
CDH3	sgCDH3_1	GAGACGCGAGAGGTCCACGA
CDH3	sgCDH3_2	GTGCCGGGCGGTCTTCAGGG
CDH3	sgCDH3_3	GAAGTGACCTTGGAGGCGGG
CDH3	sgCDH3_4	GCAGGAAAGAAGGTCACTGA
CDH3	sgCDH3_5	GAATAAGCCACTGGACCGGG
CHD8	sgCHD8_1	CAGTTCACCAAACTTCGCCG
CHD8	sgCHD8_2	GAGGTATGTTCTGCTCACCG
CHD8	sgCHD8_3	AGGAAGGCGAGAAGAAACGC
CHD8	sgCHD8_4	TAATCCAGACTACGTAGAGG
CHD8	sgCHD8_5	GCACCCAGAACTCAAAAGGG
CREB1	sgCREB1_1	CAGCTGTACTAGAGTTACGG
CREB1	sgCREB1_2	TAACTGATTCCCAAAAGCGA
CREB1	sgCREB1_3	GAAGGGAAATTCTTTCAAGG
CREB1	sgCREB1_4	GGAGCCGAGAACCAGCAGAG
CREB1	sgCREB1_5	CTGGCTAACAATGGTACCGA
CSNK1G1	sgCSNK1G1_1	ACAACGGACAACTAAACCCA
CSNK1G1	sgCSNK1G1_2	ACCAATCACAGCTCATGCCG
CSNK1G1	sgCSNK1G1_3	GAGGACGATGAGGAGCCAGA
CSNK1G1	sgCSNK1G1_4	AAGAACCCCAGAGGACGATG
CSNK1G1	sgCSNK1G1_5	GTGGGACCCAACTTCAGGGT
CSNK1G3	sgCSNK1G3_1	AGGCTGACACATTAAAGGAG
CSNK1G3	sgCSNK1G3_2	AACACAGATGACCCCACCGC
CSNK1G3	sgCSNK1G3_3	ATTACCTTTAAGCCTTGCCA
CSNK1G3	sgCSNK1G3_4	TGCATTTGAACGTCCTGCGG
CSNK1G3	sgCSNK1G3_5	CCCTACTGAAGTAGAAGTGA
CTNNBIP1	sgCTNNBIP1_1	GCAGCTGACAGCCAGCGAGG
CTNNBIP1	sgCTNNBIP1_2	GTTCCTGCGCACCTATGCAG
CTNNBIP1	sgCTNNBIP1_3	GGAGATGTACATTCAGCAGA
CTNNBIP1	sgCTNNBIP1_4	AGCTCCCGGGAAGAGTCCGG
CTNNBIP1	sgCTNNBIP1_5	GCTGTTGACCACCCCTGCAT
CTNND1	sgCTNND1_1	GATTGTGGAGACCTACACGG
CTNND1	sgCTNND1_2	GAGACAGCCAGAGCTGCCAG
CTNND1	sgCTNND1_3	GGATCCAGCAAACGATACAG
CTNND1	sgCTNND1_4	GTAGTGGAAGTTCCTAGGAA
CTNND1	sgCTNND1_5	GGGTGACCCGCATTGAGGAG
CTR9	sgCTR9_1	TAGACTTGGAAACCTAGGGG
CTR9	sgCTR9_2	GGACCGTGCAAAAGCAGAAG
CTR9	sgCTR9_3	GGTGCTTATAGAACTTTCGG
CTR9	sgCTR9_4	AAAGAGAAGAAAAGAGGTGG
CTR9	sgCTR9_5	TTACCTCGTCAGTGTCCCGG
CUL1	sgCUL1_1	ACAGTGGCCGAAAATTGACG
CUL1	sgCUL1_2	GTATCGAGCCAGCAACTCAG
CUL1	sgCUL1_3	GGACCTCGCCAAGTAACTGC
CUL1	sgCUL1_4	GACTCGAGGTTTGAACCTGG
CUL1	sgCUL1_5	GTTCGCCGTGAATGTGACGA
CUL3	sgCUL3_1	GAGCATCTCAAACACAACGA
CUL3	sgCUL3_2	GTCGAATCTGAGCAAAGGCA
CUL3	sgCUL3_3	GTGTTGGTTTACCACAGGCG
CUL3	sgCUL3_4	GCACAATGTTCTAGTAGCGG
CUL3	sgCUL3_5	GCCGGAAGGACACCAAGATG
DAB2	sgDAB2_1	GTAGAAACAAGTGCAACCAA
DAB2	sgDAB2_2	GAAAGGATCAGGATTAGGGG
DAB2	sgDAB2_3	GTATGGACAGTCCTTTGGGA
DAB2	sgDAB2_4	AAGTGGGTCTAAGGCAGTGA
DAB2	sgDAB2_5	GCTGTTGAAATAACTGGCAA
DDB1	sgDDB1_1	GGAGCGGCAGCACCTCCAGG
DDB1	sgDDB1_2	GGTCACGCAGCCGTTCACGG
DDB1	sgDDB1_3	GCTTCGGCCCGTCAAAGAGG
DDB1	sgDDB1_4	GGTAGAAGAAACCGAACTGA
DDB1	sgDDB1_5	ACGAAAAGTCCTCAATACGG
DDIT3	sgDDIT3_1	CCAGCTGGACAGTGTCCCGA
DDIT3	sgDDIT3_2	CTGGTATGAGGACCTGCAAG
DDIT3	sgDDIT3_3	CTTACCTCTTCATTTCCAGG
DDIT3	sgDDIT3_4	ATTTCCAGGAGGTGAAACAT
DDIT3	sgDDIT3_5	CCTGTCTTCAGATGAAAATG
DKK1	sgDKK1_1	GTGGCGCTCACTCCCAGCAG
DKK1	sgDKK1_2	GATGATGGCTCTGGGCGCAG
DKK1	sgDKK1_3	TGCGCTAGTCCCACCCGCGG
DKK1	sgDKK1_4	ATGGTAGCGGCGGCTCTCGG
DKK1	sgDKK1_5	ATTGAGAACCGAGTTCAAGG
DTX2	sgDTX2_1	GGTGAGGTGGCCCACAGCTA
DTX2	sgDTX2_2	GCAGGTGTACACCAGCCCCG
DTX2	sgDTX2_3	GGCAATCGGGTCCCTAGCTG
DTX2	sgDTX2_4	GCCGTGTGGGAATGGCAGGA
DTX2	sgDTX2_5	GCTGAACACCACCAACGCCT
DTX4	sgDTX4_1	GGTGAGCCACCACATCGAGG
DTX4	sgDTX4_2	GATGAGTGTTAAGGCAGCCG
DTX4	sgDTX4_3	GGATCCTCATGAGTGCAGCG
DTX4	sgDTX4_4	TGTGTTGGAAACCCCTGGGA
DTX4	sgDTX4_5	GATGCTGTAGATGATCCGGA
ECSIT	sgECSIT_1	GCTGGTGCTTACCTGAGAGA
ECSIT	sgECSIT_2	GGAAGTGGAAGAGACGCCGG
ECSIT	sgECSIT_3	CAGGCCACCCTACTGGCCCG
ECSIT	sgECSIT_4	GGCCTCTGTAGGGCCTGGGG
ECSIT	sgECSIT_5	GATGGAGGTTCCTGTGAGGG
EGR1	sgEGR1_1	GAGATGATGCTGCTGAGCAA
EGR1	sgEGR1_2	AACGGGTCAGAGATCTGCAG
EGR1	sgEGR1_3	CAGCACCTTCAACCCTCAGG
EGR1	sgEGR1_4	CTGCTCGTCCAGGATGGCCG
EGR1	sgEGR1_5	GGACAACTACCCTAAGCTGG
EPN1	sgEPN1_1	AAAGCTGGCACAGACCGCCA
EPN1	sgEPN1_2	TGAGAAAGCTAAGCAGCTGG
EPN1	sgEPN1_3	CAGGCGTGGCCGCAGAGCAG
EPN1	sgEPN1_4	GCCGCAGGTCATCCCCGCGA
EPN1	sgEPN1_5	GGAGAGCAAGAGGGAGACTG
EPN2	sgEPN2_1	GGGGTTGGTCTGGTTAGTGG
EPN2	sgEPN2_2	ATGGGGTCTTTACCAAACGA
EPN2	sgEPN2_3	CTTGGGGACAGATTGTACGG
EPN2	sgEPN2_4	GCTGCTGTGAAGCTGCCCAG
EPN2	sgEPN2_5	GGGCTCACCAGAGACAGACA
FAM83G	sgFAM83G_1	GAGGACAATGGGGTCGGCGA
FAM83G	sgFAM83G_2	GCAGCGGCTCGGCCTCGATG
FAM83G	sgFAM83G_3	GCAGGCCCACATCAAAGAGG
FAM83G	sgFAM83G_4	GAGGGCAGCACAATAGGCTC
FAM83G	sgFAM83G_5	GCAGGAGGCCAAGAAGCCCC
FBXW11	sgFBXW11_1	GTGGACGACACAACTTGCAG
FBXW11	sgFBXW11_2	GCAATACAGCCTCATTGTGG
FBXW11	sgFBXW11_3	AAAGTGTTAACAGGACACAC
FBXW11	sgFBXW11_4	GCTCATCATACTGCAGACAG
FBXW11	sgFBXW11_5	GCTCTTCAGATTCTACGGTG
FBXW7	sgFBXW7_1	ACATTAGTGGGACATACAGG
FBXW7	sgFBXW7_2	AAGATGCATACAACGCACAG
FBXW7	sgFBXW7_3	AATATCCCAAACCCTAAGAG
FBXW7	sgFBXW7_4	GGGGACCTCAGAGCAGCCAA
FBXW7	sgFBXW7_5	GAGAGAGAAATGCAAAGAAG
FKBP8	sgFKBP8_1	GCGGCAACGCCCACTACCAG
FKBP8	sgFKBP8_2	AAAGCTGGTGAAGAAGCATG
FKBP8	sgFKBP8_3	GCTGTTGAGGAAGAAGACGC
FKBP8	sgFKBP8_4	GCTGACTCCAAGTACTGCTA
FKBP8	sgFKBP8_5	GCACCAGCCAGACAACATCA
FOXC1	sgFOXC1_1	GCAGAGCTACTACCGCGCGG
FOXC1	sgFOXC1_2	GAGCTGCTGCTGGTGACCGG
FOXC1	sgFOXC1_3	GGAGTGGTGCCCTACCTCGG
FOXC1	sgFOXC1_4	GGACGCGGTGAAGGACAAGG
FOXC1	sgFOXC1_5	TCGTCGTCCCTGAGTCACGG
FRAT2	sgFRAT2_1	GAAGCGGGCGGCAGCAGCAG
FRAT2	sgFRAT2_2	GCGCCGATGGACCCAAGCCG
FRAT2	sgFRAT2_3	ATCGGCGCTGCTGCAAGCGG
FRAT2	sgFRAT2_4	TCACCGACTGCTGCAGCAGG
FRAT2	sgFRAT2_5	ACCGTCTCAGCCGAAGCGGG
FSTL1	sgFSTL1_1	GGCCCAGACCCAGACAGAGG
FSTL1	sgFSTL1_2	GAAGCTGAGATCATTCCAGA
FSTL1	sgFSTL1_3	TGGCCCAACAGAGTGTGCCC
FSTL1	sgFSTL1_4	AGATGGAGCTGAGACCGAGG
FSTL1	sgFSTL1_5	GGAGATGACCAGATATGTCC
FURIN	sgFURIN_1	AGAAGGTCTTCACCAACACG
FURIN	sgFURIN_2	GATGCGCACAGCCCACGTGT
FURIN	sgFURIN_3	GCGGGACCTGAATGTGAAGG
FURIN	sgFURIN_4	GCAGTAAGAACCTCACATGG
FURIN	sgFURIN_5	GCGGGACATGCAACACCTGG
GMDS	sgGMDS_1	GCATCTGTATAAGAATCCCC
GMDS	sgGMDS_2	TGACCGGGGATAGAAAGGGG
GMDS	sgGMDS_3	AGGTCCATGGAATTGTACGG
GMDS	sgGMDS_4	TGACCTCGCTGAGTACACTG
GMDS	sgGMDS_5	GTTGCAGAATGATGAGCCGG
HBP1	sgHBP1_1	GAACTGCCTGAAGTTCAGGA
HBP1	sgHBP1_2	GAAGAAGAGGACACTGGTGG
HBP1	sgHBP1_3	CAATGAGTCATTCATTCCTG
HBP1	sgHBP1_4	GGTGGACTGGCTAACAGAAT
HBP1	sgHBP1_5	CAGATGATGATGATTTGGGA
HES1	sgHES1_1	GGCTGGGGTAGCAGCCACCG
HES1	sgHES1_2	AGCACCTCCGGAACCTGCAG
HES1	sgHES1_3	GCGGCATTCCAAGCTGGAGA
HES1	sgHES1_4	GTGTCGTGTTGACACTGGCT
HES1	sgHES1_5	GCAGTCATCAAAGCCTATTA
HMGXB4	sgHMGXB4_1	CGAATGGCTTGAAGAGCCAG
HMGXB4	sgHMGXB4_2	AAGAAAGTCAGTGGAAGCAG
HMGXB4	sgHMGXB4_3	TGAGGCTGGTAACAGCATGG
HMGXB4	sgHMGXB4_4	CGGACACACACAAGAAGAAG
HMGXB4	sgHMGXB4_5	GAACTACCCCTAGAGGATGG
HSPB11	sgHSPB11_1	GAAACGTTTTGGACCACCAC
HSPB11	sgHSPB11_2	CTGGGGAAACATTCCTGTGG
HSPB11	sgHSPB11_3	AGCCAGTTGATTTTGAGCAA
HSPB11	sgHSPB11_4	TAGATTTGGTACACACAGAG
HSPB11	sgHSPB11_5	GATCTCTGTCTGAGCTCTGA
ID1	sgID1_1	AGAATCATGAAAGTCGCCAG
ID1	sgID1_2	GAACCGCAAGGTGAGCAAGG
ID1	sgID1_3	AAGGCCGGCAAGACAGCGAG
ID1	sgID1_4	GATCAGCGCCCTGACGGCCG
ID1	sgID1_5	TGATGTAGTCGATGACGTGC
IFT122	sgIFT122_1	GCAGCTCACAAACAATGCCG
IFT122	sgIFT122_2	GGGATGTCCTCATCAAGCGA
IFT122	sgIFT122_3	GGAGAGATAAAGCCGAGCAC
IFT122	sgIFT122_4	GTACTGTGTGGCATATGCGA
IFT122	sgIFT122_5	AAGGCGAGTACATTTTGCTG
IFT172	sgIFT172_1	GGAAATGACCCCAGAAACAG
IFT172	sgIFT172_2	GGAGGTGGTGAAACTAGAGG
IFT172	sgIFT172_3	CAGGTGGCCAGAACTCAAGG
IFT172	sgIFT172_4	ATAGCCTGGCAAGGATCTGG
IFT172	sgIFT172_5	ATATGGGAATAATGACACCC
IFT20	sgIFT20_1	AGTGTAGCCCTGCTTCACCC
IFT20	sgIFT20_2	GAGCAAGTTCCGAGCACCGA
IFT20	sgIFT20_3	TGATGAACTGAACAAGCTGA
IFT20	sgIFT20_4	GCTGAGGGTGTTGGACCCAG
IFT20	sgIFT20_5	ACCCAGGATGTCCTTGGCCA
IFT46	sgIFT46_1	GGTGTAGTGCACAGTCGCAG
IFT46	sgIFT46_2	GCTGCAATCAATCTCTGCCG
IFT46	sgIFT46_3	AGAGGGAAAAGAGCAGATGG
IFT46	sgIFT46_4	AACCAGAGTGAGAGCACCGT
IFT46	sgIFT46_5	CAGCAGTGATGAGTGTGAAG
IFT52	sgIFT52_1	GATGACGCTGTGGAAGGAGG
IFT52	sgIFT52_2	TAACCATGGAGAAAGAGCTG
IFT52	sgIFT52_3	GGAGTAATTGGAAGATTCAG
IFT52	sgIFT52_4	AAAGAAGCTCTAGTTTCCAG
IFT52	sgIFT52_5	GAGTGTCATGAAACCAGCAG
IFT57	sgIFT57_1	GAAGCTGCTCCGCTACGAGG
IFT57	sgIFT57_2	GATGGGGTGCCTAGGTCCCG
IFT57	sgIFT57_3	GAACATGTGGTAGGCCGCGC
IFT57	sgIFT57_4	GGAGGAACTCCTCCTCGTAG
IFT57	sgIFT57_5	GCAGGGAAATGGAGGAGTGA
IHH	sgIHH_1	GCTGCTGCTGGTGGTGCCGG
IHH	sgIHH_2	GCATTATGAGGGCCGCGCGG
IHH	sgIHH_3	GTTTGCGTGGCGGTCGCCGG
IHH	sgIHH_4	CAATGTGCCCGAGAAGACCC
IHH	sgIHH_5	GAGGAGTCCCTGCATTATGA
ITCH	sgITCH_1	GAGAAGAGAACAGACAGCAA
ITCH	sgITCH_2	GGTGCTTCTCAGAATGATGA
ITCH	sgITCH_3	GGTCTACGTGGGGTGGGTGG
ITCH	sgITCH_4	TGTGACTTACCCCATCCAGG
ITCH	sgITCH_5	CATGATCTGAAACCTAATGG
ITGB1BP1	sgITGB1BP1_1	GAGAAACTGAAACTCTCCGA
ITGB1BP1	sgITGB1BP1_2	ACAGATTCCACCAAAAGCTC
ITGB1BP1	sgITGB1BP1_3	GTCGAGGCTGGCCACAGTGC
ITGB1BP1	sgITGB1BP1_4	GTTGCCTTTTGTTCCTCCGG
ITGB1BP1	sgITGB1BP1_5	TCTTTCACGATCCAGCACTG
JAG1	sgJAG1_1	GAGGTTTCCAGAGAAACCAG
JAG1	sgJAG1_2	GAAGGGAGGTACCTTCACAG
JAG1	sgJAG1_3	AGGGCTCATTACAGATGCCG
JAG1	sgJAG1_4	AGCAACCCTTGTAGAAACGG
JAG1	sgJAG1_5	GAGGCCACGTGCAACAACGG
JAG2	sgJAG2_1	GGCTCACTCACCATTCGGGG
JAG2	sgJAG2_2	GCAGCTACGGCTGGCAAGGG
JAG2	sgJAG2_3	AGTGCATCTGCCCCGAGCAG
JAG2	sgJAG2_4	GCAGTGGCAGTGGAAGCCGT
JAG2	sgJAG2_5	AGAGAGGCCCGGAGAAGCCC
JUP	sgJUP_1	GAGGTTGTGCAGGATGCTGG
JUP	sgJUP_2	CAGCAGCAAGGGCATCATGG
JUP	sgJUP_3	AAAACCACCACTTACACCCA
JUP	sgJUP_4	GAACCAGCTGTCGAAGAAGG
JUP	sgJUP_5	CAACCTCTCCCACCACCGGG
KAT2B	sgKAT2B_1	GAAATTGTCCCAGCCACAGG
KAT2B	sgKAT2B_2	GCAAGGTTGGAAGAGCGCAG
KAT2B	sgKAT2B_3	GAGCATCCTCCAGCAGGTGA
KAT2B	sgKAT2B_4	GGCGACGGCAGTGGCTGCAG
KAT2B	sgKAT2B_5	GCGAGCGCGTACCTTGCAGG
KDM6A	sgKDM6A_1	GAGATGCTGGGAAGGCCCAG
KDM6A	sgKDM6A_2	TGAGGAAAAGAAAATGGCGG
KDM6A	sgKDM6A_3	GAGGAGAGGGAGGCGCTCGG
KDM6A	sgKDM6A_4	CCTGGGAGATAAAGCCACCA
KDM6A	sgKDM6A_5	TCAGCAGCAAAATCAGCCCA
KIAA0586	sgKIAA0586_1	GAGACTAGAATTTCACCCAG
KIAA0586	sgKIAA0586_2	CATACCTGCACAGTAAGCTG
KIAA0586	sgKIAA0586_3	GAAGCAACTGGCGGAAATGG
KIAA0586	sgKIAA0586_4	TTAGTGGAAGGAACAAGCAG
KIAA0586	sgKIAA0586_5	GAAGGTGAGCAAGGAGGCGT
KIF3A	sgKIF3A_1	TGGTCATATTGCAAAAGCGG
KIF3A	sgKIF3A_2	GGAAAGCAAGGCCAAAGACA
KIF3A	sgKIF3A_3	TGACTTGTTGGCCAAAGCTG
KIF3A	sgKIF3A_4	AAAGACCACGAACTTCAAAG
KIF3A	sgKIF3A_5	AATAGCTCGAACACCTTCCA
KLHL12	sgKLHL12_1	GAAGCATGCCAAGAAAGAGC
KLHL12	sgKLHL12_2	AGGCAGCCAGCACAATCCGA
KLHL12	sgKLHL12_3	GAATTTTCAGCTCTCAGAGA
KLHL12	sgKLHL12_4	AGAAACAGTACATGTGACAG
KLHL12	sgKLHL12_5	GCTGGAGCCACCACCCTGGG
LATS1	sgLATS1_1	GTTCAAGCTCACCCTAGCAA
LATS1	sgLATS1_2	GGAGTCTGGCCTCTTGGAGG
LATS1	sgLATS1_3	GAAGTGTTGAGAGGTGGTGG
LATS1	sgLATS1_4	GCTGTCAGAGGATATGGAGG
LATS1	sgLATS1_5	GCCCAGTCATCCCCGAGCAG
LDB1	sgLDB1_1	GTCAGCAGCCCAGCAAACGG
LDB1	sgLDB1_2	ACGGCTTCAGAACTGGACAG
LDB1	sgLDB1_3	AGATGCTGCGGAAGTAGCGT
LDB1	sgLDB1_4	CGAGGGACACAAAGTTGCTG
LDB1	sgLDB1_5	ACATGATGCGGATAAAGACG
LEO1	sgLEO1_1	GGAGATGACAGTGAGGACGA
LEO1	sgLEO1_2	GAGGGAGCTTCACATCATAG
LEO1	sgLEO1_3	TGAGAGAGAAACAGCACCAG
LEO1	sgLEO1_4	GAAGGTCATAGATCGGATGG
LEO1	sgLEO1_5	GAAGACAAACCACCTACTCC
LFNG	sgLFNG_1	GGACAGGCCCATCCAGGCCA
LFNG	sgLFNG_2	GCTGGCTTCTGCATCAGCCG
LFNG	sgLFNG_3	GGTGTGCCCCTCATCCGCAG
LFNG	sgLFNG_4	GAGGATGGTGCACCTGCTCG
LFNG	sgLFNG_5	GCGGAACGCCGTCCACGTGA
LRP5	sgLRP5_1	GTACGGCTGGTGGACGCCGG
LRP5	sgLRP5_2	GAAGAGGCGGACCCTCCTGG
LRP5	sgLRP5_3	GGAGGGACTTGGACAACCCG
LRP5	sgLRP5_4	GGAAAACTGGAAGTCCACTG
LRP5	sgLRP5_5	GTACTGGACAGACGTGAGCG
LRP6	sgLRP6_1	CAACTGGCACAGCCAAGCAG
LRP6	sgLRP6_2	GGATCTAACACAATAGCCCG
LRP6	sgLRP6_3	AGAGCTTCTTACCCAACCAT
LRP6	sgLRP6_4	CAATAGGGCAAGCACAGCGA
LRP6	sgLRP6_5	GAAGACCTGCATTGTCCCAG
LRRFIP2	sgLRRFIP2_1	ACTGAAGCTTCAGTTAGAGG
LRRFIP2	sgLRRFIP2_2	AGTGGAAACTCATCCAGACG
LRRFIP2	sgLRRFIP2_3	GGCTTAGTTATAATCCCCGA
LRRFIP2	sgLRRFIP2_4	AAAACGGAAGCTACAACGAG
LRRFIP2	sgLRRFIP2_5	GGATGTTATTGAAGAGCAGG
LZTS2	sgLZTS2_1	GCTTTGGTGGTGGGCCGCGG
LZTS2	sgLZTS2_2	GTAGCAGGCCATCCTGCTGG
LZTS2	sgLZTS2_3	CTGGCTCCCAGACAGCCCGG
LZTS2	sgLZTS2_4	GGGCCCTCCCACTCAGACAG
LZTS2	sgLZTS2_5	GCAGTGGCAGCTTCAGGAGC
MACF1	sgMACF1_1	GGAGTTGACAATGGAACTGG
MACF1	sgMACF1_2	GAGGAGCTGGCAACCAGTGG
MACF1	sgMACF1_3	GGCATGCTGGAACTGACCAA
MACF1	sgMACF1_4	GGTCAACAAGCACTTAATGA
MACF1	sgMACF1_5	GTGTACAAACCTGTACCGGA
MAML1	sgMAML1_1	GAAGAGATGGCAACTCCCAG
MAML1	sgMAML1_2	GGAGTGGAAGGAGCTCATCG
MAML1	sgMAML1_3	AGAACTCCGCGAATAACCAG
MAML1	sgMAML1_4	CGGCAGCGCGAACTCCGCCA
MAML1	sgMAML1_5	GCAGCGCTGGTGCAGGGCGA
MAML2	sgMAML2_1	GAAAGAAGCAGACTCTACAG
MAML2	sgMAML2_2	GAAAGCTGGCAAACACACCA
MAML2	sgMAML2_3	AGTGGTGGCAGCAGTGGCGG
MAML2	sgMAML2_4	GGTGGCCTCCAAATAAACAA
MAML2	sgMAML2_5	AAAGCCAGAGGAGCACACCT
MAML3	sgMAML3_1	GAGCAAACCCCAGCAAGATG
MAML3	sgMAML3_2	GTGGAGACAGTAGAAAAGGG
MAML3	sgMAML3_3	GAATCCGGCAGCAGTGACAG
MAML3	sgMAML3_4	TCAGAGGATGACACCACCAG
MAML3	sgMAML3_5	TGGAAGTGCAGCGTAAGCCA
MDK	sgMDK_1	ACAGGCACCAAAGTCCGCCA
MDK	sgMDK_2	GCAGGGCGAGGAGGGTGAGG
MDK	sgMDK_3	GAACTGGGGTGCGTGTGATG
MDK	sgMDK_4	GCAGGGCTTGGTGACGCGGA
MDK	sgMDK_5	AGGTGAGCGCCAGCAGGGCG
MESDC2	sgMESDC2_1	GCGTCTTCTGGAGCAATGGG
MESDC2	sgMESDC2_2	GAAATTACGAGCCTCTGGCA
MESDC2	sgMESDC2_3	CGAAAATGGCGGCTTCCAGG
MESDC2	sgMESDC2_4	AGAGGCACAAAGCAGGACCA
MESDC2	sgMESDC2_5	GAGAAGTCGACAGGTGCTGA
MIB1	sgMIB1_1	GGGAAGCAGGACGGCGGCGA
MIB1	sgMIB1_2	GGGGCTCTCGAAGCTCCGGA
MIB1	sgMIB1_3	GGTCGTAAGCCCCGGAGCAG
MIB1	sgMIB1_4	GCGCGCTGTCCAGGATGCGG
MIB1	sgMIB1_5	AAGATGGAGGAAATGGACGT
MIB2	sgMIB2_1	AAGTGGGGCCAGCAGGACGG
MIB2	sgMIB2_2	GAGATGCAGGAAGGCCACGG
MIB2	sgMIB2_3	GAAGTGCATCAGGTGCCAGG
MIB2	sgMIB2_4	GCTGCAAGAAGCACGGGCTG
MIB2	sgMIB2_5	GGATCCTCGGGAGGCCCTGG
MOB1A	sgMOB1A_1	TGTGATGCAGCTGCAAGAGG
MOB1A	sgMOB1A_2	GCAGAAGCAACTCTAGGAAG
MOB1A	sgMOB1A_3	GCATCACAGAATCAAAGTGC
MOB1A	sgMOB1A_4	GCTTAAAGGAGGTGTTGAGG
MOB1A	sgMOB1A_5	CCAAAGAAGAATATCCCTGA
MOV10	sgMOV10_1	GAGTTCTGTAAAGAAAACGG
MOV10	sgMOV10_2	ACAGCATGGAGGAGAAGCCA
MOV10	sgMOV10_3	GGAACTATGAGGTGAAGCTG
MOV10	sgMOV10_4	CAAGACTGTCACGTTAGTGG
MOV10	sgMOV10_5	GCAACTGGGACGCAAAGAAG
MSX2	sgMSX2_1	GAGGCGCTTTCGGCCGGCAG
MSX2	sgMSX2_2	GGAAAATTCAGAAGATGGAG
MSX2	sgMSX2_3	GGCGCGCACTCACTTGGCGG
MSX2	sgMSX2_4	CGAGGAGGGCCCAGCAGTGG
MSX2	sgMSX2_5	GAAGGGCTTCACCAGCGGCC
NCOR1	sgNCOR1_1	AGAGAGCAAGCCACACCCCG
NCOR1	sgNCOR1_2	GAAAATCCAGAAGACAGCGA
NCOR1	sgNCOR1_3	GCAGCTCGATGCTGAAGCTG
NCOR1	sgNCOR1_4	GTATACTGGACAGAGTGAGG
NCOR1	sgNCOR1_5	GCGTTATGATCAGCTCATGG
NCOR2	sgNCOR2_1	GAAGGAGGAGGAGAAGCCGG
NCOR2	sgNCOR2_2	GACAGACGACACCTCAGGGG
NCOR2	sgNCOR2_3	GAGGAAGAAGAAGAAAGCGC
NCOR2	sgNCOR2_4	GGAGGAGGTGCAGAGGGCGA
NCOR2	sgNCOR2_5	GAAGCAGCTGAAGCAGCGAG
NCSTN	sgNCSTN_1	GCAGTAGAACGCACACACCG
NCSTN	sgNCSTN_2	GGAGCTGCGCCGCATGCAGG
NCSTN	sgNCSTN_3	TGTGCCAGTCAAATTTGCCA
NCSTN	sgNCSTN_4	GCAGAGAGGCAAGATGGCTA
NCSTN	sgNCSTN_5	GGGGCTGACCCGGGAAGTCG
NDP	sgNDP_1	CAGCAGGGAGAGCATAGAAA
NDP	sgNDP_2	GGTGCCTCATGCAGCGTCGA
NDP	sgNDP_3	GGGAGATACAGACAGTAAAA
NDP	sgNDP_4	ATCTCCCATTATCACCAGCA
NDP	sgNDP_5	GACTGATAGAATCCACATAG
NDST1	sgNDST1_1	CGTGCCGACACAGCCTCCGG
NDST1	sgNDST1_2	GCTGCCACTCAAGCCTGTGC
NDST1	sgNDST1_3	GAAGCGGCTGGACTCCAGGA
NDST1	sgNDST1_4	ATACCGCACAGAGATTGCGC
NDST1	sgNDST1_5	GTACTGTGTGGCCTACGGCG
NKAP	sgNKAP_1	GAAGCGAAGGGGATGCCCCG
NKAP	sgNKAP_2	AAGAGTGCGAGCGAGAGCGG
NKAP	sgNKAP_3	GAATGGACTCACCCATCAGC
NKAP	sgNKAP_4	TGACGAGGAGGCAGAAGCGA
NKAP	sgNKAP_5	GCCGTAATAGACTGACGAGG
NOTCH2NL	sgNOTCH2NL_1	GCCTCCATTGACACAAGGCG
NOTCH2NL	sgNOTCH2NL_2	GGGATGAGACAGGCAGGCAT
NOTCH2NL	sgNOTCH2NL_3	CTGTGAAGCCCTGAAGGCAC
NOTCH2NL	sgNOTCH2NL_4	TGAGAAGAGGAACAGAGCTC
NOTCH2NL	sgNOTCH2NL_5	AGAGCTCTGGGAAAGAGACA
NSDHL	sgNSDHL_1	AAGAGATGCACAGTGATCGG
NSDHL	sgNSDHL_2	GGTCCATGGACACATCCTGG
NSDHL	sgNSDHL_3	TCGGTGGCTCTGGATTCCTG
NSDHL	sgNSDHL_4	GCAAGGGTTTGATAATCCCC
NSDHL	sgNSDHL_5	GACGCCCTCAAAGATGACAC
NUMB	sgNUMB_1	GAGGTGGGAGAGGATGGGGA
NUMB	sgNUMB_2	GGCATCAGAAGTAGGAGAGG
NUMB	sgNUMB_3	AGTGCCAGAAGTAGAAGGGG
NUMB	sgNUMB_4	GACCAAACCAGTGACAGTGG
NUMB	sgNUMB_5	GAAGGATGTTTATGTTCCAG
NXN	sgNXN_1	AACGCCGCGCAGCTTAACGA
NXN	sgNXN_2	GCACACAACCTTCCCAGTGG
NXN	sgNXN_3	CCTACACGGATGAGGCCCGG
NXN	sgNXN_4	GGGTCCAGCATGATGAGCGT
NXN	sgNXN_5	GGATGACGGAGAGTCCGAGG
PIAS4	sgPIAS4_1	GCTGGTGACCAAGATGGCGG
PIAS4	sgPIAS4_2	GAGGGACACCCGCACACCGG
PIAS4	sgPIAS4_3	GCACACGGGGCACATCCAGG
PIAS4	sgPIAS4_4	GATGGCGGCGGAGCTGGTGG
PIAS4	sgPIAS4_5	ACTACCCCTCCAATAAGCCC
POFUT1	sgPOFUT1_1	GGAGCGGCAGAAGCAGCAGC
POFUT1	sgPOFUT1_2	GGGAGGCCTTACCCATGCAG
POFUT1	sgPOFUT1_3	AAGGAGGGACAGCCAAGGTA
POFUT1	sgPOFUT1_4	GTACTCACGTTGGTGAAAGG
POFUT1	sgPOFUT1_5	GGTGGCATACTGCTTTGAGG
POGLUT1	sgPOGLUT1_1	GCCCACCTGACTCCTTCTGG
POGLUT1	sgPOGLUT1_2	GATCTAACTCCTTTCCGAGG
POGLUT1	sgPOGLUT1_3	CAAGTGAGCCACACAGGAAG
POGLUT1	sgPOGLUT1_4	AGGTAGTCAGACGGAAGCTA
POGLUT1	sgPOGLUT1_5	ACTGAAGGAGAAGACTGGGA
PORCN	sgPORCN_1	GATGGGAGGAATGTCGGCAG
PORCN	sgPORCN_2	GGACAGCTTGTAGGTAGCTG
PORCN	sgPORCN_3	GATCCCTACAGAGCTGCCGG
PORCN	sgPORCN_4	AAGGCTGTGCTCACTTGCGA
PORCN	sgPORCN_5	GGAGCTGCCTCGGTCAATGG
PPAP2B	sgPPAP2B_1	GTCCCGGAGAGCAAGAACGG
PPAP2B	sgPPAP2B_2	CGGCGCTCAACAACAACCCG
PPAP2B	sgPPAP2B_3	GGCTGGGCTCACCCATGAAG
PPAP2B	sgPPAP2B_4	CATTGCAGTAAAACCCTCGG
PPAP2B	sgPPAP2B_5	TGAAGAGGCAGAAGAGGTCG
PPM1A	sgPPM1A_1	TGGAAAAGCATAATGCCCAG
PPM1A	sgPPM1A_2	AGGCTGGCGTGTTGAAATGG
PPM1A	sgPPM1A_3	TCACAAACCAAGTAATCCGC
PPM1A	sgPPM1A_4	GCAACCCATTACCCTGCCCC
PPM1A	sgPPM1A_5	GCTGTGATCGGTTTGCCAAG
PSEN1	sgPSEN1_1	GCAGGTGGTGGAGCAAGATG
PSEN1	sgPSEN1_2	TGTGACTCTCTGCATGGTGG
PSEN1	sgPSEN1_3	GCCACGCAGTCCATTCAGGG
PSEN1	sgPSEN1_4	GTGAGGAATGGGAAGCCCAG
PSEN1	sgPSEN1_5	AAAGCCTCAGCAACAGCCAG
PSEN2	sgPSEN2_1	GAGAAGCCAGGAGAACGAGG
PSEN2	sgPSEN2_2	GAAGCGCACAGACTTGATGG
PSEN2	sgPSEN2_3	ATGGAGAGAACACTGCCCAG
PSEN2	sgPSEN2_4	CCAGACAGTCAGCAAGAGGG
PSEN2	sgPSEN2_5	GCACCAGAGGGCCCTTCCAG
PSENEN	sgPSENEN_1	TGACCAACCAGAGAAAAGGC
PSENEN	sgPSENEN_2	ACAGAACAGAGCCAAATCAA
PSENEN	sgPSENEN_3	CCAGGTAGTACTTCCGGCAC
PSENEN	sgPSENEN_4	AGGAGAAATTGAACCTGTGC
PSENEN	sgPSENEN_5	TGTGTAGGCTGGGACAAGGA
PTEN	sgPTEN_1	ACCGCCAAATTTAATTGCAG
PTEN	sgPTEN_2	GAACTTGTCTTCCCGTCGTG
PTEN	sgPTEN_3	CAATTCAGGACCCACACGAC
PTEN	sgPTEN_4	TCATCTGGATTATAGACCAG
PTEN	sgPTEN_5	GGTTTGATAAGTTCTAGCTG
PTPRU	sgPTPRU_1	GGGGCGCAAAGAGGGCAAGG
PTPRU	sgPTPRU_2	GCGCACGACATACTCAGCCA
PTPRU	sgPTPRU_3	AGCTGGCTGCACCTTCGAGG
PTPRU	sgPTPRU_4	AAGTGGCCAGGAAGCGCCGG
PTPRU	sgPTPRU_5	GCGGGGCCTGGGACACACAG
PYGO2	sgPYGO2_1	AGAGTCCAGAAAAGAAGCGA
PYGO2	sgPYGO2_2	GACAAGCTGGAGGGAGGTGG
PYGO2	sgPYGO2_3	CACCGGGAGGAAGCAGGGCA
PYGO2	sgPYGO2_4	GCGAAGGAAGTCAAATACTC
PYGO2	sgPYGO2_5	AGGACTGCCAAGGAATGGAG
RAB5A	sgRAB5A_1	CGAGGCGCAACAAGACCCAA
RAB5A	sgRAB5A_2	AATTTGGACATGGCTAGTCG
RAB5A	sgRAB5A_3	TAGGCTTGATTTGCCAACAG
RAB5A	sgRAB5A_4	ATTTCCCGTATTTGGCCCGT
RAB5A	sgRAB5A_5	GCAAATTCTGCCAGAGGAAG
RBM15	sgRBM15_1	TGTGTGAAACGAGCGCGGGG
RBM15	sgRBM15_2	CGGGCGGCCAAGCATGCCAG
RBM15	sgRBM15_3	GGCCAATGAGGACTGCGGGG
RBM15	sgRBM15_4	GTGAAGGCCAAACGCTCCCG
RBM15	sgRBM15_5	GGTGAGGACTCGACTTCCCG
RBPJ	sgRBPJ_1	GAATTGCAGTTGAATGGCGG
RBPJ	sgRBPJ_2	AAAGAACAAATGGAACGCGA
RBPJ	sgRBPJ_3	GAAGAATTCACAGTCCGAGA
RBPJ	sgRBPJ_4	GGAGTGACTGGGGCAAGGAC
RBPJ	sgRBPJ_5	GCAGCTAAACTTGGAAGGAA
RITA1	sgRITA1_1	GAGAAGGCTAACAGAACCAG
RITA1	sgRITA1_2	GAGGGTCTGCATCCCACTGA
RITA1	sgRITA1_3	GCAGCGGTGCTGAAGGCCGA
RITA1	sgRITA1_4	GGGCGGATCGAAGTCCGGTG
RITA1	sgRITA1_5	CCCGGTAGCCACCTCGGCAG
RNF138	sgRNF138_1	TCACACGTGCTGACAGGCCG
RNF138	sgRNF138_2	CAAAACGCCCGTGCGGACCA
RNF138	sgRNF138_3	CACAGGGGACACTTAAAAGT
RNF138	sgRNF138_4	TGACAGGCCGTGGTCCGCAC
RNF138	sgRNF138_5	ATCATCTTCGGTGTAGGACG
RNF146	sgRNF146_1	GAAGTGCTTGCATCAGGGGA
RNF146	sgRNF146_2	TTGTCGACAAGAAATTCCCG
RNF146	sgRNF146_3	GAACTCAAGGCAGCAAGTAG
RNF146	sgRNF146_4	GTTGTCACCAGAAGAACTCA
RNF146	sgRNF146_5	GAAAGGAGTCATAGGGGAGA
RPS27A	sgRPS27A_1	ACACTCATAGGTTGAACCCT
RPS27A	sgRPS27A_2	GGCCCGTACCTCGAGGGTGA
RPS27A	sgRPS27A_3	GCTTTTCAGGTGGATGAGAA
RPS27A	sgRPS27A_4	GCTGGCAAGCAGCTGGAAGA
RPS27A	sgRPS27A_5	GGGGAAGACCATCACCCTCG
RTF1	sgRTF1_1	TGTGGGTCGAGCAGCGGCGG
RTF1	sgRTF1_2	GTGGCGGTCCCACTGGCAGG
RTF1	sgRTF1_3	CAAGAGGGGAGTCCGGGCGG
RTF1	sgRTF1_4	GCTGCAGGCTGACTCACAGG
RTF1	sgRTF1_5	GGTGGCACCAGAACAAACAA
RYR2	sgRYR2_1	AACATGGTGAAGAGCAGCGG
RYR2	sgRYR2_2	AGAGTGTAGGGAACAAGGCG
RYR2	sgRYR2_3	GGTGAGGGACCATCTCGGGA
RYR2	sgRYR2_4	GAAACTCATGGAAGAAATCG
RYR2	sgRYR2_5	GAGGGACTTCCACAAAGCGA
SAV1	sgSAV1_1	TGACACTCACTCCGAAGCAG
SAV1	sgSAV1_2	TCAACTCGTTCCCATCCAGG
SAV1	sgSAV1_3	GGAGGTGGTTGATCATACCG
SAV1	sgSAV1_4	GGCTGGTATGTGACAGGAGG
SAV1	sgSAV1_5	CTGTGGACTGGACAATGAGA
SDC1	sgSDC1_1	GAAGGACACGCAGCTCCTGA
SDC1	sgSDC1_2	AGAGGGGCCCAAGGAGGGAG
SDC1	sgSDC1_3	GAGGTCCTTCTGCCACCGAG
SDC1	sgSDC1_4	TGGCCGTGGAGCCTGACCGC
SDC1	sgSDC1_5	CCACTGGGGACTGGTTCCGG
SEL1L	sgSEL1L_1	ATACTGACCCGAGGACGCCG
SEL1L	sgSEL1L_2	GGTGCTGCTGAGCTTGGCCT
SEL1L	sgSEL1L_3	AAGAAGAGGCTGCTAAGAGA
SEL1L	sgSEL1L_4	TGAATTAACACCAAGTCCAG
SEL1L	sgSEL1L_5	GTAAAGGACCATACTACTGC
SENP2	sgSENP2_1	GTACTGAATACATGAAGTGC
SENP2	sgSENP2_2	GCAGTGAAACGATGGACCAA
SENP2	sgSENP2_3	GGAGAATCTCACAGATCCTG
SENP2	sgSENP2_4	CCCGGGCCCTCCTGAAGAGG
SENP2	sgSENP2_5	CCAGCTGACCACAAAGCCCA
SHH	sgSHH_1	GGATGAAGAAAACACCGGAG
SHH	sgSHH_2	GAGGAGTCTCTGCACTACGA
SHH	sgSHH_3	GCACTACGAGGGCCGCGCAG
SHH	sgSHH_4	GCTGCGGTCGCGGTCAGACG
SHH	sgSHH_5	TACCTGCTTTCACCGAGCAG
SKI	sgSKI_1	GGTGCGGCTGGAAACAGCCG
SKI	sgSKI_2	GAAGCTGCGGGAGGCCACGG
SKI	sgSKI_3	GCCGGAGCGCACCATGGAGG
SKI	sgSKI_4	GAAGGAGAGCGCCAAGGAGG
SKI	sgSKI_5	TGTGCGGCGGGTACATGAGG
SKP1	sgSKP1_1	TCATCATCTTCAGGAGGAGG
SKP1	sgSKP1_2	TGTTGTTGTAGGTCATTCAG
SKP1	sgSKP1_3	AAACTGTGTGCTACCTACCT
SKP1	sgSKP1_4	GAGGAGGAGGGTCATCCTTG
SKP1	sgSKP1_5	GAAGAGGAGGAAGCCCAGGT
SLC39A5	sgSLC39A5_1	AAGGCCCCTCACCTACCCCG
SLC39A5	sgSLC39A5_2	GTGAAGGAGGTCCAGGCCCG
SLC39A5	sgSLC39A5_3	GAGGGGTCAGAGGAGCAGCG
SLC39A5	sgSLC39A5_4	CAGCAGAGCAAACTGACGAG
SLC39A5	sgSLC39A5_5	GCTGAGCAACAGGACTGCCA
SLC9A3R1	sgSLC9A3R1_1	GAACGGCGAAAACGTGGAGA
SLC9A3R1	sgSLC9A3R1_2	GAAGGAGACCCACCAGCAGG
SLC9A3R1	sgSLC9A3R1_3	GCACGGCGTTGAGTGCGGCG
SLC9A3R1	sgSLC9A3R1_4	GAGCCCTGAAGCCTCAGCCG
SLC9A3R1	sgSLC9A3R1_5	CGAGATGAGCGCGGACGCAG
SMAD5	sgSMAD5_1	TCCAGCAGTAAAGCGATTGT
SMAD5	sgSMAD5_2	GGATTGAATTCATTATGACG
SMAD5	sgSMAD5_3	TCATCATGAGCTAAAGCCGT
SMAD5	sgSMAD5_4	GGTTCCTAAACTGAACCAGA
SMAD5	sgSMAD5_5	TACTTACAGAGGCAGATTTC
SMURF1	sgSMURF1_1	CGAGACAGAATAGGAACCGG
SMURF1	sgSMURF1_2	GAAGAAGGTTTGGATTACGG
SMURF1	sgSMURF1_3	GCGGTGGTTCTGGCAAGCGG
SMURF1	sgSMURF1_4	GAACACAGACAACCTTCCGA
SMURF1	sgSMURF1_5	AGAGCAGCCGCACACAGCCC
SMURF2	sgSMURF2_1	GGGGACATGTCTAACCCCGG
SMURF2	sgSMURF2_2	TGCAAGTTAGCAGACAGCCG
SMURF2	sgSMURF2_3	CAAATGGTTCTGGAAAGCTG
SMURF2	sgSMURF2_4	AATGCTTTGAAGCCCTGCAG
SMURF2	sgSMURF2_5	GAAGAAAGGAGAACCGCCTC
SNW1	sgSNW1_1	GAATGCGCTGGCCATTCAGG
SNW1	sgSNW1_2	TCAACTCTGGAGCTAAACAG
SNW1	sgSNW1_3	GGAGAATGCATGACAGGCGC
SNW1	sgSNW1_4	CCAACAGGCTCGTGAAGCTG
SNW1	sgSNW1_5	CAGATGATCCAGACCTGCAA
SOX4	sgSOX4_1	GGAGTGGGACGAGGCCGAGG
SOX4	sgSOX4_2	GAGAAGGGAGACAAGGTCGG
SOX4	sgSOX4_3	GAGCTGCGGCTCCAAAGTGG
SOX4	sgSOX4_4	GCGCCTTGTACAGCGAGTGG
SOX4	sgSOX4_5	GCCGAGGAGGACGCGTGCGA
SPEN	sgSPEN_1	GCAGCTGTAAAAGAGACCAA
SPEN	sgSPEN_2	GAAGATTCTGAAAGGACTGG
SPEN	sgSPEN_3	CAGGCCAACAGAGGAAGCGG
SPEN	sgSPEN_4	GAGGGGATCTGAAGGAGGAG
SPEN	sgSPEN_5	GATGTCCACAAAATCCACAA
SPIN1	sgSPIN1_1	GGAATGGCCCTGTTACCCAG
SPIN1	sgSPIN1_2	TCGGAAAGACACCTGGCCAG
SPIN1	sgSPIN1_3	AACCTGTTTCCCAGCCCCGG
SPIN1	sgSPIN1_4	GAAGTCCTCCCTGATAGAGT
SPIN1	sgSPIN1_5	CACAATGATTGGCAAAGCAG
SSNA1	sgSSNA1_1	GGAGCTGTGCCAGAAGCGGG
SSNA1	sgSSNA1_2	GCTGTGCCGGCAGATCCAGG
SSNA1	sgSSNA1_3	GACCATGACCCAGCAGGGCG
SSNA1	sgSSNA1_4	GCAGAACTACAACAACGAGC
SSNA1	sgSSNA1_5	CGAGTTCGACCGGACCATCG
STK3	sgSTK3_1	GTATTAGAGAAGCTTGGAGA
STK3	sgSTK3_2	AGTACTCCATAACAATCCAG
STK3	sgSTK3_3	GGCTTTCTGAATGTTGGTGG
STK3	sgSTK3_4	AGACCTGATCACAGAAGCTA
STK3	sgSTK3_5	TGAGCTGGATTCCCACACCA
STRN	sgSTRN_1	GAGCCCAGTACAGTCTCCCG
STRN	sgSTRN_2	GGAGAGAGCCCAGTGGGAGG
STRN	sgSTRN_3	CGAGTGGGCCCGCTTCGAGG
STRN	sgSTRN_4	GAATCTAGAAGTGCAGGCGA
STRN	sgSTRN_5	GAAGCCTGGAATGTGGACCA
TAX1BP3	sgTAX1BP3_1	AAGCGCACTCACCACCACGG
TAX1BP3	sgTAX1BP3_2	GCAGCCCAGCGATTTCAGCA
TAX1BP3	sgTAX1BP3_3	GATTGGAGACAAGATCATGC
TAX1BP3	sgTAX1BP3_4	TCAGAGAAGGGATTCTGGGA
TAX1BP3	sgTAX1BP3_5	GAAATTCACAAGCTGCGTCA
TBL1X	sgTBL1X_1	TCAGCAGCAAGCCAGTGCGG
TBL1X	sgTBL1X_2	ATGGAGATGAGGGCGGCCGG
TBL1X	sgTBL1X_3	GTGACAGGGACTCTATGGGG
TBL1X	sgTBL1X_4	GGAGTTTGGGTTGCTGGTGG
TBL1X	sgTBL1X_5	GATGGGAAGTACTTGGCCAG
TCF7L2	sgTCF7L2_1	AAAATGCCGCAGCTGAACGG
TCF7L2	sgTCF7L2_2	GATATATCTGGAGGGTGCGG
TCF7L2	sgTCF7L2_3	AAACTTTCGGAGCGAGGCGG
TCF7L2	sgTCF7L2_4	AAGGGGTAGCCGGGATACGG
TCF7L2	sgTCF7L2_5	GCGAGAGCGATCCGTTGGGG
TCTN2	sgTCTN2_1	GAGCAGAGCTGATCAAAAGG
TCTN2	sgTCTN2_2	GAAAAGCCTCAAAAGAAGAG
TCTN2	sgTCTN2_3	GGCAGTGCTGCAGGACGAGG
TCTN2	sgTCTN2_4	GAAGGGTCTGGAGGATACAG
TCTN2	sgTCTN2_5	GGGGACTGCACACACAGAAA
TCTN3	sgTCTN3_1	GATGGGGAGGAAGAGGGCTG
TCTN3	sgTCTN3_2	GGGCACTGCCCCTGATGGGG
TCTN3	sgTCTN3_3	GAGCTGCAGCGAGGGACGGA
TCTN3	sgTCTN3_4	GAAAACTCTTGAAGGAAACG
TCTN3	sgTCTN3_5	CGTGCCTGGACTCCCTACAG
TEAD1	sgTEAD1_1	ACATGGTGGATAGATAGCCA
TEAD1	sgTEAD1_2	GGCAGGGACTGAGGGAGCTG
TEAD1	sgTEAD1_3	TAAGGCCCTGCAGCACATGG
TEAD1	sgTEAD1_4	CAGCTTGTTATGAATGGCAG
TEAD1	sgTEAD1_5	TCCACGCCCGACCTTCCCAG
TEAD3	sgTEAD3_1	GGGGCTGGACAACGATGCGG
TEAD3	sgTEAD3_2	GAACGCCAGCAGCAGCCCCG
TEAD3	sgTEAD3_3	GCAGGGCGGGTAGATGGCCA
TEAD3	sgTEAD3_4	GAAGTGGAGAAGACGGCCTG
TEAD3	sgTEAD3_5	GGGGTGGGTCTGAGAAGGCG
TEAD4	sgTEAD4_1	CCACCTGGCAGAGGCAGCGG
TEAD4	sgTEAD4_2	GCAGGTGGTGGAGAAAGTTG
TEAD4	sgTEAD4_3	GCAGGGTTTGAGTCTCCTGC
TEAD4	sgTEAD4_4	GCAGCAGCAGGACCCGGACA
TEAD4	sgTEAD4_5	GGGGTCGCTGTAGCTTGGGC
TFDP1	sgTFDP1_1	AAAGGAGAGAAGAATGGCAA
TFDP1	sgTFDP1_2	GATGGGCATGGCTTGCGGGC
TFDP1	sgTFDP1_3	TCACCCGGCAGACCAAGGTG
TFDP1	sgTFDP1_4	GGTGCAGAGAAACCGGCATG
TFDP1	sgTFDP1_5	ATGACTGAGTTGGGTGGCGG
TGFBR3	sgTGFBR3_1	GGAACACAACAGACTTGTGG
TGFBR3	sgTGFBR3_2	AAGACAGAGAGACTTGCCAC
TGFBR3	sgTGFBR3_3	AAACAGTCTGGAGACCCCAG
TGFBR3	sgTGFBR3_4	CAGAACCCGCCCATCCGGGG
TGFBR3	sgTGFBR3_5	GGAGGGGAAGGCCAAAATGG
TJP1	sgTJP1_1	GGAGTGAGAAGATTTGGCCG
TJP1	sgTJP1_2	GAGATCGTGACCGGCTGCGG
TJP1	sgTJP1_3	GAAGACACAGACACAGAAGG
TJP1	sgTJP1_4	GGAGTGGTGTGGTTAACAGA
TJP1	sgTJP1_5	GATAGTTTGGCAGCAAGAGA
TJP2	sgTJP2_1	CGGGTGATGGACGACACCAG
TJP2	sgTJP2_2	GGAGCCGGTGCAGCACGAGG
TJP2	sgTJP2_3	GAGGCCCCGGAAGGTCCAGG
TJP2	sgTJP2_4	GGGAGGGCTGGCCTGAAGTG
TJP2	sgTJP2_5	GGTCATCCTGATCCAGGGGA
TLE1	sgTLE1_1	GGGTCCGCCAAGCATTGAGG
TLE1	sgTLE1_2	CAAAGAAGTGGAACTTGCCG
TLE1	sgTLE1_3	GCTGCACTCTCATAGTGGGA
TLE1	sgTLE1_4	TCAGCTCCGCCTTGATGCGC
TLE1	sgTLE1_5	CATGGAGAGCAGCAATGTGG
TLE3	sgTLE3_1	GCCGGGATTTAAATTCACGG
TLE3	sgTLE3_2	GCAGCAGGTGGCGCAGGCAG
TLE3	sgTLE3_3	GAGGCTGGAGACCTGACGGG
TLE3	sgTLE3_4	CAACACACTCAGCCACGGGG
TLE3	sgTLE3_5	CAAGCTGGCAAACGAGAAGA
TMEM198	sgTMEM198_1	ACAGCACATGATGCAGACGA
TMEM198	sgTMEM198_2	AGAGCACTGCCTTGAAGCAG
TMEM198	sgTMEM198_3	GCACCCGCTCTCGGTAGCAG
TMEM198	sgTMEM198_4	GCAGCAGCCCCACCAGGAAG
TMEM198	sgTMEM198_5	CAGCGCAGCACCAGTCACGG
TNKS	sgTNKS_1	GGAAGATGAGGAAGAAGTCG
TNKS	sgTNKS_2	GGAGCTGTTGTTGATGATGG
TNKS	sgTNKS_3	GCAGATGAAGTAGAAACCGC
TNKS	sgTNKS_4	GTCGGGGAAGAAGAGGACGA
TNKS	sgTNKS_5	GTCCCGGGTAAAGAGGCTGG
TNKS2	sgTNKS2_1	GGTGAACAGCCGCGACACGG
TNKS2	sgTNKS2_2	GTGCAGCTTGCAGCAACGAG
TNKS2	sgTNKS2_3	AGTGGTGAAACATGAAGCAA
TNKS2	sgTNKS2_4	GTATAACAGAGTGTCCGTGG
TNKS2	sgTNKS2_5	GTGAATGCCCAAGACAAAGG
TNRC6A	sgTNRC6A_1	GGTACTTCACGAGGATACCG
TNRC6A	sgTNRC6A_2	GAAGCTGTTTGTGTTCCTGG
TNRC6A	sgTNRC6A_3	ACAGCCACAAAATAACGGAG
TNRC6A	sgTNRC6A_4	GCTGCCTAGTAGTAACACAG
TNRC6A	sgTNRC6A_5	GGAGGAAGTCGAAGAGGATG
TNRC6B	sgTNRC6B_1	GCCCCTGGTAAAACCCGGGG
TNRC6B	sgTNRC6B_2	GGGTTGGTCAGACCAGGAGG
TNRC6B	sgTNRC6B_3	CAAGCGAGCGATGAATCTCG
TNRC6B	sgTNRC6B_4	GGGCAGCCCCTCCATCATGG
TNRC6B	sgTNRC6B_5	GCACCTCCCGAGGCATGTAG
TP53	sgTP53_1	GAAGGGACAGAAGATGACAG
TP53	sgTP53_2	GCAGTCACAGCACATGACGG
TP53	sgTP53_3	GCATGGGCGGCATGAACCGG
TP53	sgTP53_4	GAGCGCTGCTCAGATAGCGA
TP53	sgTP53_5	GATCCACTCACAGTTTCCAT
TROVE2	sgTROVE2_1	AGATTGATTGAAGATGGCAG
TROVE2	sgTROVE2_2	AGTCCGCTATAGCCTTCCGG
TROVE2	sgTROVE2_3	AGGATGGACACCTCCAGCAA
TROVE2	sgTROVE2_4	GCTATCTGCTTCTCATTCAG
TROVE2	sgTROVE2_5	ATGGCAAGTGCAAAGAGCAT
TULP3	sgTULP3_1	AGAAGATGCTGAAAACACCG
TULP3	sgTULP3_2	GGGAGACATAGACGACCTGG
TULP3	sgTULP3_3	GCATCTGCCCCATGAAGGGC
TULP3	sgTULP3_4	AAGGTGGCAGAACAGAACTA
TULP3	sgTULP3_5	GGCTACGTCGGGCAAAGCCA
TWSG1	sgTWSG1_1	TGGGGACAGACACATTCTGG
TWSG1	sgTWSG1_2	GGAGCTCTGCCAGTGCCGGC
TWSG1	sgTWSG1_3	GTGAGTGCCCGGAAGAGAGA
TWSG1	sgTWSG1_4	CCATGTCAGGAACATCAGGA
TWSG1	sgTWSG1_5	AGTCACAGCACTCGTCCCAA
UBA52	sgUBA52_1	GGTGATGGTTTTGCCAGTGA
UBA52	sgUBA52_2	TGTATTTCTGGGCAAGCTGG
UBA52	sgUBA52_3	TCAGACTACAACATCCAGAA
UBA52	sgUBA52_4	CACCTCGCAGGCGCAACACC
UBA52	sgUBA52_5	TGCGGCAGTTGACAGCACGA
UBB	sgUBB_1	CAAGACCATCACCCTTGAGG
UBB	sgUBB_2	CAAGACCATCACTCTGGAGG
UBB	sgUBB_3	TGAGCCTCTGCTGGTCGGGA
UBB	sgUBB_4	CTGGTCCTGCGCCTGAGGGG
UBB	sgUBB_5	GAAGGCCAAGATCCAGGATA
UBC	sgUBC_1	GCATTCCTTCTGATCAGCAG
UBC	sgUBC_2	TAAGACCATCACTCTCGAGG
UBC	sgUBC_3	GCATCCCTCCTGATCAGCAG
UBC	sgUBC_4	GCGCAGGACCAAGTGCAGAG
UBC	sgUBC_5	TGTCACTGGGCTCAACCTCG
UBE2B	sgUBE2B_1	GCGCCACTGACACCCACAGG
UBE2B	sgUBE2B_2	GGAGCATGTCGACCCCGGCC
UBE2B	sgUBE2B_3	CTGAAAACAACATCATGCAG
UBE2B	sgUBE2B_4	GTTACAAGAGGACCCACCTG
UBE2B	sgUBE2B_5	CATGAGCCTCCTCCGGGCCG
UBE2D3	sgUBE2D3_1	AATGACAGCCCATATCAAGG
UBE2D3	sgUBE2D3_2	ACTTACAGGTCCCATAATTG
UBE2D3	sgUBE2D3_3	GGGAAAATACTTGCCTTAGG
UBE2D3	sgUBE2D3_4	GCAAGAGACTCACTTTTGAA
UBE2D3	sgUBE2D3_5	ACAATAGGTTAGCAAGAGAG
USP15	sgUSP15_1	GATGGCGGAAGGCGGAGCGG
USP15	sgUSP15_2	ATAGTCGCTGGTTCAAACAG
USP15	sgUSP15_3	GAGAAGTCCAGAGTTATCAA
USP15	sgUSP15_4	ATGAAGATGGAACATGGCCA
USP15	sgUSP15_5	CGGCGGATCTGGACACCCAG
USP34	sgUSP34_1	GAACTGCGCAGACCTGGTGG
USP34	sgUSP34_2	ACAACGACTTTCAGACACAG
USP34	sgUSP34_3	GAAAGAAATGGGACAAGCAG
USP34	sgUSP34_4	GACATGGCAGCATTAACAGG
USP34	sgUSP34_5	GAATAACGCACTAGCAGCTA
WDR12	sgWDR12_1	GCGTGTTTGGAGCTGAGCCA
WDR12	sgWDR12_2	GAAACAGAAGACAGAACAGT
WDR12	sgWDR12_3	AGAACAGTTGGGACTAACAA
WDR12	sgWDR12_4	GACCCTCTCTGGCCACATGG
WDR12	sgWDR12_5	GTGTAGACTGGACAGACACA
WLS	sgWLS_1	TAGGGGATCCACCAAAATGG
WLS	sgWLS_2	ATGGAGGCTTCACCAAGGTG
WLS	sgWLS_3	GAAGATGCTGGGCGTAAGGA
WLS	sgWLS_4	GAAGAGGCAGAAGGAGCCAA
WLS	sgWLS_5	GATGACAGTCATGGCAGCGC
WNT10A	sgWNT10A_1	GGTGAGGGCTCACCTGGGCA
WNT10A	sgWNT10A_2	GAGAGTCCCATCTTCAGCAG
WNT10A	sgWNT10A_3	GCTGTGATGCGTCCCGGCGA
WNT10A	sgWNT10A_4	GCGGTGCAGCTTCCTACGGA
WNT10A	sgWNT10A_5	AACAGGAGCACCCAGAGCGC
WNT7B	sgWNT7B_1	GGGCTACTACAACCAAGCCG
WNT7B	sgWNT7B_2	GGGAGATCAAGAAGAACGCG
WNT7B	sgWNT7B_3	GAAGACGGTCTTCTCGCCGA
WNT7B	sgWNT7B_4	CCACAGAGCACTGTCATCCG
WNT7B	sgWNT7B_5	GCAGATGGCACGCTGCCGCG
WWC1	sgWWC1_1	GCTGGAGGAACCAGGAACGG
WWC1	sgWWC1_2	AGGGAGTTTCGAACAAAAGG
WWC1	sgWWC1_3	GGAGCGCAGCGACTTGACCG
WWC1	sgWWC1_4	CCAGGGTCCTACCTGTCCCG
WWC1	sgWWC1_5	GGAGCAGGAACATATGCTGA
WWTR1	sgWWTR1_1	GTGTGGAACTGACGGCAGGG
WWTR1	sgWWTR1_2	CAAGAGTCTCAGCTTCCATG
WWTR1	sgWWTR1_3	GATTCATGACAGAGTTGAAG
WWTR1	sgWWTR1_4	GTGGCGGAAGAAGATCCTGC
WWTR1	sgWWTR1_5	GAAGGTCATCTCCCAGCCCG
YWHAB	sgYWHAB_1	TGACACGCCAGGAAGAGCGG
YWHAB	sgYWHAB_2	GCATTGAGCAGAAAACAGAG
YWHAB	sgYWHAB_3	GAATGAGAAGAAGCAGCAGA
YWHAB	sgYWHAB_4	TGAAGGCAGTCACAGAACAG
YWHAB	sgYWHAB_5	AGAGTACCGTGAGAAGATAG
YWHAE	sgYWHAE_1	GAGCAGGCTGAGCGATACGA
YWHAE	sgYWHAE_2	CTTTTCCCATACAGAAATGG
YWHAE	sgYWHAE_3	CCTAAGCGAATAGGATGCGT
YWHAE	sgYWHAE_4	TGCCACAGGAAACGACAGGA
YWHAE	sgYWHAE_5	ACTATGGACTTCAGACATGC
ZBTB33	sgZBTB33_1	AAACAAGGCCAATGAAGAGG
ZBTB33	sgZBTB33_2	GCATGAAATTCATCACACAG
ZBTB33	sgZBTB33_3	GATGTAGTGGTCCCTACTGG
ZBTB33	sgZBTB33_4	AAGCATCTCAGGTACAGCGC
ZBTB33	sgZBTB33_5	AGTGGTTCTTGAAGAAGTGT
ZFYVE16	sgZFYVE16_1	ACTCTGAAGAAACTGAGCAG
ZFYVE16	sgZFYVE16_2	GCCTCATCAGAAACAAGCTA
ZFYVE16	sgZFYVE16_3	GGAAGACAGGACAATGAGGA
ZFYVE16	sgZFYVE16_4	GAACAGTGTTGTTCTAGGTG
ZFYVE16	sgZFYVE16_5	GGAGCTATTGGGGAAAGTCA
ZRANB1	sgZRANB1_1	GCAGTAGTGGTAATAGCCAA
ZRANB1	sgZRANB1_2	GAAGCATACAAGTCATCAGG
ZRANB1	sgZRANB1_3	AATGATGGCTATGGCAACCG
ZRANB1	sgZRANB1_4	GATCCTTCCAGCACCGAAGG
ZRANB1	sgZRANB1_5	TGAACACTAGGACACAGCAC
APC	sgAPC_1	AAGGCAAATCAGAGTTGCGA
APC	sgAPC_2	GTCCCAAGCAACAGAAGCAG
APC	sgAPC_3	GTATTGTTGGGAAATTCCCG
APC	sgAPC_4	GCAGAATGAAGGTCAAGGAG
APC	sgAPC_5	AAGACATCCAGACTGTCGCA
AXIN1	sgAXIN1_1	GGAGCCTCAGAAGTTCGCGG
AXIN1	sgAXIN1_2	GAGGTGGGAGGGCTGCACGG
AXIN1	sgAXIN1_3	GGAGCTCATCCACCGCCTGG
AXIN1	sgAXIN1_4	GCTGCACAGCCTCCAGGCGG
AXIN1	sgAXIN1_5	GGAGGCCGAGGAGAAGCTGG
CTNNB1	sgCTNNB1_1	GTGATGGTTCAGCCAAACGC
CTNNB1	sgCTNNB1_2	AAGGTTATGCAAGGTCCCAG
CTNNB1	sgCTNNB1_3	GAAGCTGAACAAGAGTCCCA
CTNNB1	sgCTNNB1_4	GATGGAGTTGGACATGGCCA
CTNNB1	sgCTNNB1_5	GAGTGGTAAAGGCAATCCTG
FZD5	sgFZD5_1	TAGGAGCAGCAGCAACAGCG
FZD5	sgFZD5_2	GCTGCTCCTAGCGCAGCTGG
FZD5	sgFZD5_3	GTAGACCAGGAGGAAGACGA
FZD5	sgFZD5_4	GTACTGCGCGTAGCCCGCGA
FZD5	sgFZD5_5	GGTCCCCGCCAGCATTGTGG
FZD6	sgFZD6_1	AGAGCCCAACAAACACACAA
FZD6	sgFZD6_2	TTGGTACAAATGCTTTGCAG
FZD6	sgFZD6_3	TCACAAAGTTTACGACAAGG
FZD6	sgFZD6_4	AAGACATGCACAGAATGGGC
FZD6	sgFZD6_5	AGGTTAAGAGAACAGGACTG
LRP5	sgLRP5_1	GTACGGCTGGTGGACGCCGG
LRP5	sgLRP5_2	GAAGAGGCGGACCCTCCTGG
LRP5	sgLRP5_3	GGAGGGACTTGGACAACCCG
LRP5	sgLRP5_4	GGAAAACTGGAAGTCCACTG
LRP5	sgLRP5_5	GTACTGGACAGACGTGAGCG
PCNA	sgPCNA_1	TGAGCTGCACCAAAGAGACG
PCNA	sgPCNA_2	GCTCTGCAGGTTTACACCGC
PCNA	sgPCNA_3	TGGCCAGGTTGCGGTCGCAG
PCNA	sgPCNA_4	GCAAGTGGAGAACTTGGAAA
PCNA	sgPCNA_5	CCAGGGCTCCATCCTCAAGA
POLR2A	sgPOLR2A_1	AGGAGTTCTCCACAAAGCCA
POLR2A	sgPOLR2A_2	GAAACTCCTCTGCCATGCGG
POLR2A	sgPOLR2A_3	GAAGAAGATCATCATCACGG
POLR2A	sgPOLR2A_4	GCAGAAGCGAATGTCTGTGA
POLR2A	sgPOLR2A_5	GATGGACAACAAGTTCGGTG
PSMA7	sgPSMA7_1	GTCGGGCGAGAAGACGGTGA
PSMA7	sgPSMA7_2	GAGCCACCGGCTGACTGTGG
PSMA7	sgPSMA7_3	GCGCGTACTCCACTTGGAAG
PSMA7	sgPSMA7_4	CAAAGTCGAAACCCACGATG
PSMA7	sgPSMA7_5	CAGGCATGGTATGTGCCCGA
RPS27	sgRPS27_1	TTCCTCCAGGATGTTCCTTC
RPS27	sgRPS27_2	GCATTTCACATCCATGAAGT
RPS27	sgRPS27_3	CCTTCATCCCTCTCCAGAAG
RPS27	sgRPS27_4	AGGATGCTATAAAATCACCA
RPS27	sgRPS27_5	ACAAAACTACCGTTTGTGCA
SF3A3	sgSF3A3_1	GTGGAAACTACACCTACCGA
SF3A3	sgSF3A3_2	AAGGAAACATACCTCCCAGG
SF3A3	sgSF3A3_3	GATCAGAATTGATCTGGTCC
SF3A3	sgSF3A3_4	GGAATTTGAGGAACTCCTGA
SF3A3	sgSF3A3_5	GCTCACCGGCCATCCAGGAA
control	CTRL0001	GTAGCGAACGTGTCCGGCGT
control	CTRL0002	GACCGGAACGATCTCGCGTA
control	CTRL0003	GGCAGTCGTTCGGTTGATAT
control	CTRL0004	GCTTGAGCACATACGCGAAT
control	CTRL0005	GTGGTAGAATAACGTATTAC
control	CTRL0006	GTCATACATGGATAAGGCTA
control	CTRL0007	GATACACGAAGCATCACTAG
control	CTRL0008	GAACGTTGGCACTACTTCAC
control	CTRL0009	GATCCATGTAATGCGTTCGA
control	CTRL0010	GTCGTGAAGTGCATTCGATC
control	CTRL0011	GTTCGACTCGCGTGACCGTA
control	CTRL0012	GAATCTACCGCAGCGGTTCG
control	CTRL0013	GAAGTGACGTCGATTCGATA
control	CTRL0014	GCGGTGTATGACAACCGCCG
control	CTRL0015	GTACCGCGCCTGAAGTTCGC
control	CTRL0016	GCAGCTCGTGTGTCGTACTC
control	CTRL0017	GCGCCTTAAGAGTACTCATC
control	CTRL0018	GAGTGTCGTCGTTGCTCCTA
control	CTRL0019	GCAGCTCGACCTCAAGCCGT
control	CTRL0020	GTATCCTGACCTACGCGCTG
control	CTRL0021	GTGTATCTCAGCACGCTAAC
control	CTRL0022	GTCGTCATACAACGGCAACG
control	CTRL0023	GTCGTGCGCTTCCGGCGGTA
control	CTRL0024	GCGGTCCTCAGTAAGCGCGT
control	CTRL0025	GCTCTGCTGCGGAAGGATTC
control	CTRL0026	GTCTTCCGCCGCTCAAGTTA
control	CTRL0027	GCATGGAGGAGCGTCGCAGA
control	CTRL0028	GTAGCGCGCGTAGGAGTGGC
control	CTRL0029	GATCACCTGCATTCGTACAC
control	CTRL0030	GCACACCTAGATATCGAATG
control	CTRL0031	GTTGATCAACGCGCTTCGCG
control	CTRL0032	GCGTCTCACTCACTCCATCG
control	CTRL0033	GCCGACCAACGTCAGCGGTA
control	CTRL0034	GGATACGGTGCGTCAATCTA
control	CTRL0035	GAATCCAGTGGCGGCGACAA
control	CTRL0036	GCACTGTCAGTGCAACGATA
control	CTRL0037	GCGATCCTCAAGTATGCTCA
control	CTRL0038	GCTAATATCGACACGGCCGC
control	CTRL0039	GGAGATGCATCGAAGTCGAT
control	CTRL0040	GGATGCACTCCATCTCGTCT
control	CTRL0041	GTGCCGAGTAATAACGCGAG
control	CTRL0042	GAGATTCCGATGTAACGTAC
control	CTRL0043	GTCGTCACGAGCAGGATTGC
control	CTRL0044	GCGTTAGTCACTTAGCTCGA
control	CTRL0045	GTTCACACGGTGTCGGATAG
control	CTRL0046	GGATAGGTGACCTTAGTACG
control	CTRL0047	GTATGAGTCAAGCTAATGCG
control	CTRL0048	GCAACTATTGGAATACGTGA
control	CTRL0049	GTTACCTTCGCTCGTCTATA
control	CTRL0050	GTACCGAGCACCACAGGCCG
