# Supplementary material for: A p300/GATA6 axis determines differentiation and Wnt dependency in pancreatic cancer models
Source: J Clin Invest. 2022 Jun 15;132(12):e156305. doi: 10.1172/JCI156305 (PMC9197518; doi:10.1172/JCI156305)
Supplement: Supplemental table 2 [file jci-132-156305-s051.xlsx]

## Sheet: Table S2
Supplementary Table S2. The gene-level sgRNA depletion/enrichment evaluated by the MAGeCK algorithm.
Median Log2FoldChange: log2(fold change) based on the median adundance change of the 5 sgRNAs per gene
Depletion/Enrichment p-value/FDR (false discovery rate): the statistical significance value calculated by the MAGeCK algorithm for depletion or enrichment of the 5 sgRNAs per gene

## Sheet: Results
		Cells in flask vs Lentivirus					Tumor_vehicle vs Cells in flask					Tumor_5mpk ETC159 q.d. vs Tumor_vehicle					Tumor_10mpk ETC159 q.o.d. vs Tumor_vehicle					Tumor_10mpk ETC159 q.d. vs Tumor_vehicle
Library #	Gene symbol	Median Log2 FoldChange	Depletion p-value	Depletion FDR	Enrichment p-value	Enrichment FDR	Median Log2 FoldChange	Depletion p-value	Depletion FDR	Enrichment p-value	Enrichment FDR	Median Log2 FoldChange	Depletion p-value	Depletion FDR	Enrichment p-value	Enrichment FDR	Median Log2 FoldChange	Depletion p-value	Depletion FDR	Enrichment p-value	Enrichment FDR	Median Log2 FoldChange	Depletion p-value	Depletion FDR	Enrichment p-value	Enrichment FDR
Lib #1	ADCK2	-0.16506	0.075416	0.517722	0.51722	0.999995	-0.33605	0.66005	0.999995	0.90833	0.999975	0.15607	0.97805	0.999995	0.19225	0.991	0.15251	0.86382	0.999995	0.5495	0.999915
Lib #1	ADCK4	-0.13548	0.71938	0.997643	0.67096	0.999995	-0.22343	0.34783	0.999995	0.68826	0.999975	0.11069	0.44536	0.998866	0.17364	0.991	0.064568	0.50706	0.999995	0.42614	0.999915
Lib #1	ADCK5	0.11809	0.91839	0.997643	0.15428	0.739503	-0.29279	0.49058	0.999995	0.81478	0.999975	0.027615	0.8241	0.998866	0.29286	0.991	0.12058	0.47676	0.999995	0.1546	0.999915
Lib #1	ADRBK1	-1.0116	0.0061447	0.120058	0.99831	0.999995	-0.057208	0.95401	0.999995	0.48754	0.999975	-0.16344	0.19239	0.998866	0.58171	0.991	-0.17811	0.41582	0.999995	0.98774	0.999915
Lib #1	APC	-0.032813	0.89216	0.997643	0.036764	0.571378	0.21814	0.99997	0.999995	0.0039121	0.110408	0.54675	0.99922	0.999995	4.9836e-06	0.000316	0.4432	1	0.999995	4.9836e-06	0.000316
Lib #1	ATM	-0.38754	0.48438	0.997643	0.30379	0.918611	-0.55885	0.013022	0.150345	0.99644	0.999975	-0.044963	0.46536	0.998866	0.92561	0.991	-0.0075765	0.59758	0.999995	0.95702	0.999915
Lib #1	ATR	-1.2434	0.018594	0.277811	0.99475	0.999995	-0.88579	0.012494	0.150345	0.99659	0.999975	0.051247	0.75114	0.998866	0.58526	0.991	0.11093	0.50154	0.999995	0.74035	0.999915
Lib #1	AXIN1	-0.2332	0.63879	0.997643	0.79513	0.999995	0.211	0.89727	0.999995	0.022052	0.466772	0.82628	0.93712	0.999995	4.9836e-06	0.000316	0.72112	0.99914	0.999995	4.9836e-06	0.000316
Lib #1	BCKDK	-0.1328	0.90123	0.997643	0.31769	0.938284	-0.22936	0.13242	0.715621	0.81599	0.999975	0.019637	0.84013	0.999995	0.27233	0.991	0.080768	0.95932	0.999995	0.20664	0.999915
Lib #1	BCR	-0.017357	0.75041	0.997643	0.54509	0.999995	-0.043531	0.30487	0.999995	0.25935	0.999975	0.010921	0.90691	0.999995	0.29519	0.991	-0.0553	0.37921	0.999995	0.80383	0.999915
Lib #1	BRD2	-0.58759	0.12637	0.729488	0.83808	0.999995	0.49006	1	0.999995	4.9836e-06	0.000422	-0.1534	0.0070816	0.312025	0.99303	0.999905	-0.18114	0.00074255	0.094304	0.74192	0.999915
Lib #1	BRD3	-0.037653	0.84698	0.997643	0.055043	0.594581	0.2599	1	0.999995	0.00051331	0.02173	-0.071139	0.077629	0.907211	0.91817	0.991	-0.22994	0.0075202	0.244937	0.7683	0.999915
Lib #1	BUB1	-0.47876	0.42137	0.997643	0.8591	0.999995	-0.67227	0.020697	0.205891	0.9776	0.999975	-0.054842	0.088613	0.907211	0.56615	0.991	-0.060807	0.25366	0.999995	0.91322	0.999915
Lib #1	BUB1B	-1.9217	0.014687	0.233149	0.97289	0.999995	-1.561	0.061821	0.436181	0.91645	0.999975	0.14991	0.97424	0.999995	0.14397	0.991	0.2922	0.51467	0.999995	0.29213	0.999915
Lib #1	CAMK2D	0.024662	0.90873	0.997643	0.045425	0.594581	-0.204	0.76914	0.999995	0.78018	0.999975	-0.0043423	0.841	0.999995	0.65784	0.991	0.026963	0.3296	0.999995	0.47254	0.999915
Lib #1	CAMK2G	-0.3613	0.57675	0.997643	0.29625	0.914671	-0.094118	0.90474	0.999995	0.74822	0.999975	0.16414	0.49331	0.998866	0.10263	0.991	0.090041	0.73719	0.999995	0.82173	0.999915
Lib #1	CAMKK2	-0.020659	0.93953	0.997643	0.32541	0.949096	-0.1357	0.85448	0.999995	0.72677	0.999975	0.018761	0.77896	0.998866	0.92298	0.991	-0.027444	0.70084	0.999995	0.77112	0.999915
Lib #1	CASK	-0.13546	0.8408	0.997643	0.80722	0.999995	-0.48882	0.07107	0.462869	0.88106	0.999975	-0.0056278	0.2138	0.998866	0.7683	0.991	0.075398	0.90691	0.999995	0.12104	0.999915
Lib #1	CDC42BPA	-0.14756	0.69845	0.997643	0.62169	0.999995	-0.21032	0.70961	0.999995	0.44536	0.999975	0.0088897	0.65093	0.998866	0.89611	0.991	-0.058251	0.64877	0.999995	0.41101	0.999915
Lib #1	CDC42BPB	-0.2391	0.84502	0.997643	0.66469	0.999995	-0.20088	0.69373	0.999995	0.71277	0.999975	0.028257	0.92067	0.999995	0.61082	0.991	0.083118	0.20933	0.999995	0.20879	0.999915
Lib #1	CDC42BPG	-0.12832	0.85005	0.997643	0.35534	0.949096	-0.12187	0.65048	0.999995	0.80832	0.999975	-0.014132	0.73212	0.998866	0.44516	0.991	-0.083326	0.54765	0.999995	0.79114	0.999915
Lib #1	CDC7	-1.9308	0.0049786	0.10538	0.97582	0.999995	-1.0069	0.20239	0.946026	0.95738	0.999975	0.14839	0.93042	0.999995	0.10632	0.991	0.031996	0.62602	0.999995	0.5798	0.999915
Lib #1	CDK10	-0.15559	0.91876	0.997643	0.83572	0.999995	-0.21808	0.53723	0.999995	0.2864	0.999975	0.0913	0.55019	0.998866	0.35922	0.991	0.12865	0.46814	0.999995	0.14882	0.999915
Lib #1	CDK13	0.0063138	0.79028	0.997643	0.44124	0.976524	0.74376	0.78913	0.999995	4.9836e-06	0.000422	-0.16295	0.013869	0.440348	0.84425	0.991	-0.25107	0.0014502	0.095253	0.99992	0.999915
Lib #1	CDK16	-0.19814	0.68373	0.997643	0.41217	0.976524	-0.29127	0.22188	0.946026	0.92008	0.999975	0.12328	0.54273	0.998866	0.38468	0.991	0.095779	0.4795	0.999995	0.18373	0.999915
Lib #1	CDK17	-0.35403	0.16744	0.833929	0.53022	0.999995	0.065011	0.98331	0.999995	0.24924	0.999975	-0.055625	0.41028	0.998866	0.75538	0.991	0.0057234	0.52509	0.999995	0.75114	0.999915
Lib #1	CHEK1	-1.7885	0.053299	0.443076	0.77743	0.999995	-0.79979	0.098709	0.583073	0.97149	0.999975	0.24537	0.70251	0.998866	0.11584	0.991	0.20666	0.69024	0.999995	0.29597	0.999915
Lib #1	CIT	-0.42764	0.081745	0.532392	0.97651	0.999995	-0.33449	0.26525	0.999995	0.95228	0.999975	-0.08082	0.26488	0.998866	0.88981	0.991	-0.076702	0.39502	0.999995	0.59552	0.999915
Lib #1	CLK1	-0.75638	0.048355	0.443076	0.93956	0.999995	0.13635	0.82583	0.999995	0.031451	0.570615	-0.10565	0.042206	0.809855	0.67943	0.991	-0.053907	0.16755	0.999995	0.71995	0.999915
Lib #1	CLK2	-0.43673	0.41127	0.997643	0.92677	0.999995	-0.11977	0.9467	0.999995	0.16339	0.999975	-0.072312	0.09854	0.907211	0.40705	0.991	0.071173	0.091653	0.935562	0.84973	0.999915
Lib #1	CSK	0.27716	0.99235	0.997643	4.4852e-05	0.011392	0.17136	0.97974	0.999995	0.0013107	0.047559	-0.030151	0.54509	0.998866	0.42891	0.991	-0.056682	0.076752	0.89626	0.92834	0.999915
Lib #1	CSNK1A1	-0.94967	0.0046497	0.10538	0.97994	0.999995	-0.46914	0.16695	0.815506	0.61462	0.999975	0.783	1	0.999995	4.9836e-06	0.000316	0.76928	1	0.999995	4.9836e-06	0.000316
Lib #1	CSNK1D	-0.79688	0.041598	0.440243	0.98834	0.999995	-0.72509	0.015494	0.171106	0.83114	0.999975	0.22007	0.31452	0.998866	0.023996	0.609494	0.28505	0.054615	0.785302	0.057047	0.999915
Lib #1	CSNK1E	0.03218	0.49661	0.997643	0.59308	0.999995	-0.25589	0.36796	0.999995	0.88352	0.999975	-0.024445	0.60196	0.998866	0.23881	0.991	-0.085343	0.29892	0.999995	0.22672	0.999915
Lib #1	CSNK1G2	-0.028408	0.73193	0.997643	0.28828	0.904001	-0.30931	0.050728	0.390449	0.98541	0.999975	0.029609	0.69723	0.998866	0.40536	0.991	0.17605	0.79642	0.999995	0.30247	0.999915
Lib #1	CSNK2A1	-0.87813	0.012823	0.217131	0.99649	0.999995	-1.365	0.00063291	0.020095	0.99972	0.999975	0.15806	0.97012	0.999995	0.11035	0.991	0.19951	0.58599	0.999995	0.24605	0.999915
Lib #1	CSNK2A2	-0.13901	0.60857	0.997643	0.58387	0.999995	-0.24755	0.32381	0.999995	0.5954	0.999975	0.0064472	0.18569	0.998866	0.70923	0.991	-0.0060897	0.26532	0.999995	0.45913	0.999915
Lib #1	CTNNB1	-1.7425	0.0002741	0.015443	0.87031	0.999995	-1.2149	0.016959	0.179483	0.90475	0.999975	0.30987	0.59308	0.998866	0.1234	0.991	0.3619	0.89453	0.999995	0.02872	0.719563
Lib #1	DAPK1	-0.32518	0.57515	0.997643	0.77112	0.999995	-0.12169	0.97201	0.999995	0.15587	0.999975	0.038141	0.34479	0.998866	0.34982	0.991	0.059637	0.22206	0.999995	0.69933	0.999915
Lib #1	DAPK3	-0.20721	0.84055	0.997643	0.11127	0.666794	0.035696	0.99541	0.999995	0.36003	0.999975	-0.0819	0.16709	0.998866	0.77896	0.991	-0.0085399	0.018035	0.416456	0.88906	0.999915
Lib #1	DYRK1A	-0.063425	0.84952	0.997643	0.36619	0.949096	-0.53478	0.14368	0.760311	0.11713	0.999975	0.34301	0.99999	0.999995	3.4885e-05	0.001772	0.10242	0.80383	0.999995	0.49791	0.999915
Lib #1	DYRK1B	-0.36513	0.62987	0.997643	0.64465	0.999995	0.029545	0.99454	0.999995	0.54765	0.999975	0.11996	0.38952	0.998866	0.59433	0.991	0.075901	0.97773	0.999995	0.56829	0.999915
Lib #1	DYRK2	-0.090813	0.97606	0.997643	0.66826	0.999995	-0.36703	0.052372	0.391251	0.84526	0.999975	0.38688	0.94924	0.999995	0.029069	0.646941	-0.0187	0.74499	0.999995	0.65616	0.999915
Lib #1	EEF2K	-0.051715	0.87356	0.997643	0.60196	0.999995	-0.16609	0.68723	0.999995	0.83808	0.999975	0.022395	0.25944	0.998866	0.6921	0.991	0.012763	0.74346	0.999995	0.88106	0.999915
Lib #1	EIF2AK1	-0.037929	0.95912	0.997643	0.25088	0.858987	-0.37138	0.6316	0.999995	0.92426	0.999975	-0.056907	0.76971	0.998866	0.92008	0.991	0.020321	0.3854	0.999995	0.93821	0.999915
Lib #1	EIF2AK2	-0.31626	0.71128	0.997643	0.90609	0.999995	0.056985	0.92333	0.999995	0.47676	0.999975	0.069754	0.82051	0.998866	0.4325	0.991	0.096044	0.5954	0.999995	0.2702	0.999915
Lib #1	EIF2AK3	-0.29582	0.5982	0.997643	0.56508	0.999995	-0.27731	0.57634	0.999995	0.80962	0.999975	0.041516	0.27362	0.998866	0.39338	0.991	-0.01309	0.71832	0.999995	0.3817	0.999915
Lib #1	EIF2AK4	-0.1582	0.7994	0.997643	0.91052	0.999995	-0.16844	0.70669	0.999995	0.71471	0.999975	-0.0058659	0.75705	0.998866	0.90075	0.991	-0.065885	0.54026	0.999995	0.81226	0.999915
Lib #1	ERN2	-0.51457	0.37546	0.997643	0.96241	0.999995	-0.24833	0.69872	0.999995	0.62602	0.999975	0.09766	0.29102	0.998866	0.85284	0.991	0.024465	0.75845	0.999995	0.20159	0.999915
Lib #1	FASTK	-0.077003	0.95433	0.997643	0.57243	0.999995	-0.32093	0.40623	0.999995	0.82537	0.999975	-0.033921	0.57006	0.998866	0.23364	0.991	0.072414	0.81226	0.999995	0.86843	0.999915
Lib #1	FZD5	-1.7489	0.020926	0.279747	0.38777	0.972189	-1.7314	0.01056	0.134114	0.98162	0.999975	-0.20732	0.59968	0.998866	0.81084	0.991	0.22321	0.83348	0.999995	0.12992	0.999915
Lib #1	FZD6	-0.74723	0.15228	0.805828	0.93914	0.999995	-0.32603	0.58831	0.999995	0.37265	0.999975	0.034401	0.14488	0.998866	0.95863	0.991	-0.013132	0.055651	0.785302	0.76551	0.999915
Lib #1	GAK	-0.88452	0.1371	0.740937	0.9664	0.999995	-0.99635	0.0031546	0.053418	0.98992	0.999975	0.37949	0.97651	0.999995	0.0085368	0.271044	0.21016	0.9944	0.999995	0.055522	0.999915
Lib #1	GRK5	-0.3388	0.71282	0.997643	0.91322	0.999995	-0.061145	0.94776	0.999995	0.33413	0.999975	0.079916	0.86575	0.999995	0.32737	0.991	0.017931	0.75705	0.999995	0.63752	0.999915
Lib #1	GRK6	-0.74651	0.30812	0.997643	0.86014	0.999995	0.017236	0.96412	0.999995	0.27926	0.999975	0.18374	0.61259	0.998866	0.26392	0.991	0.013455	0.38872	0.999995	0.88267	0.999915
Lib #1	GSK3B	-0.16146	0.39706	0.997643	0.42501	0.976524	-0.84428	0.0030649	0.053418	0.69024	0.999975	0.10568	0.96332	0.999995	0.78018	0.991	0.19474	0.38226	0.999995	0.23635	0.999915
Lib #1	HIPK1	-0.55713	0.020866	0.279747	0.994	0.999995	-0.086726	0.71594	0.999995	0.58841	0.999975	0.094106	0.75845	0.998866	0.60922	0.991	0.12712	0.99684	0.999995	0.40379	0.999915
Lib #1	HIPK2	-0.31101	0.43147	0.997643	0.061363	0.594581	-0.2226	0.47212	0.999995	0.92993	0.999975	0.018407	0.82977	0.998866	0.72862	0.991	0.052015	0.48754	0.999995	0.47935	0.999915
Lib #1	HIPK3	-0.10692	0.50566	0.997643	0.43035	0.976524	0.0068826	0.77869	0.999995	0.027106	0.529601	-0.11009	0.0923	0.907211	0.5534	0.991	0.037324	0.31725	0.999995	0.85592	0.999915
Lib #1	ICK	-0.33015	0.68962	0.997643	0.2117	0.836482	-0.041727	0.80504	0.999995	0.47112	0.999975	0.052987	0.52509	0.998866	0.75845	0.991	-0.054741	0.3607	0.999995	0.45574	0.999915
Lib #1	ILK	-0.74862	0.054924	0.443076	0.5578	0.999995	-1.2608	8.472e-05	0.007173	0.99649	0.999975	0.024009	0.40417	0.998866	0.54771	0.991	0.21281	0.57474	0.999995	0.062698	0.999915
Lib #1	IRAK1	-0.1014	0.88777	0.997643	0.78161	0.999995	-0.35509	0.56241	0.999995	0.54509	0.999975	-0.19205	0.034641	0.758755	0.81697	0.991	-0.068857	0.56031	0.999995	0.32648	0.999915
Lib #1	IRAK2	-0.44111	0.35105	0.997643	0.45472	0.976524	-0.2756	0.057077	0.414213	0.9838	0.999975	0.019575	0.31747	0.998866	0.5961	0.991	0.040567	0.85284	0.999995	0.71471	0.999915
Lib #1	IRAK3	0	0.90713	0.997643	0.67743	0.999995	0.081526	0.99973	0.999995	0.30978	0.999975	-0.075142	0.35954	0.998866	0.97268	0.996208	0.0053412	0.604	0.999995	0.89531	0.999915
Lib #1	IRAK4	0.059143	0.92266	0.997643	0.029498	0.571378	-0.19021	0.55835	0.999995	0.27575	0.999975	-0.020821	0.64465	0.998866	0.68666	0.991	0.12892	0.35148	0.999995	0.14728	0.999915
Lib #1	LIMK1	-0.5961	0.067811	0.487518	0.98063	0.999995	-0.051193	0.98162	0.999995	0.25241	0.999975	-0.23498	0.020438	0.576793	0.98412	0.999905	0.036238	0.0092445	0.244937	0.56478	0.999915
Lib #1	LIMK2	-0.28645	0.62707	0.997643	0.52509	0.999995	-0.21847	0.15614	0.809291	0.92834	0.999975	-0.0073812	0.21656	0.998866	0.63711	0.991	0.0073448	0.59968	0.999995	0.75538	0.999915
Lib #1	LMTK2	-0.28074	0.3915	0.997643	0.71653	0.999995	-0.19725	0.50781	0.999995	0.40711	0.999975	0.049325	0.42762	0.998866	0.83114	0.991	-0.07025	0.2929	0.999995	0.99475	0.999915
Lib #1	LRP5	-1.3219	0.35321	0.997643	0.75538	0.999995	-0.6469	0.13021	0.715621	0.88599	0.999975	-0.00725	0.5578	0.998866	0.27866	0.991	0.060565	0.79896	0.999995	0.88521	0.999915
Lib #1	MAP2K3	-0.50214	0.2614	0.997643	0.88106	0.999995	-0.33197	0.068389	0.457129	0.98043	0.999975	0.11954	0.91693	0.999995	0.45467	0.991	0.18544	0.93155	0.999995	0.018564	0.673599
Lib #1	MAP2K6	-0.025216	0.92939	0.997643	0.7236	0.999995	-0.049882	0.9217	0.999995	0.60599	0.999975	0.092649	0.62807	0.998866	0.058851	0.834669	0.11182	0.68482	0.999995	0.34853	0.999915
Lib #1	MAP3K11	-0.64508	0.048993	0.443076	0.9861	0.999995	0.046633	0.91533	0.999995	0.31666	0.999975	-0.32246	0.00050334	0.063924	0.88906	0.991	-0.1594	0.0077395	0.244937	0.92677	0.999915
Lib #1	MAP3K13	-0.14296	0.96089	0.997643	0.86204	0.999995	-0.096368	0.82975	0.999995	0.51467	0.999975	-0.044709	0.11619	0.907211	0.85168	0.991	-0.068465	0.49043	0.999995	0.74346	0.999915
Lib #1	MAP3K2	-0.45883	0.63333	0.997643	0.40149	0.975829	-0.43666	0.0086764	0.115989	0.99778	0.999975	0.021484	0.20172	0.998866	0.46044	0.991	-0.11521	0.32024	0.999995	0.8013	0.999915
Lib #1	MAP3K4	-0.06619	0.87902	0.997643	0.28303	0.904001	-0.22445	0.56488	0.999995	0.82051	0.999975	0.11786	0.38629	0.998866	0.26802	0.991	0.158	0.78834	0.999995	0.099955	0.999915
Lib #1	MAP3K5	0.14487	0.98162	0.997643	0.34732	0.949096	-0.19213	0.60841	0.999995	0.90142	0.999975	0.063423	0.4959	0.998866	0.66113	0.991	0.0048061	0.91645	0.999995	0.39018	0.999915
Lib #1	MAP3K6	0.026258	0.83575	0.997643	0.33896	0.949096	-0.32666	0.20713	0.946026	0.4795	0.999975	-0.00053817	0.14035	0.998866	0.38897	0.991	-0.017242	0.58841	0.999995	0.081107	0.999915
Lib #1	MAP3K7	-0.2916	0.70961	0.997643	0.13943	0.734151	-1.2731	0.0003937	0.018987	0.99992	0.999975	0.076495	0.32062	0.998866	0.54392	0.991	0.1285	0.44245	0.999995	0.71653	0.999915
Lib #1	MAP3K9	0.17544	0.82757	0.997643	0.10566	0.666224	-0.25495	0.54667	0.999995	0.85495	0.999975	0.099123	0.30031	0.998866	0.80259	0.991	0.081973	0.097972	0.935562	0.27057	0.999915
Lib #1	MAP4K2	-0.49125	0.2264	0.997643	0.47402	0.986896	-0.17017	0.8561	0.999995	0.43051	0.999975	0.21098	0.28247	0.998866	0.19782	0.991	-0.016229	0.2566	0.999995	0.6426	0.999915
Lib #1	MAP4K3	-0.18498	0.56059	0.997643	0.57946	0.999995	0.42992	1	0.999995	4.9836e-06	0.000422	-0.36999	5.4819e-05	0.013924	0.99991	0.999905	-0.20214	0.00020433	0.051899	0.99969	0.999915
Lib #1	MAP4K4	0.064376	0.77295	0.997643	0.48213	0.990673	0.093911	0.90207	0.999995	0.35686	0.999975	0.039353	0.15776	0.998866	0.77112	0.991	0.042578	0.10452	0.935562	0.60717	0.999915
Lib #1	MAP4K5	0.17968	0.91362	0.997643	0.031381	0.571378	-0.022639	0.98025	0.999995	0.38538	0.999975	0.013765	0.68826	0.998866	0.20141	0.991	0.077813	0.68826	0.999995	0.62189	0.999915
Lib #1	MAPK6	-0.16956	0.45327	0.997643	0.040491	0.571378	0.135	0.99997	0.999995	0.0095933	0.243671	-0.026172	0.77743	0.998866	0.95181	0.991	-0.034802	0.50943	0.999995	0.59877	0.999915
Lib #1	MAPKAPK2	-0.15731	0.91063	0.997643	0.56031	0.999995	-0.10301	0.7089	0.999995	0.57006	0.999975	0.15431	0.87031	0.999995	0.73042	0.991	0.068855	0.48212	0.999995	0.37751	0.999915
Lib #1	MAPKAPK3	-0.032133	0.68789	0.997643	0.73876	0.999995	-0.21663	0.8724	0.999995	0.66469	0.999975	-0.045057	0.035847	0.758755	0.95101	0.991	-0.12326	0.44536	0.999995	0.36154	0.999915
Lib #1	MAPKAPK5	-0.23979	0.68723	0.997643	0.80011	0.999995	0.12437	0.99872	0.999995	0.039644	0.592331	0.071446	0.89882	0.999995	0.62967	0.991	0.048631	0.88267	0.999995	0.19121	0.999915
Lib #1	MARK2	-0.70582	0.13611	0.740937	0.61925	0.999995	-0.81836	0.00044354	0.018987	0.99793	0.999975	-0.099895	0.41875	0.998866	0.60191	0.991	0.025046	0.46536	0.999995	0.2657	0.999915
Lib #1	MARK3	-0.26478	0.43425	0.997643	0.094712	0.665141	-0.25491	0.24059	0.970002	0.57698	0.999975	-0.08301	0.087008	0.907211	0.59257	0.991	-0.0045017	0.86482	0.999995	0.65268	0.999915
Lib #1	MAST2	-0.48543	0.46246	0.997643	0.22065	0.836482	-0.12828	0.98214	0.999995	0.26947	0.999975	0.069109	0.23525	0.998866	0.38012	0.991	0.038514	0.026508	0.561076	0.39825	0.999915
Lib #1	MAST3	-0.34426	0.76735	0.997643	0.59968	0.999995	-0.2007	0.7288	0.999995	0.87031	0.999975	0.026986	0.82537	0.998866	0.38452	0.991	0.15165	0.8591	0.999995	0.4066	0.999915
Lib #1	MASTL	-1.5712	0.0030649	0.077848	0.99684	0.999995	-1.1205	0.0019286	0.040823	0.99954	0.999975	0.10299	0.79114	0.998866	0.73387	0.991	0.22129	0.88106	0.999995	0.4438	0.999915
Lib #1	MELK	-0.30783	0.54842	0.997643	0.63631	0.999995	-0.022089	0.99837	0.999995	0.48212	0.999975	-0.047994	0.54026	0.998866	0.99031	0.999905	-0.10654	0.23451	0.999995	0.88023	0.999915
Lib #1	MERTK	-0.12205	0.76331	0.997643	0.46843	0.983314	-0.43583	0.0349	0.290772	0.98732	0.999975	0.10147	0.87866	0.999995	0.67026	0.991	0.1111	0.95863	0.999995	0.2724	0.999915
Lib #1	MINK1	-0.20586	0.65411	0.997643	0.14597	0.739503	-0.11018	0.77392	0.999995	0.54273	0.999975	-0.041888	0.7683	0.998866	0.95834	0.991	-0.0068292	0.30782	0.999995	0.98718	0.999915
Lib #1	MKNK2	-0.75573	0.13587	0.740937	0.36061	0.949096	-0.23724	0.60347	0.999995	0.89782	0.999975	-0.097564	0.49043	0.998866	0.78295	0.991	0.01446	0.89694	0.999995	0.84863	0.999915
Lib #1	MLKL	-0.67977	0.10163	0.613806	0.53503	0.999995	-0.1217	0.90049	0.999995	0.76682	0.999975	0.15123	0.80722	0.998866	0.3068	0.991	0.025059	0.55019	0.999995	0.35248	0.999915
Lib #1	NEK11	-0.21501	0.88958	0.997643	0.5954	0.999995	-0.14698	0.80597	0.999995	0.66826	0.999975	0.11287	0.64251	0.998866	0.2285	0.991	0.040522	0.87521	0.999995	0.37559	0.999915
Lib #1	NEK2	-0.56628	0.35346	0.997643	0.85592	0.999995	-0.33573	0.2272	0.946026	0.94882	0.999975	0.16393	0.64877	0.998866	0.17187	0.991	0.19313	0.99869	0.999995	0.063705	0.999915
Lib #1	NEK4	-0.14405	0.9097	0.997643	0.7356	0.999995	-0.28119	0.67866	0.999995	0.60196	0.999975	0.031837	0.75538	0.998866	0.68826	0.991	-0.012669	0.34539	0.999995	0.82287	0.999915
Lib #1	NEK6	0.024332	0.92062	0.997643	0.28542	0.904001	-0.022344	0.77029	0.999995	0.36611	0.999975	0.00065017	0.21954	0.998866	0.27395	0.991	0.027508	0.70402	0.999995	0.16184	0.999915
Lib #1	NEK7	-0.32457	0.41539	0.997643	0.77896	0.999995	-0.21262	0.5549	0.999995	0.93354	0.999975	0.17776	0.99944	0.999995	0.042834	0.777125	0.12133	0.96601	0.999995	0.55117	0.999915
Lib #1	NEK9	0.0552	0.97913	0.997643	0.35266	0.949096	-0.30978	0.15931	0.809291	0.89694	0.999975	0.13445	0.97289	0.999995	0.030564	0.646941	0.17414	0.99982	0.999995	0.00091199	0.046329
Lib #1	NLK	-0.50373	0.057565	0.443076	0.98368	0.999995	-0.24584	0.5164	0.999995	0.87866	0.999975	0.27712	0.86843	0.999995	0.13225	0.991	0.10777	0.94044	0.999995	0.34414	0.999915
Lib #1	NRBP1	-0.89169	0.032548	0.372757	0.9906	0.999995	-0.88424	0.0075202	0.106118	0.99799	0.999975	0.016263	0.66056	0.998866	0.93155	0.991	-0.040617	0.28644	0.999995	0.44555	0.999915
Lib #1	NRBP2	-0.37171	0.54033	0.997643	0.92067	0.999995	-0.15077	0.83851	0.999995	0.83698	0.999975	-0.099828	0.17033	0.998866	0.82751	0.991	-0.16414	0.10637	0.935562	0.75986	0.999915
Lib #1	OXSR1	-0.081157	0.91688	0.997643	0.39041	0.972189	-0.23252	0.86459	0.999995	0.47387	0.999975	-0.15001	0.43656	0.998866	0.81478	0.991	0.10339	0.66262	0.999995	0.21137	0.999915
Lib #1	PAK2	-0.57233	0.30262	0.997643	0.74957	0.999995	-0.76633	0.0010715	0.027215	0.99977	0.999975	0.18668	0.39266	0.998866	0.084905	0.991	0.16039	0.35767	0.999995	0.31702	0.999915
Lib #1	PAK4	-0.28719	0.86539	0.997643	0.73387	0.999995	-0.25745	0.28475	0.999995	0.81084	0.999975	0.14776	0.95228	0.999995	0.037302	0.728822	0.15178	0.3729	0.999995	0.090566	0.999915
Lib #1	PBK	-0.23563	0.52306	0.997643	0.70084	0.999995	-0.2601	0.16374	0.815506	0.961	0.999975	0.053971	0.79784	0.998866	0.70602	0.991	0.22923	0.99523	0.999995	0.031162	0.719563
Lib #1	PCNA	-2.2049	0.000304	0.015443	0.99977	0.999995	-1.0612	0.00046347	0.018987	0.99991	0.999975	-0.1221	0.25623	0.998866	0.91645	0.991	0.2608	0.18428	0.999995	0.12841	0.999915
Lib #1	PDK4	-0.18338	0.39152	0.997643	0.79247	0.999995	-0.286	0.065838	0.451967	0.98115	0.999975	0.034504	0.71471	0.998866	0.56443	0.991	0.13042	0.89531	0.999995	0.67946	0.999915
Lib #1	PIK3R4	-0.30485	0.79769	0.997643	0.65709	0.999995	-0.58387	0.035488	0.290772	0.96881	0.999975	0.012875	0.74346	0.998866	0.51563	0.991	0.15905	0.43363	0.999995	0.16262	0.999915
Lib #1	PIM2	-0.041467	0.80336	0.997643	0.45751	0.976524	-0.24964	0.36202	0.999995	0.28276	0.999975	0.046001	0.39851	0.998866	0.63145	0.991	0.084423	0.83114	0.999995	0.56304	0.999915
Lib #1	PIM3	-0.0145	0.77029	0.997643	0.074908	0.594581	-0.11125	0.96387	0.999995	0.46536	0.999975	0.089742	0.97633	0.999995	0.61247	0.991	-0.037958	0.53762	0.999995	0.24216	0.999915
Lib #1	PINK1	-0.093397	0.83234	0.997643	0.51959	0.999995	-0.25513	0.73077	0.999995	0.81937	0.999975	0.047635	0.6921	0.998866	0.83348	0.991	0.035251	0.81813	0.999995	0.63586	0.999915
Lib #1	PKDCC	0.040642	0.89727	0.997643	0.5329	0.999995	-0.4149	0.22517	0.946026	0.66056	0.999975	-0.12349	0.10684	0.907211	0.71471	0.991	-0.079517	0.51202	0.999995	0.68941	0.999915
Lib #1	PLK1	-2.3985	0.00086215	0.031284	0.99983	0.999995	-0.53812	0.57844	0.999995	0.89059	0.999975	0.30123	0.68482	0.998866	0.16484	0.991	0.18065	0.39196	0.999995	0.7236	0.999915
Lib #1	PLK2	0.023243	0.93478	0.997643	0.50154	0.999995	-0.032589	0.44887	0.999995	0.59758	0.999975	-0.028415	0.4795	0.998866	0.41566	0.991	0.015214	0.34229	0.999995	0.4742	0.999915
Lib #1	PLK3	0.060754	0.81467	0.997643	0.68666	0.999995	-0.088568	0.76208	0.999995	0.23604	0.999975	0.067008	0.24089	0.998866	0.90211	0.991	-0.040488	0.59308	0.999995	0.83225	0.999915
Lib #1	PLK4	-0.91275	0.026318	0.324955	0.99245	0.999995	-0.60974	0.026318	0.247586	0.99245	0.999975	0.37404	0.76551	0.998866	0.057266	0.834669	0.17581	0.92067	0.999995	0.23629	0.999915
Lib #1	POLR2A	-2.6351	4.9836e-06	0.001266	1	0.999995	-0.60568	0.090636	0.548131	0.97387	0.999975	0.13867	0.66666	0.998866	0.19758	0.991	0.19549	0.79784	0.999995	0.030863	0.719563
Lib #1	POMK	-0.020003	0.78166	0.997643	0.17653	0.755295	-0.23083	0.32746	0.999995	0.93956	0.999975	0.065988	0.43363	0.998866	0.66504	0.991	0.049	0.67004	0.999995	0.2752	0.999915
Lib #1	PRKD2	0.12483	0.95549	0.997643	0.54026	0.999995	-0.38201	0.22017	0.946026	0.93155	0.999975	0.093191	0.90142	0.999995	0.36313	0.991	0.055321	0.71277	0.999995	0.35299	0.999915
Lib #1	PRKD3	-0.17166	0.42441	0.997643	0.43851	0.976524	-0.21092	0.86708	0.999995	0.91197	0.999975	-0.003959	0.47676	0.998866	0.63522	0.991	0.014805	0.35466	0.999995	0.77896	0.999915
Lib #1	PRKDC	-0.14439	0.75947	0.997643	0.3822	0.970797	-0.092242	0.61454	0.999995	0.8013	0.999975	0.02792	0.17946	0.998866	0.85381	0.991	0.071357	0.72677	0.999995	0.48118	0.999915
Lib #1	PRKX	-0.55747	0.56315	0.997643	0.52222	0.999995	-0.21685	0.90924	0.999995	0.42164	0.999975	0.1596	0.87932	0.999995	0.27839	0.991	0.014615	0.64251	0.999995	0.38856	0.999915
Lib #1	PRPF4B	-1.0704	0.15788	0.809544	0.67096	0.999995	-0.74253	0.074041	0.470158	0.97874	0.999975	0.26473	0.92561	0.999995	0.05915	0.834669	0.18214	0.70602	0.999995	0.31239	0.999915
Lib #1	PSKH1	-0.18891	0.81743	0.997643	0.4495	0.976524	-0.18038	0.35163	0.999995	0.7236	0.999975	0.090123	0.57243	0.998866	0.61822	0.991	0.060217	0.194	0.999995	0.22525	0.999915
Lib #1	PSMA7	-2.3969	4.4852e-05	0.005696	0.99999	0.999995	-0.0013399	0.92298	0.999995	0.40082	0.999975	-0.21808	0.072466	0.907211	0.87521	0.991	-0.11078	0.33629	0.999995	0.93094	0.999915
Lib #1	PTK2B	0.10692	0.79473	0.997643	0.42778	0.976524	0.16404	0.97502	0.999995	0.051246	0.685077	-0.034211	0.77422	0.998866	0.65391	0.991	0.039131	0.45386	0.999995	0.46914	0.999915
Lib #1	PTK6	-0.27009	0.42946	0.997643	0.87701	0.999995	-0.091573	0.85738	0.999995	0.69892	0.999975	0.10043	0.88442	0.999995	0.46586	0.991	0.11042	0.98821	0.999995	0.3075	0.999915
Lib #1	RIOK1	-1.0666	0.0074205	0.134629	0.99801	0.999995	-0.97746	0.0060251	0.090022	0.99835	0.999975	0.2041	0.78018	0.998866	0.32274	0.991	0.26513	0.40389	0.999995	0.33299	0.999915
Lib #1	RIOK3	-0.048985	0.75584	0.997643	0.56263	0.999995	-0.2379	0.36425	0.999995	0.7613	0.999975	0.067854	0.7613	0.998866	0.38951	0.991	0.041978	0.32633	0.999995	0.86204	0.999915
Lib #1	RIPK1	-0.060696	0.86303	0.997643	0.23716	0.852338	-0.83842	7.4753e-05	0.007173	0.99998	0.999975	-0.19398	0.0065833	0.312025	0.91197	0.991	-0.0070224	0.66056	0.999995	0.96184	0.999915
Lib #1	RIPK2	0	0.98115	0.997643	0.46574	0.983314	-0.087074	0.97114	0.999995	0.72862	0.999975	0.013506	0.35667	0.998866	0.81599	0.991	0.017009	0.78295	0.999995	0.82977	0.999915
Lib #1	RIPK3	-0.19738	0.84415	0.997643	0.75845	0.999995	-0.16675	0.7994	0.999995	0.14563	0.999975	0.063238	0.14839	0.998866	0.84013	0.991	0.01275	0.27445	0.999995	0.93862	0.999915
Lib #1	RIPK4	-0.015674	0.5926	0.997643	0.061681	0.594581	-0.55047	0.0046397	0.073655	0.99872	0.999975	0.19183	0.99684	0.999995	0.018524	0.522785	0.16108	0.98011	0.999995	0.064542	0.999915
Lib #1	RNASEL	-0.099345	0.92115	0.997643	0.41481	0.976524	-0.15281	0.77763	0.999995	0.7356	0.999975	0.11738	0.54765	0.998866	0.36062	0.991	0.040082	0.83225	0.999995	0.81813	0.999915
Lib #1	ROCK2	0.0768	0.82661	0.997643	0.017667	0.571378	0.42608	0.9937	0.999995	1.4951e-05	0.000949	-0.28081	0.012863	0.440348	0.97181	0.996208	-0.18636	0.0096432	0.244937	0.98676	0.999915
Lib #1	ROR1	-0.49033	0.26265	0.997643	0.71076	0.999995	0.059644	0.80617	0.999995	0.29969	0.999975	0.020217	0.58387	0.998866	0.40127	0.991	-0.014374	0.21882	0.999995	0.4574	0.999915
Lib #1	RPS27	-2.7655	0.00026413	0.015443	0.25364	0.858987	-0.86887	0.10915	0.630121	0.76551	0.999975	-0.057882	0.52222	0.998866	0.81813	0.991	-0.041186	0.64047	0.999995	0.93402	0.999915
Lib #1	RPS6KA1	0.08049	0.89118	0.997643	0.038398	0.571378	-0.030517	0.85145	0.999995	0.62392	0.999975	0.059374	0.84526	0.999995	0.69892	0.991	0.036633	0.20651	0.999995	0.63922	0.999915
Lib #1	RPS6KA2	-0.21074	0.69373	0.997643	0.20882	0.836482	-0.31726	0.34676	0.999995	0.54026	0.999975	0.030797	0.66826	0.998866	0.77586	0.991	-0.016928	0.31397	0.999995	0.79247	0.999915
Lib #1	RPS6KA3	-0.24599	0.5436	0.997643	0.35802	0.949096	-0.79588	0.03485	0.290772	0.95804	0.999975	0.085282	0.57946	0.998866	0.59996	0.991	0.21829	0.98644	0.999995	0.23049	0.999915
Lib #1	RPS6KA4	-0.28537	0.087446	0.548163	0.97502	0.999995	-0.063178	0.29716	0.999995	0.46814	0.999975	-0.01125	0.32347	0.998866	0.52684	0.991	0.088661	0.24739	0.999995	0.42168	0.999915
Lib #1	RPS6KB2	-0.51658	0.36326	0.997643	0.31514	0.938284	-0.17223	0.35484	0.999995	0.79784	0.999975	0.017895	0.050189	0.849873	0.91522	0.991	-0.0015362	0.56263	0.999995	0.97012	0.999915
Lib #1	RPS6KC1	-0.18461	0.95069	0.997643	0.59073	0.999995	-0.084875	0.92005	0.999995	0.78435	0.999975	0.11972	0.78834	0.998866	0.72168	0.991	-0.0098294	0.097194	0.935562	0.89131	0.999915
Lib #1	RYK	0.038191	0.58826	0.997643	0.21778	0.836482	-0.095125	0.84391	0.999995	0.63447	0.999975	0.0088222	0.35061	0.998866	0.79784	0.991	0.0093197	0.23154	0.999995	0.85714	0.999915
Lib #1	SCYL1	-0.33811	0.30385	0.997643	0.96214	0.999995	-0.33801	0.30867	0.999995	0.93619	0.999975	-0.16943	0.0073707	0.312025	0.99972	0.999905	-0.03234	0.45676	0.999995	0.97974	0.999915
Lib #1	SCYL2	-0.30146	0.62132	0.997643	0.78018	0.999995	-0.16958	0.76285	0.999995	0.50943	0.999975	0.031857	0.68666	0.998866	0.41395	0.991	0.074024	0.36977	0.999995	0.90609	0.999915
Lib #1	SCYL3	-0.3902	0.026866	0.324955	0.59758	0.999995	-0.015894	0.84178	0.999995	0.52222	0.999975	-0.053896	0.3478	0.998866	0.98891	0.999905	-0.048683	0.52222	0.999995	0.96703	0.999915
Lib #1	SF3A3	-2.9604	0.0010715	0.034019	0.71471	0.999995	-0.65701	0.20834	0.946026	0.93512	0.999975	0.093784	0.81478	0.998866	0.62777	0.991	0.085016	0.8013	0.999995	0.78974	0.999915
Lib #1	SGK2	0.04858	0.79365	0.997643	0.12028	0.678903	-0.0032058	0.99841	0.999995	0.28993	0.999975	-0.038436	0.27641	0.998866	0.86382	0.991	-0.00047328	0.15803	0.999995	0.87521	0.999915
Lib #1	SIK1	-0.26303	0.66808	0.997643	0.11288	0.666794	-0.20915	0.52121	0.999995	0.91261	0.999975	0.13647	0.50943	0.998866	0.33197	0.991	0.1641	0.96332	0.999995	0.069765	0.999915
Lib #1	SIK2	-0.031279	0.84911	0.997643	0.071678	0.594581	-0.09424	0.99313	0.999995	0.64465	0.999975	0.079731	0.68106	0.998866	0.58708	0.991	0.11668	0.66666	0.999995	0.28206	0.999915
Lib #1	SIK3	0.066477	0.99764	0.997643	0.10754	0.666224	-0.20524	0.84799	0.999995	0.52766	0.999975	0.0063887	0.69557	0.998866	0.75986	0.991	-0.032245	0.43962	0.999995	0.97931	0.999915
Lib #1	SLK	-0.2185	0.78009	0.997643	0.72677	0.999995	-0.32156	0.22182	0.946026	0.96511	0.999975	0.14176	0.97201	0.999995	0.17577	0.991	0.095833	0.97791	0.999995	0.72862	0.999915
Lib #1	SMG1	-1.8097	0.00079239	0.031284	0.99514	0.999995	-0.68445	0.02876	0.260895	0.9919	0.999975	0.046856	0.075297	0.907211	0.54971	0.991	-0.046895	0.64465	0.999995	0.68623	0.999915
Lib #1	SNRK	-0.37705	0.45056	0.997643	0.27022	0.903115	-0.21017	0.23449	0.960657	0.93563	0.999975	0.018108	0.63631	0.998866	0.80832	0.991	-0.05178	0.66469	0.999995	0.68127	0.999915
Lib #1	SRPK1	0.02061	0.62313	0.997643	0.10135	0.665141	-0.18433	0.58606	0.999995	0.62169	0.999975	-0.019372	0.27075	0.998866	0.65938	0.991	0.031539	0.11143	0.935562	0.904	0.999915
Lib #1	SRPK2	-0.15367	0.20782	0.995964	0.70923	0.999995	-0.079945	0.91983	0.999995	0.34398	0.999975	0.045351	0.74035	0.998866	0.64999	0.991	-0.041317	0.5329	0.999995	0.98043	0.999915
Lib #1	STK10	-0.193	0.87153	0.997643	0.7683	0.999995	-0.14085	0.90536	0.999995	0.30303	0.999975	-0.022792	0.3712	0.998866	0.2543	0.991	-0.01279	0.72862	0.999995	0.81599	0.999915
Lib #1	STK16	-0.49022	0.40137	0.997643	0.48754	0.990673	-0.36831	0.24837	0.9857	0.69391	0.999975	-0.093193	0.67942	0.998866	0.55164	0.991	-0.022879	0.043422	0.770886	0.43125	0.999915
Lib #1	STK17A	-0.21437	0.74108	0.997643	0.14163	0.734151	0.04759	0.67083	0.999995	0.49896	0.999975	-0.017963	0.48507	0.998866	0.81352	0.991	-0.092295	0.20031	0.999995	0.66298	0.999915
Lib #1	STK17B	-0.059929	0.59586	0.997643	0.12668	0.699477	-0.14495	0.89655	0.999995	0.63831	0.999975	-0.03799	0.62392	0.998866	0.80011	0.991	-0.069124	0.26207	0.999995	0.90905	0.999915
Lib #1	STK24	0.27532	0.74176	0.997643	0.020577	0.571378	0.077584	0.99778	0.999995	0.36297	0.999975	-0.016754	0.74957	0.998866	0.35036	0.991	0.047398	0.78708	0.999995	0.82051	0.999915
Lib #1	STK25	-0.20525	0.45715	0.997643	0.81545	0.999995	-0.29623	0.082592	0.51167	0.97633	0.999975	0.032975	0.80383	0.998866	0.74346	0.991	0.077439	0.78974	0.999995	0.65795	0.999915
Lib #1	STK32C	-0.13327	0.56256	0.997643	0.29889	0.914671	-0.37132	0.28002	0.999995	0.95565	0.999975	0.13145	0.6757	0.998866	0.21851	0.991	0.074509	0.77896	0.999995	0.3135	0.999915
Lib #1	STK35	-0.18982	0.76092	0.997643	0.79784	0.999995	0.0081748	0.99764	0.999995	0.23925	0.999975	-0.031747	0.72677	0.998866	0.87932	0.991	-0.12512	0.37591	0.999995	0.88442	0.999915
Lib #1	STK36	-0.042164	0.846	0.997643	0.64047	0.999995	-0.26406	0.11557	0.652349	0.8241	0.999975	-0.016936	0.24404	0.998866	0.49685	0.991	-0.020046	0.68666	0.999995	0.30907	0.999915
Lib #1	STK38	-0.16935	0.77976	0.997643	0.88191	0.999995	0.072956	0.99909	0.999995	0.21165	0.999975	-0.032869	0.28533	0.998866	0.38013	0.991	-0.091438	0.18089	0.999995	0.22886	0.999915
Lib #1	STK38L	-0.26961	0.83145	0.997643	0.72862	0.999995	-0.24546	0.63475	0.999995	0.44245	0.999975	0.017589	0.11426	0.907211	0.58878	0.991	-0.018182	0.25034	0.999995	0.42715	0.999915
Lib #1	STK39	-0.20589	0.57134	0.997643	0.88981	0.999995	-0.21359	0.75305	0.999995	0.84973	0.999975	0.13587	0.10886	0.907211	0.22856	0.991	-0.074079	0.06502	0.843608	0.92298	0.999915
Lib #1	STK4	0.050041	0.91502	0.997643	0.17842	0.755295	-0.09644	0.8285	0.999995	0.42762	0.999975	0.1138	0.90211	0.999995	0.37815	0.991	0.13539	0.74192	0.999995	0.30682	0.999915
Lib #1	STK40	-0.66051	0.10391	0.613806	0.96986	0.999995	-0.11261	0.94578	0.999995	0.43363	0.999975	0.46594	0.9985	0.999995	4.9836e-06	0.000316	0.43763	1	0.999995	4.9836e-06	0.000316
Lib #1	STRADB	-0.044139	0.36796	0.997643	0.21479	0.836482	-0.04234	0.86971	0.999995	0.56508	0.999975	-0.071563	0.035159	0.758755	0.84973	0.991	-0.14558	0.0023971	0.121772	0.97268	0.999915
Lib #1	STYK1	0.023768	0.97478	0.997643	0.15189	0.739503	-0.27201	0.3788	0.999995	0.96332	0.999975	0.0060193	0.47112	0.998866	0.44899	0.991	0.15229	0.31084	0.999995	0.39907	0.999915
Lib #1	TAOK1	0.16612	0.99752	0.997643	0.06811	0.594581	0.26829	0.99153	0.999995	0.0018489	0.058703	-0.15661	0.0064836	0.312025	0.904	0.991	-0.14881	0.0015	0.095253	0.96332	0.999915
Lib #1	TAOK2	0.17745	0.99338	0.997643	0.039883	0.571378	0.33817	0.97036	0.999995	0.00031396	0.015949	-0.10606	0.45101	0.998866	0.86942	0.991	-0.046944	0.1546	0.999995	0.76276	0.999915
Lib #1	TAOK3	-0.091821	0.67928	0.997643	0.67401	0.999995	0.17679	0.99793	0.999995	0.035986	0.571282	0.0071808	0.47387	0.998866	0.95979	0.991	-0.038744	0.5578	0.999995	0.53019	0.999915
Lib #1	TBK1	-0.30941	0.34039	0.997643	0.86286	0.999995	-0.15329	0.98495	0.999995	0.22181	0.999975	0.062577	0.50706	0.998866	0.53098	0.991	0.10236	0.65299	0.999995	0.25132	0.999915
Lib #1	TESK1	-0.14213	0.81188	0.997643	0.74035	0.999995	-0.17361	0.82746	0.999995	0.85284	0.999975	0.084064	0.93212	0.999995	0.64806	0.991	0.11684	0.40082	0.999995	0.41512	0.999915
Lib #1	TLK1	-0.76296	0.22868	0.997643	0.80962	0.999995	-0.83678	0.021075	0.205891	0.99281	0.999975	0.34594	0.74499	0.998866	0.0028655	0.103978	0.23624	0.82862	0.999995	0.028172	0.719563
Lib #1	TLK2	-0.78889	0.059588	0.44516	0.94419	0.999995	-1.189	0.00052327	0.018987	0.85812	0.999975	0.31188	0.93862	0.999995	0.32305	0.991	0.20506	0.88442	0.999995	0.12701	0.999915
Lib #1	TNIK	0.037336	0.96475	0.997643	0.63447	0.999995	0.12715	0.95037	0.999995	0.017736	0.409551	-0.054177	0.20779	0.998866	0.62589	0.991	-0.078038	0.14834	0.999995	0.73042	0.999915
Lib #1	TNK1	-0.060121	0.75422	0.997643	0.33068	0.949096	-0.048175	0.95599	0.999995	0.49331	0.999975	0.10147	0.86942	0.999995	0.30219	0.991	0.082937	0.47112	0.999995	0.3968	0.999915
Lib #1	TNK2	-0.55695	0.04684	0.443076	0.98676	0.999995	-0.39286	0.29548	0.999995	0.8464	0.999975	-0.076398	0.33901	0.998866	0.53666	0.991	-0.10887	0.27118	0.999995	0.78581	0.999915
Lib #1	TP53RK	-0.13144	0.90756	0.997643	0.70251	0.999995	-0.80643	0.003025	0.053418	0.99924	0.999975	0.095136	0.80011	0.998866	0.54033	0.991	0.010436	0.60599	0.999995	0.46098	0.999915
Lib #1	TRIB1	-0.29386	0.68025	0.997643	0.39886	0.975829	-0.12345	0.90355	0.999995	0.85077	0.999975	0.37999	0.99997	0.999995	8.472e-05	0.003586	0.22666	0.977	0.999995	0.0098824	0.418354
Lib #1	TRIB2	0	0.94725	0.997643	0.047419	0.594581	-0.37527	0.33666	0.999995	0.96703	0.999975	0.052981	0.89611	0.999995	0.42312	0.991	0.047581	0.9531	0.999995	0.37345	0.999915
Lib #1	TRIB3	0.23278	0.43307	0.997643	0.036385	0.571378	-0.14981	0.89118	0.999995	0.3233	0.999975	-0.018534	0.59758	0.998866	0.83698	0.991	0.023986	0.21534	0.999995	0.70773	0.999915
Lib #1	TRIM28	-0.43545	0.054754	0.443076	0.98433	0.999995	-0.17083	0.53416	0.999995	0.26252	0.999975	-0.065345	0.26756	0.998866	0.47681	0.991	-0.0019722	0.58387	0.999995	0.289	0.999915
Lib #1	TRIM33	-0.077911	0.77192	0.997643	0.51467	0.999995	-0.20704	0.55674	0.999995	0.89453	0.999975	0.22745	0.95633	0.999995	0.058253	0.834669	0.14317	0.93619	0.999995	0.18576	0.999915
Lib #1	TRIO	-0.091821	0.92743	0.997643	0.37137	0.952807	-0.26511	0.31253	0.999995	0.71995	0.999975	0.070677	0.25052	0.998866	0.54216	0.991	0.0054889	0.61697	0.999995	0.73876	0.999915
Lib #1	TRPM7	-0.50068	0.15936	0.809544	0.72514	0.999995	-0.24532	0.6283	0.999995	0.63021	0.999975	0.059167	0.084735	0.907211	0.24422	0.991	0.069418	0.21246	0.999995	0.51806	0.999915
Lib #1	TRRAP	-1.432	0.0024569	0.069339	0.99942	0.999995	-1.0904	0.0013406	0.030955	0.99969	0.999975	-0.08136	0.65515	0.998866	0.94383	0.991	0.33285	0.77586	0.999995	0.090845	0.999915
Lib #1	TTK	-1.0534	0.033754	0.372757	0.99031	0.999995	-0.71343	0.049551	0.390449	0.98433	0.999975	0.20771	0.49896	0.998866	0.12993	0.991	0.090792	0.47387	0.999995	0.18719	0.999915
Lib #1	UHMK1	0.057314	0.2939	0.997643	0.088722	0.665141	-0.10445	0.96237	0.999995	0.2253	0.999975	0.034173	0.070931	0.907211	0.44341	0.991	0.021062	0.033594	0.656378	0.85168	0.999915
Lib #1	ULK1	0.20322	0.92417	0.997643	0.03781	0.571378	-0.17911	0.72798	0.999995	0.67401	0.999975	0.0074694	0.80259	0.998866	0.94281	0.991	0.022577	0.86843	0.999995	0.80011	0.999915
Lib #1	ULK3	-0.21423	0.83635	0.997643	0.88746	0.999995	0.014444	0.91588	0.999995	0.1978	0.999975	-0.033791	0.18912	0.998866	0.64611	0.991	0.014418	0.30479	0.999995	0.64913	0.999915
Lib #1	VRK1	-0.53703	0.05592	0.443076	0.98412	0.999995	-2.34	4.9836e-06	0.001266	0.98199	0.999975	0.3187	0.56792	0.998866	0.14104	0.991	0.047989	0.93862	0.999995	0.16307	0.999915
Lib #1	VRK2	-0.053577	0.23475	0.997643	0.44669	0.976524	-0.29692	0.22584	0.946026	0.81697	0.999975	-0.045002	0.5329	0.998866	0.77743	0.991	-0.061695	0.48507	0.999995	0.85284	0.999915
Lib #1	WNK1	-1.0639	0.056867	0.443076	0.961	0.999995	-0.88133	0.00096183	0.027145	0.9998	0.999975	0.088444	0.38325	0.998866	0.79247	0.991	0.029499	0.87031	0.999995	0.53192	0.999915
Lib #2	ACKR4	-0.46778	0.42769	0.998141	0.2299	0.958439	-0.0081634	0.97437	0.999995	0.5412	0.999935	-0.078376	0.3605	0.999995	0.7716	0.999995	-0.08546	0.071065	0.814013	0.89955	0.985474	0.032278	0.36029	0.985901	0.71163	0.992331
Lib #2	ADCK3	-0.30773	0.13754	0.887409	0.91284	0.999995	-0.12761	0.87407	0.999995	0.69442	0.999935	-0.063956	0.16197	0.999995	0.89817	0.999995	0.1112	0.20634	0.952178	0.19107	0.975745	-0.00059439	0.83871	0.985901	0.76859	0.992331
Lib #2	ADORA2B	-0.083317	0.98364	0.998141	0.45498	0.999995	-0.052375	0.91875	0.999995	0.61593	0.999935	-0.0099228	0.47458	0.999995	0.50131	0.999995	0.0011097	0.90525	0.999995	0.69442	0.975745	0.049431	0.34881	0.985901	0.62355	0.992331
Lib #2	ADRA1B	-0.1983	0.80825	0.998141	0.29827	0.984627	-0.06527	0.73718	0.999995	0.6543	0.999935	0.019458	0.92798	0.999995	0.39186	0.999995	0.084751	0.85189	0.987374	0.54065	0.975745	0.036631	0.53	0.985901	0.29272	0.992331
Lib #2	ADRA2A	-0.41172	0.58104	0.998141	0.49164	0.999995	0.053913	0.66808	0.999995	0.2337	0.999935	-0.0096391	0.36608	0.999995	0.42886	0.999995	-0.08057	0.5334	0.983049	0.84742	0.976731	0.010728	0.71926	0.985901	0.78607	0.992331
Lib #2	APC	-0.062147	0.88546	0.998141	0.14042	0.774324	-0.040521	0.91515	0.999995	0.00506	0.159391	0.55396	1	0.999995	4.9852e-06	0.001256	0.33234	1	0.999995	4.9852e-06	0.001256	0.43094	0.9963	0.999995	4.4867e-05	0.003769
Lib #2	ASXL1	-0.29695	0.50226	0.998141	0.48062	0.999995	-0.099229	0.74627	0.999995	0.84066	0.999935	-0.070415	0.15254	0.999995	0.80193	0.999995	0.053854	0.24474	0.952178	0.86439	0.976731	0.041272	0.50402	0.985901	0.80811	0.992331
Lib #2	ATXN3	-0.31925	0.33372	0.998141	0.61175	0.999995	-0.20198	0.29582	0.999995	0.89885	0.999935	0.10105	0.85416	0.999995	0.15313	0.999995	0.091972	0.36571	0.952178	0.36132	0.975745	0.13159	0.72974	0.985901	0.029318	0.615683
Lib #2	ATXN7	-0.42875	0.53802	0.998141	0.6207	0.999995	0.04466	0.77591	0.999995	0.15102	0.999935	0.1247	0.22199	0.999995	0.47154	0.999995	0.14706	0.45937	0.983049	0.1515	0.975745	0.019835	0.72266	0.985901	0.27501	0.992331
Lib #2	ATXN7L3	0.025928	0.88958	0.998141	0.014073	0.29554	-0.090857	0.8179	0.999995	0.63956	0.999935	0.27105	1	0.999995	1.4956e-05	0.001256	0.24015	0.99927	0.999995	0.00045366	0.038107	0.44194	1	0.999995	4.9852e-06	0.000628
Lib #2	AXIN1	-0.31621	0.69272	0.998141	0.77322	0.999995	0.14669	0.62937	0.999995	0.034303	0.617462	0.53725	1	0.999995	1.4956e-05	0.001256	0.4367	0.99999	0.999995	5.4838e-05	0.00691	0.99619	0.85631	0.985901	4.9852e-06	0.000628
Lib #2	BABAM1	-0.1572	0.96859	0.998141	0.8108	0.999995	0.31807	1	0.999995	4.9852e-06	0.000628	-0.1119	0.012767	0.536223	0.90171	0.999995	-0.028054	0.26144	0.952178	0.97175	0.997291	-0.0049337	0.40343	0.985901	0.15453	0.992331
Lib #2	BAP1	-0.46769	0.18206	0.955795	0.88398	0.999995	-1.0635	0.0026671	0.074679	0.98093	0.999935	0.049174	0.82412	0.999995	0.11277	0.999995	0.15072	0.79032	0.983049	0.38759	0.975745	0.10983	0.82056	0.985901	0.39579	0.992331
Lib #2	BDKRB2	0.11899	0.97867	0.998141	0.0043122	0.241744	-0.1041	0.44432	0.999995	0.8121	0.999935	-0.03587	0.40947	0.999995	0.95787	0.999995	0.049902	0.11276	0.952178	0.65773	0.975745	0.042937	0.67829	0.985901	0.88312	0.992331
Lib #2	BMP2K	-0.72662	0.58267	0.998141	0.25886	0.958439	-0.35365	0.74012	0.999995	0.90812	0.999935	-0.206	0.43203	0.999995	0.96797	0.999995	-0.22142	0.16486	0.952178	0.69788	0.975745	0.16483	0.70691	0.985901	0.86147	0.992331
Lib #2	BRCC3	0.097192	0.99231	0.998141	0.28437	0.968023	0.0062848	0.96091	0.999995	0.10184	0.999935	-0.11577	0.3401	0.999995	0.49465	0.999995	-0.065454	0.67292	0.983049	0.49422	0.975745	-0.018295	0.54411	0.985901	0.50791	0.992331
Lib #2	CAMK1	-0.2196	0.83201	0.998141	0.68722	0.999995	-0.16217	0.74435	0.999995	0.92328	0.999935	-0.039559	0.37731	0.999995	0.72608	0.999995	-0.013036	0.50514	0.983049	0.5055	0.975745	-0.083387	0.5063	0.985901	0.65071	0.992331
Lib #2	CCR1	-0.61844	0.15847	0.887409	0.95979	0.999995	-0.13685	0.80991	0.999995	0.85937	0.999935	0.018718	0.4237	0.999995	0.57177	0.999995	-0.0012454	0.19737	0.952178	0.59608	0.975745	0.091124	0.89817	0.985901	0.86328	0.992331
Lib #2	CCRL2	-0.1327	0.78783	0.998141	0.34328	0.984627	-0.051119	0.82518	0.999995	0.34068	0.999935	-0.0281	0.66548	0.999995	0.69979	0.999995	-0.036492	0.46721	0.983049	0.6139	0.975745	-0.028508	0.59377	0.985901	0.44895	0.992331
Lib #2	CD97	-0.29461	0.35898	0.998141	0.80557	0.999995	-0.0029817	0.75544	0.999995	0.36601	0.999935	0.025461	0.045999	0.870154	0.58233	0.999995	0.0148	0.49706	0.983049	0.4256	0.975745	0.031679	0.444	0.985901	0.50343	0.992331
Lib #2	CDK19	-0.066598	0.98392	0.998141	0.0058975	0.241744	-0.032691	0.83153	0.999995	0.27595	0.999935	-0.03074	0.024552	0.808068	0.87288	0.999995	0.011116	0.070018	0.814013	0.12981	0.972885	-0.016432	0.6543	0.985901	0.22881	0.992331
Lib #2	CDKL5	-0.10843	0.796	0.998141	0.1217	0.76674	0.045022	0.9625	0.999995	0.3821	0.999935	0.055293	0.87435	0.999995	0.57362	0.999995	0.034783	0.70691	0.983049	0.78884	0.975745	-0.028284	0.78067	0.985901	0.66331	0.992331
Lib #2	CELSR1	-0.44233	0.25907	0.998141	0.84298	0.999995	-0.46172	0.2098	0.965979	0.81474	0.999935	0.13064	0.65198	0.999995	0.38547	0.999995	-0.036161	0.62289	0.983049	0.98114	0.997291	0.060272	0.44862	0.985901	0.59537	0.992331
Lib #2	CELSR2	-0.35925	0.35084	0.998141	0.76859	0.999995	-0.084266	0.96057	0.999995	0.68555	0.999935	0.0030392	0.30578	0.999995	0.95277	0.999995	-0.050224	0.72093	0.983049	0.85844	0.976731	-0.011503	0.36719	0.985901	0.28007	0.992331
Lib #2	CHRM3	-0.10174	0.98452	0.998141	0.47458	0.999995	-0.18628	0.23275	0.965979	0.96206	0.999935	-0.014819	0.77465	0.999995	0.33073	0.999995	0.055783	0.97312	0.999995	0.25776	0.975745	-0.05369	0.031342	0.583836	0.97175	0.99545
Lib #2	CLK3	-0.3441	0.20026	0.982531	0.96369	0.999995	0.036607	0.91203	0.999995	0.43151	0.999935	0.060815	0.97567	0.999995	0.78607	0.999995	0.096196	0.93058	0.999995	0.43666	0.975745	0.14417	0.94474	0.996226	0.29864	0.992331
Lib #2	COPS5	-1.546	0.0079016	0.193582	0.54585	0.999995	-0.60433	0.054145	0.524787	0.86035	0.999935	0.015386	0.71021	0.999995	0.80935	0.999995	-0.0055864	0.83673	0.983049	0.37393	0.975745	-0.11862	0.16682	0.985901	0.59812	0.992331
Lib #2	CTNNB1	-1.9373	0.0004736	0.014098	0.87961	0.999995	-0.25366	0.28906	0.999995	0.56356	0.999935	-0.019658	0.71576	0.999995	0.52495	0.999995	-0.023942	0.40052	0.952178	0.53639	0.975745	-0.090818	0.66159	0.985901	0.55805	0.992331
Lib #2	CXCR4	-0.33529	0.25801	0.998141	0.60485	0.999995	-0.26255	0.51566	0.999995	0.80557	0.999935	0.21654	0.1001	0.999995	0.24365	0.999995	-0.01931	0.75501	0.983049	0.31281	0.975745	-0.066678	0.47948	0.985901	0.64192	0.992331
Lib #2	CYLD	-0.87753	0.046288	0.507155	0.98808	0.999995	0.27356	0.98555	0.999995	0.0019093	0.080193	0.066523	0.44951	0.999995	0.68186	0.999995	-0.1275	0.37101	0.952178	0.60285	0.975745	-0.023472	0.33453	0.985901	0.12126	0.992331
Lib #2	CYSLTR1	-0.30733	0.37801	0.998141	0.89512	0.999995	-0.21514	0.62108	0.999995	0.92745	0.999935	0.10747	0.29961	0.999995	0.42027	0.999995	0.0074285	0.25863	0.952178	0.67988	0.975745	0.15464	0.38688	0.985901	0.36944	0.992331
Lib #2	DSTYK	0.018785	0.93408	0.998141	0.095572	0.688119	-0.16143	0.44072	0.999995	0.91016	0.999935	0.055749	0.98201	0.999995	0.84742	0.999995	-0.031326	0.82056	0.983049	0.6543	0.975745	0.086799	0.78748	0.985901	0.50757	0.992331
Lib #2	DYRK3	0.024979	0.55552	0.998141	0.036397	0.410961	-0.21544	0.28497	0.999995	0.96175	0.999935	0.10137	0.97518	0.999995	0.49257	0.999995	0.051306	0.80687	0.983049	0.63956	0.975745	0.14119	0.54193	0.985901	0.1359	0.992331
Lib #2	EIF3F	-0.91839	0.14919	0.887409	0.31916	0.984627	-1.326	0.0018396	0.066224	0.92798	0.999935	-0.084287	0.38331	0.999995	0.98524	0.999995	-0.15772	0.35506	0.952178	0.98093	0.997291	-0.090668	0.76454	0.985901	0.88398	0.992331
Lib #2	ENY2	-0.46907	0.059599	0.577648	0.59601	0.999995	-1.4491	4.9852e-06	0.001256	0.20115	0.999935	0.095979	0.8463	0.999995	0.014771	0.744472	0.20301	0.45667	0.983049	0.01865	0.671393	0.11466	0.28731	0.985901	0.37716	0.992331
Lib #2	ERN1	-0.10271	0.904	0.998141	0.75206	0.999995	-0.050955	0.71685	0.999995	0.36924	0.999935	-0.024966	0.093249	0.999995	0.97012	0.999995	0.070341	0.16632	0.952178	0.66159	0.975745	-0.018893	0.59817	0.985901	0.94114	0.992331
Lib #2	ESRRA	-0.88964	0.021152	0.410031	0.99484	0.999995	-0.42434	0.1581	0.883945	0.21724	0.999935	-0.1383	0.048342	0.870154	0.53768	0.999995	-0.056894	0.02192	0.690484	0.4587	0.975745	0.053176	0.095622	0.815994	0.31968	0.992331
Lib #2	F2R	-0.27067	0.56736	0.998141	0.46622	0.999995	-0.11114	0.79815	0.999995	0.50245	0.999935	0.10822	0.091325	0.999995	0.62921	0.999995	-0.010043	0.37357	0.952178	0.43014	0.975745	0.01872	0.9003	0.985901	0.81828	0.992331
Lib #2	F2RL1	-0.057793	0.94914	0.998141	0.20029	0.900798	-0.41717	0.0096863	0.16261	0.99768	0.999935	0.048539	0.39493	0.999995	0.62289	0.999995	-0.055762	0.14673	0.952178	0.9269	0.991364	0.085754	0.63344	0.985901	0.20589	0.992331
Lib #2	FFAR4	-0.18236	0.7375	0.998141	0.56836	0.999995	-0.096845	0.66241	0.999995	0.6139	0.999935	-0.022492	0.73627	0.999995	0.22708	0.999995	0.0029053	0.63535	0.983049	0.23147	0.975745	0.17497	0.90683	0.985901	0.04227	0.760858
Lib #2	FPR1	-0.38663	0.2888	0.998141	0.67292	0.999995	-0.09286	0.25471	0.997043	0.87199	0.999935	0.024803	0.76126	0.999995	0.89273	0.999995	0.080666	0.98093	0.999995	0.52729	0.975745	0.11094	0.87522	0.985901	0.56228	0.992331
Lib #2	FZD1	-0.17306	0.79029	0.998141	0.30517	0.984627	-0.044074	0.61533	0.999995	0.70691	0.999935	-0.0040626	0.43509	0.999995	0.66548	0.999995	0.0065963	0.29325	0.952178	0.77322	0.975745	0.078457	0.80314	0.985901	0.80557	0.992331
Lib #2	FZD2	-0.1724	0.7615	0.998141	0.5823	0.999995	0.087915	0.7622	0.999995	0.40426	0.999935	-0.2342	0.29662	0.999995	0.99023	0.999995	0.076793	0.66342	0.983049	0.79687	0.975745	0.12709	0.67451	0.985901	0.20393	0.992331
Lib #2	FZD3	-0.51406	0.29838	0.998141	0.92064	0.999995	0.015666	0.68378	0.999995	0.24679	0.999935	-0.017036	0.29122	0.999995	0.8624	0.999995	0.013814	0.23416	0.952178	0.41656	0.975745	-0.0041519	0.40835	0.985901	0.68186	0.992331
Lib #2	FZD4	-0.026472	0.98784	0.998141	0.19281	0.88344	-0.1914	0.42272	0.999995	0.78884	0.999935	-0.12228	0.08261	0.991326	0.98492	0.999995	-0.088784	0.41926	0.969308	0.82605	0.975745	0.015371	0.4535	0.985901	0.67631	0.992331
Lib #2	FZD5	-2.0103	0.040635	0.465452	0.15991	0.793269	-1	0.010324	0.16261	0.93413	0.999935	0.13427	0.8377	0.999995	0.58008	0.999995	-0.011237	0.29582	0.952178	0.32827	0.975745	-0.11862	0.45583	0.985901	0.93119	0.992331
Lib #2	FZD6	-0.68913	0.050107	0.523266	0.26991	0.958439	-0.14014	0.54819	0.999995	0.54585	0.999935	0.055669	0.4778	0.999995	0.5333	0.999995	0.0042205	0.063417	0.814013	0.58691	0.975745	0.16048	0.98131	0.996226	0.1026	0.992331
Lib #2	FZD7	-0.085045	0.92981	0.998141	0.27665	0.958439	-0.14263	0.28845	0.999995	0.78067	0.999935	-0.01278	0.80193	0.999995	0.91544	0.999995	-0.0030525	0.62921	0.983049	0.54946	0.975745	0.067316	0.33969	0.985901	0.4157	0.992331
Lib #2	GIPR	0.061677	0.76603	0.998141	0.15195	0.793269	-0.19306	0.63744	0.999995	0.95277	0.999935	0.14748	0.98484	0.999995	0.31877	0.999995	0.11893	0.61593	0.983049	0.075731	0.839447	0.057	0.60485	0.985901	0.38389	0.992331
Lib #2	GPER1	-0.19166	0.78479	0.998141	0.89955	0.999995	-0.25706	0.25717	0.997043	0.72266	0.999935	0.12857	0.82056	0.999995	0.12949	0.999995	0.11165	0.97437	0.999995	0.097297	0.869975	0.2517	0.90601	0.985901	0.051024	0.803628
Lib #2	GPR107	-0.26303	0.10295	0.720257	0.66724	0.999995	0.12192	0.97012	0.999995	0.05233	0.731354	-0.055947	0.24804	0.999995	0.98452	0.999995	-0.11287	0.14981	0.952178	0.95135	0.994772	-0.02178	0.17652	0.985901	0.67763	0.992331
Lib #2	GPR110	-0.065588	0.75309	0.998141	0.39838	0.993967	-0.030849	0.98131	0.999995	0.29224	0.999935	-0.020653	0.49989	0.999995	0.61601	0.999995	-0.040929	0.05897	0.814013	0.76126	0.975745	-0.041445	0.69087	0.985901	0.49319	0.992331
Lib #2	GPR115	-0.42945	0.16399	0.898378	0.96301	0.999995	0.03771	0.87169	0.999995	0.26292	0.999935	-0.027439	0.67829	0.999995	0.98093	0.999995	0.0035253	0.66896	0.983049	0.60711	0.975745	0.013108	0.52753	0.985901	0.81932	0.992331
Lib #2	GPR125	-0.53711	0.14079	0.887409	0.83871	0.999995	-0.40196	0.11819	0.876547	0.89273	0.999935	0.1188	0.95445	0.999995	0.17058	0.999995	-0.039035	0.6543	0.983049	0.10169	0.869975	0.024389	0.83328	0.985901	0.18125	0.992331
Lib #2	GPR126	-0.21187	0.69785	0.998141	0.33351	0.984627	-0.076422	0.78154	0.999995	0.76718	0.999935	0.0012391	0.40353	0.999995	0.65	0.999995	-0.028003	0.068273	0.814013	0.65608	0.975745	-0.073989	0.18171	0.985901	0.60795	0.992331
Lib #2	GPR128	-0.38568	0.1919	0.969472	0.96019	0.999995	-0.093941	0.75629	0.999995	0.72093	0.999935	0.063397	0.81828	0.999995	0.1852	0.999995	0.019706	0.87873	0.997482	0.40977	0.975745	0.095642	0.44609	0.985901	0.4601	0.992331
Lib #2	GPR132	-0.50113	0.20461	0.982531	0.26241	0.958439	-0.32126	0.076927	0.692346	0.96858	0.999935	0.062915	0.97149	0.999995	0.82725	0.999995	0.036407	0.82171	0.983049	0.84517	0.976731	-0.087619	0.22842	0.985901	0.90937	0.992331
Lib #2	GPR137	-0.56607	0.21356	0.996627	0.91675	0.999995	-0.21985	0.67338	0.999995	0.80431	0.999935	0.035821	0.56608	0.999995	0.83197	0.999995	-0.0072399	0.38678	0.952178	0.93975	0.991364	-0.085264	0.088284	0.815994	0.5412	0.992331
Lib #2	GPR143	0.087463	0.79135	0.998141	0.0054788	0.241744	-0.30086	0.039468	0.432434	0.99023	0.999935	0.031321	0.95942	0.999995	0.28556	0.999995	0.15321	0.99041	0.999995	0.047474	0.839447	0.009409	0.31152	0.985901	0.57533	0.992331
Lib #2	GPR153	-0.12661	0.82521	0.998141	0.44079	0.999995	-0.17165	0.11021	0.876547	0.68186	0.999935	0.0056107	0.83871	0.999995	0.66159	0.999995	-0.0046003	0.66548	0.983049	0.59822	0.975745	0.0028722	0.27298	0.985901	0.30994	0.992331
Lib #2	GPR157	-0.15347	0.542	0.998141	0.61593	0.999995	-0.11564	0.52427	0.999995	0.79417	0.999935	0.1126	0.8692	0.999995	0.45905	0.999995	0.11071	0.68186	0.983049	0.32176	0.975745	0.04515	0.32054	0.985901	0.662	0.992331
Lib #2	GPR160	-0.15526	0.75017	0.998141	0.379	0.984627	-0.26176	0.020634	0.259987	0.98524	0.999935	0.045222	0.77001	0.999995	0.059409	0.999995	0.054769	0.37592	0.952178	0.1199	0.944213	0.18252	0.73471	0.985901	0.039428	0.760858
Lib #2	GPR161	-0.23088	0.71929	0.998141	0.77001	0.999995	-0.26812	0.12993	0.876547	0.88654	0.999935	0.1255	0.066379	0.983964	0.23853	0.999995	0.033386	0.17285	0.952178	0.050256	0.839447	-0.13231	0.16431	0.985901	0.36402	0.992331
Lib #2	GPR173	-0.19676	0.75771	0.998141	0.60285	0.999995	-0.08977	0.80043	0.999995	0.45217	0.999935	-0.034663	0.12017	0.999995	0.89955	0.999995	-0.12955	0.26399	0.952178	0.94022	0.991364	-0.0029104	0.26331	0.985901	0.89435	0.992331
Lib #2	GPR35	-0.070735	0.97676	0.998141	0.48599	0.999995	-0.185	0.51029	0.999995	0.65	0.999935	0.0075764	0.9392	0.999995	0.62071	0.999995	0.025647	0.85416	0.987374	0.93392	0.991364	0.0045996	0.67292	0.985901	0.72029	0.992331
Lib #2	GPR39	-0.15637	0.7809	0.998141	0.66159	0.999995	-0.23489	0.6943	0.999995	0.77939	0.999935	0.24708	0.69979	0.999995	0.18224	0.999995	0.11554	0.77001	0.983049	0.25894	0.975745	0.060133	0.816	0.985901	0.89118	0.992331
Lib #2	GPR52	-0.23816	0.66348	0.998141	0.3368	0.984627	-0.13774	0.52788	0.999995	0.88946	0.999935	0.020985	0.49704	0.999995	0.20539	0.999995	0.068195	0.34942	0.952178	0.25313	0.975745	0.16514	0.97635	0.996226	0.048053	0.803628
Lib #2	GPR56	-0.062736	0.81597	0.998141	0.5334	0.999995	-0.040336	0.97354	0.999995	0.35977	0.999935	-0.066611	0.081045	0.991326	0.88312	0.999995	0.026828	0.18747	0.952178	0.60059	0.975745	-0.045484	0.016127	0.413191	0.9392	0.992331
Lib #2	GPR65	-0.28983	0.47762	0.998141	0.3498	0.984627	-0.16359	0.46678	0.999995	0.82171	0.999935	0.031502	0.95675	0.999995	0.22089	0.999995	0.12975	0.94583	0.999995	0.083278	0.839447	0.077576	0.85189	0.985901	0.29707	0.992331
Lib #2	GPR87	-0.26303	0.54995	0.998141	0.48319	0.999995	-0.23171	0.73863	0.999995	0.95564	0.999935	0.23683	0.57524	0.999995	0.030744	0.863903	0.15973	0.44871	0.983049	0.073627	0.839447	0.21846	0.95753	0.996226	0.024682	0.615683
Lib #2	GPRC5A	-0.19695	0.95559	0.998141	0.84517	0.999995	-0.36965	0.016217	0.240393	0.99624	0.999935	0.066892	0.72608	0.999995	0.82412	0.999995	-0.058929	0.12812	0.952178	0.59177	0.975745	0.051234	0.62503	0.985901	0.69005	0.992331
Lib #2	GPRC5B	-0.24005	0.92341	0.998141	0.8692	0.999995	-0.0873	0.84441	0.999995	0.055142	0.731354	0.0015417	0.37162	0.999995	0.69612	0.999995	-0.022252	0.38969	0.952178	0.31693	0.975745	0.096793	0.6139	0.985901	0.14974	0.992331
Lib #2	GPRC5C	-0.13556	0.92528	0.998141	0.17147	0.800181	0.010127	0.98641	0.999995	0.12432	0.999935	-0.048164	0.29371	0.999995	0.94969	0.999995	-0.041939	0.30395	0.952178	0.61817	0.975745	-0.0039474	0.019946	0.456944	0.88726	0.992331
Lib #2	GRPR	-0.081491	0.91115	0.998141	0.12956	0.774324	-0.076762	0.78854	0.999995	0.47189	0.999935	0.04093	0.77939	0.999995	0.76718	0.999995	0.0047284	0.64558	0.983049	0.60945	0.975745	0.061391	0.65608	0.985901	0.58819	0.992331
Lib #2	HCAR1	-0.16089	0.86804	0.998141	0.40426	0.997329	-0.15313	0.61524	0.999995	0.76126	0.999935	-0.026029	0.45498	0.999995	0.41584	0.999995	0.00069188	0.18497	0.952178	0.74447	0.975745	0.13553	0.90099	0.985901	0.16532	0.992331
Lib #2	HNF4A	-1.3476	0.00023431	0.008435	0.99993	0.999995	-0.32488	0.12351	0.876547	0.86147	0.999935	-0.028316	0.036148	0.870154	0.97312	0.999995	-0.049211	0.77322	0.983049	0.13898	0.972885	0.070035	0.95386	0.996226	0.4125	0.992331
Lib #2	HNF4G	-0.49583	0.25084	0.998141	0.95418	0.999995	0.044254	0.37072	0.999995	0.28534	0.999935	-0.019651	0.3633	0.999995	0.08288	0.999995	0.098972	0.12804	0.952178	0.57177	0.975745	0.04923	0.40095	0.985901	0.31767	0.992331
Lib #2	HRH1	-0.17188	0.79875	0.998141	0.26639	0.958439	-0.20226	0.35329	0.999995	0.71751	0.999935	0.047969	0.96509	0.999995	0.33302	0.999995	0.064563	0.83871	0.983049	0.18559	0.975745	0.12223	0.96435	0.996226	0.098523	0.992331
Lib #2	HTR1D	0.047697	0.91089	0.998141	0.0093673	0.294109	-0.1977	0.59498	0.999995	0.8006	0.999935	0.060518	0.97385	0.999995	0.28031	0.999995	0.072406	0.99163	0.999995	0.10937	0.889083	0.12209	0.86536	0.985901	0.17481	0.992331
Lib #2	JOSD2	-0.12703	0.76389	0.998141	0.12537	0.770591	-0.21532	0.21052	0.965979	0.46622	0.999935	0.05208	0.35475	0.999995	0.60521	0.999995	0.1623	0.041562	0.814013	0.042031	0.839447	0.010417	0.0083503	0.320711	0.816	0.992331
Lib #2	KALRN	-0.26303	0.57363	0.998141	0.42277	0.999995	-0.12737	0.56166	0.999995	0.37238	0.999935	0.047604	0.25061	0.999995	0.57787	0.999995	-0.17429	0.13346	0.952178	0.99703	0.999995	0.0023475	0.13208	0.951005	0.83554	0.992331
Lib #2	KAT2A	-0.31034	0.52442	0.998141	0.53086	0.999995	-0.26501	0.13295	0.876547	0.89118	0.999935	0.0043606	0.92263	0.999995	0.21437	0.999995	0.011519	0.69788	0.983049	0.61593	0.975745	0.073425	0.74907	0.985901	0.24353	0.992331
Lib #2	LATS1	-0.11352	0.91728	0.998141	0.024792	0.376256	0.98657	1	0.999995	4.9852e-06	0.000628	-0.29903	4.9852e-06	0.001256	1	0.999995	-0.26329	4.9852e-06	0.001256	1	0.999995	-0.13418	0.0015404	0.194095	0.85747	0.992331
Lib #2	LGR4	-0.19755	0.84328	0.998141	0.88654	0.999995	-0.085027	0.7185	0.999995	0.3014	0.999935	0.031591	0.28533	0.999995	0.54829	0.999995	-0.080275	0.034742	0.814013	0.80557	0.975745	-0.17777	0.033356	0.583836	0.8397	0.992331
Lib #2	LGR6	-0.224	0.59588	0.998141	0.86035	0.999995	-0.11759	0.55715	0.999995	0.57772	0.999935	-0.0038118	0.87096	0.999995	0.82605	0.999995	0.012185	0.72785	0.983049	0.73471	0.975745	0.20489	0.90362	0.985901	0.31838	0.992331
Lib #2	LPAR2	-0.47825	0.051911	0.523266	0.98641	0.999995	-0.46208	0.01866	0.259987	0.97483	0.999935	0.21791	0.5412	0.999995	0.21076	0.999995	0.18866	0.30135	0.952178	0.29181	0.975745	0.037692	0.10362	0.815994	0.8463	0.992331
Lib #2	LPAR5	-0.1136	0.94034	0.998141	0.2881	0.968023	-0.12246	0.74465	0.999995	0.93718	0.999935	0.041345	0.71202	0.999995	0.47589	0.999995	0.077564	0.77939	0.983049	0.30081	0.975745	0.19583	0.4991	0.985901	0.081942	0.992331
Lib #2	LPAR6	-0.12961	0.7616	0.998141	0.59817	0.999995	-0.0069648	0.99275	0.999995	0.66548	0.999935	-0.039442	0.23319	0.999995	0.40101	0.999995	-0.039428	0.50779	0.983049	0.62714	0.975745	-0.044678	0.27063	0.985901	0.95604	0.993247
Lib #2	LPHN1	-0.28559	0.098115	0.707645	0.97289	0.999995	-0.069631	0.73576	0.999995	0.64558	0.999935	0.043936	0.76291	0.999995	0.59062	0.999995	-0.015181	0.32269	0.952178	0.74617	0.975745	-0.037834	0.37485	0.985901	0.82605	0.992331
Lib #2	LPHN3	-1.3219	0.20664	0.982531	0.51798	0.999995	0.14776	0.98617	0.999995	0.37558	0.999935	-0.025535	0.30274	0.999995	0.78884	0.999995	-0.14333	0.35781	0.952178	0.90306	0.985474	-0.3184	0.12769	0.946386	0.96566	0.993247
Lib #2	LRP5	-0.58914	0.75153	0.998141	0.63128	0.999995	-1	0.080925	0.703214	0.93413	0.999935	0.0092572	0.88602	0.999995	0.73793	0.999995	-0.11002	0.86536	0.98999	0.19126	0.975745	-0.11401	0.33206	0.985901	0.92491	0.992331
Lib #2	LTB4R	-0.46645	0.49601	0.998141	0.86147	0.999995	-0.21024	0.67688	0.999995	0.72608	0.999935	-0.095604	0.50514	0.999995	0.9712	0.999995	-0.034511	0.36845	0.952178	0.58495	0.975745	-0.14598	0.28979	0.985901	0.48995	0.992331
Lib #2	MAP2K7	-0.062952	0.86988	0.998141	0.71021	0.999995	0.091364	0.99575	0.999995	0.48319	0.999935	-0.22898	0.0043222	0.272299	0.94838	0.999995	-0.069097	0.29053	0.952178	0.99218	0.999995	-0.30985	0.00021437	0.05402	0.99932	0.999317
Lib #2	MC1R	-0.3745	0.53626	0.998141	0.94351	0.999995	-0.1183	0.80448	0.999995	0.31431	0.999935	-0.019894	0.51798	0.999995	0.86721	0.999995	-0.012353	0.58652	0.983049	0.89035	0.985474	-0.12938	0.1946	0.985901	0.98259	0.995991
Lib #2	MKNK1	-0.31578	0.32684	0.998141	0.5358	0.999995	-0.15706	0.33096	0.999995	0.81828	0.999935	0.011687	0.46353	0.999995	0.46299	0.999995	-0.016097	0.28299	0.952178	0.64371	0.975745	0.089089	0.76291	0.985901	0.30146	0.992331
Lib #2	MYSM1	-0.57831	0.23373	0.998141	0.58443	0.999995	-0.089095	0.83777	0.999995	0.75366	0.999935	0.11307	0.64558	0.999995	0.26081	0.999995	0.012655	0.71397	0.983049	0.64154	0.975745	0.056713	0.73627	0.985901	0.72614	0.992331
Lib #2	NEK3	-0.1958	0.62096	0.998141	0.57297	0.999995	-0.095165	0.68715	0.999995	0.18848	0.999935	-0.042085	0.24533	0.999995	0.89885	0.999995	-0.23796	0.0029862	0.376256	0.86035	0.976731	-0.0028696	0.08285	0.815994	0.87961	0.992331
Lib #2	NPSR1	-0.52286	0.28204	0.998141	0.95876	0.999995	-0.15223	0.77452	0.999995	0.29528	0.999935	0.10508	0.86821	0.999995	0.15221	0.999995	-0.0059401	0.8377	0.983049	0.31053	0.975745	0.13413	0.55115	0.985901	0.27955	0.992331
Lib #2	NPY4R	-0.088091	0.87823	0.998141	0.50779	0.999995	0.070245	0.48411	0.999995	0.33062	0.999935	-0.021421	0.45784	0.999995	0.11712	0.999995	-0.068514	0.76126	0.983049	0.8121	0.975745	-0.13078	0.23815	0.985901	0.92955	0.992331
Lib #2	NR1D1	-0.25954	0.60597	0.998141	0.70326	0.999995	0.022132	0.9178	0.999995	0.41352	0.999935	-0.01675	0.79933	0.999995	0.76581	0.999995	0.026576	0.90439	0.999995	0.78209	0.975745	0.03925	0.5322	0.985901	0.47132	0.992331
Lib #2	NR1D2	-0.060251	0.54002	0.998141	0.63128	0.999995	-0.0028931	0.63385	0.999995	0.079899	0.972661	-0.096546	0.37454	0.999995	0.85937	0.999995	-0.066925	0.6139	0.983049	0.97483	0.997291	-0.040648	0.57772	0.985901	0.44532	0.992331
Lib #2	NR1H2	-0.086274	0.99624	0.998141	0.030624	0.406176	-0.18396	0.49808	0.999995	0.73793	0.999935	0.12079	0.50245	0.999995	0.18915	0.999995	0.075164	0.53086	0.983049	0.52532	0.975745	0.11303	0.8463	0.985901	0.21763	0.992331
Lib #2	NR1H3	-0.15094	0.85505	0.998141	0.36924	0.984627	-0.057398	0.80757	0.999995	0.28193	0.999935	-0.071016	0.10009	0.999995	0.75366	0.999995	-0.090179	0.14743	0.952178	0.93544	0.991364	-0.15387	0.0049803	0.320711	0.90171	0.992331
Lib #2	NR1I2	-0.30293	0.63139	0.998141	0.34654	0.984627	-0.1081	0.33314	0.999995	0.42866	0.999935	-0.049523	0.27404	0.999995	0.29718	0.999995	0.032173	0.18521	0.952178	0.38031	0.975745	-0.020991	0.30659	0.985901	0.85189	0.992331
Lib #2	NR2C1	-0.26024	0.15438	0.887409	0.14409	0.774324	-0.036525	0.91404	0.999995	0.6207	0.999935	0.15079	0.99301	0.999995	0.027344	0.863903	0.035061	0.96704	0.999995	0.78067	0.975745	0.12016	0.80557	0.985901	0.11532	0.992331
Lib #2	NR2C2	-0.28907	0.60265	0.998141	0.62289	0.999995	0.053235	0.99349	0.999995	0.10537	0.999935	-0.042619	0.27125	0.999995	0.96704	0.999995	-0.12425	0.020744	0.690484	0.94583	0.993117	0.033534	0.53682	0.985901	0.18272	0.992331
Lib #2	NR2F1	-0.15381	0.76729	0.998141	0.35319	0.984627	-0.03523	0.75406	0.999995	0.39838	0.999935	0.032908	0.95348	0.999995	0.3581	0.999995	0.11087	0.92857	0.999995	0.46749	0.975745	0.0089778	0.72785	0.985901	0.34351	0.992331
Lib #2	NR2F2	-0.072645	0.95237	0.998141	0.366	0.984627	0.55636	0.94081	0.999995	1.4956e-05	0.001256	0.016479	0.079689	0.991326	0.51013	0.999995	-0.076918	0.22878	0.952178	0.73304	0.975745	0.061062	0.36474	0.985901	0.42717	0.992331
Lib #2	NR2F6	-0.18622	0.84988	0.998141	0.85631	0.999995	0.12339	0.87849	0.999995	0.013455	0.282559	0.0089378	0.41492	0.999995	0.56529	0.999995	-0.061041	0.20457	0.952178	0.81828	0.975745	-0.074564	0.063268	0.724703	0.63341	0.992331
Lib #2	NR3C1	-0.098404	0.98142	0.998141	0.66896	0.999995	-7.3853e-05	0.78577	0.999995	0.35006	0.999935	-0.063414	0.20741	0.999995	0.5418	0.999995	-0.12535	0.020684	0.690484	0.96638	0.997291	-0.017011	0.049857	0.717825	0.86035	0.992331
Lib #2	NR4A1	-0.15255	0.81966	0.998141	0.76581	0.999995	-0.016843	0.16215	0.883945	0.38864	0.999935	0.062595	0.1832	0.999995	0.16475	0.999995	-0.028072	0.21722	0.952178	0.21274	0.975745	-0.08906	0.051273	0.717825	0.59688	0.992331
Lib #2	NR4A2	-0.87869	0.14691	0.887409	0.75366	0.999995	-0.68026	0.13715	0.876547	0.80935	0.999935	-0.12199	0.36863	0.999995	0.27643	0.999995	-0.019284	0.4917	0.983049	0.20357	0.975745	0.075135	0.46066	0.985901	0.010075	0.483878
Lib #2	NR5A2	-0.20914	0.58293	0.998141	0.84742	0.999995	0.12826	0.9773	0.999995	0.0089286	0.225	0.086361	0.96369	0.999995	0.19737	0.999995	0.054358	0.97518	0.999995	0.63535	0.975745	-0.074025	0.21271	0.985901	0.71429	0.992331
Lib #2	NR6A1	-0.25329	0.82363	0.998141	0.63956	0.999995	-0.18251	0.56797	0.999995	0.90937	0.999935	0.08441	0.88144	0.999995	0.62714	0.999995	0.031541	0.31764	0.952178	0.73944	0.975745	0.012922	0.68186	0.985901	0.68054	0.992331
Lib #2	NTSR1	-0.21043	0.65366	0.998141	0.16369	0.793269	-0.18595	0.22778	0.965979	0.82412	0.999935	-0.060833	0.198	0.999995	0.45465	0.999995	0.034422	0.31483	0.952178	0.41207	0.975745	-0.093509	0.19243	0.985901	0.95305	0.993247
Lib #2	OPN3	0.12846	0.99814	0.998141	0.035121	0.410961	-0.19788	0.57029	0.999995	0.8624	0.999935	-0.054546	0.30846	0.999995	0.3732	0.999995	0.035739	0.56356	0.983049	0.37608	0.975745	0.027014	0.57297	0.985901	0.64336	0.992331
Lib #2	OTUB1	-0.50324	0.17207	0.922565	0.57772	0.999995	-0.44293	0.0018396	0.066224	0.99823	0.999935	-0.022267	0.66159	0.999995	0.96135	0.999995	0.017961	0.33584	0.952178	0.93768	0.991364	0.057142	0.82171	0.985901	0.82277	0.992331
Lib #2	OTUB2	-0.22711	0.89823	0.998141	0.51565	0.999995	-0.089917	0.77147	0.999995	0.67988	0.999935	0.048131	0.46069	0.999995	0.76454	0.999995	0.024666	0.60485	0.983049	0.43449	0.975745	-0.0062725	0.64558	0.985901	0.61394	0.992331
Lib #2	OTUD4	-0.016583	0.28204	0.998141	0.3159	0.984627	0.011563	0.97385	0.999995	0.11403	0.999935	-0.030825	0.70326	0.999995	0.44627	0.999995	-0.051517	0.15349	0.952178	0.48068	0.975745	-0.051395	0.54633	0.985901	0.41156	0.992331
Lib #2	OTUD5	0.2751	0.97437	0.998141	0.0028266	0.241744	0.32569	0.99989	0.999995	0.0001346	0.00848	-0.1722	0.0004038	0.050879	0.95831	0.999995	-0.063173	0.0048307	0.405779	0.80935	0.975745	-0.11244	0.058631	0.723678	0.74715	0.992331
Lib #2	OTUD7B	-0.23447	0.43396	0.998141	0.85844	0.999995	-0.051775	0.95876	0.999995	0.34689	0.999935	-0.0059739	0.80687	0.999995	0.48832	0.999995	-0.067316	0.52586	0.983049	0.85416	0.976731	-0.028239	0.70154	0.985901	0.93491	0.992331
Lib #2	OXTR	-0.022437	0.8736	0.998141	0.40764	0.997329	-0.13114	0.85224	0.999995	0.45784	0.999935	-0.017938	0.31959	0.999995	0.64558	0.999995	-0.015031	0.27228	0.952178	0.40335	0.975745	-0.16623	0.17972	0.985901	0.88654	0.992331
Lib #2	P2RY1	0.017702	0.91239	0.998141	0.4778	0.999995	-0.17612	0.16796	0.883945	0.79806	0.999935	0.066665	0.49164	0.999995	0.32654	0.999995	0.0086413	0.8121	0.983049	0.7716	0.975745	0.063295	0.77465	0.985901	0.53236	0.992331
Lib #2	P2RY2	-0.13376	0.952	0.998141	0.27311	0.958439	-0.16735	0.68024	0.999995	0.27871	0.999935	-0.076152	0.0076922	0.387688	0.60334	0.999995	-0.012568	0.049788	0.814013	0.30591	0.975745	-0.0072895	0.10034	0.815994	0.69865	0.992331
Lib #2	PCNA	-2.1653	4.4867e-05	0.002261	1	0.999995	-1.0904	0.020524	0.259987	0.68921	0.999935	0.22767	0.5358	0.999995	0.63344	0.999995	0.13027	0.7956	0.983049	0.2257	0.975745	0.058155	0.5487	0.985901	0.43073	0.992331
Lib #2	PDK2	-0.31614	0.31434	0.998141	0.67451	0.999995	-0.14776	0.14711	0.882657	0.95445	0.999935	-0.011124	0.47189	0.999995	0.47365	0.999995	0.1532	0.95753	0.999995	0.074644	0.839447	-0.0023	0.20076	0.985901	0.7542	0.992331
Lib #2	PIM1	-0.11021	0.89372	0.998141	0.74762	0.999995	-0.11086	0.73638	0.999995	0.40764	0.999935	0.03317	0.26867	0.999995	0.83673	0.999995	-0.019367	0.41685	0.969308	0.68722	0.975745	-0.06082	0.29229	0.985901	0.90099	0.992331
Lib #2	POLR2A	-2.9388	4.9852e-06	0.000628	1	0.999995	-0.0086898	0.91624	0.999995	0.32057	0.999935	-0.034518	0.39194	0.999995	0.98667	0.999995	-0.16675	0.15401	0.952178	0.53208	0.975745	-0.16541	0.27519	0.985901	0.85937	0.992331
Lib #2	PPARA	-0.15077	0.77955	0.998141	0.65	0.999995	-0.20663	0.1416	0.876547	0.94785	0.999935	0.0061987	0.28249	0.999995	0.12006	0.999995	-0.01724	0.56097	0.983049	0.21066	0.975745	0.068277	0.37958	0.985901	0.18932	0.992331
Lib #2	PPARD	-0.18619	0.91601	0.998141	0.30867	0.984627	-0.14838	0.67173	0.999995	0.49164	0.999935	0.026783	0.23048	0.999995	0.49718	0.999995	0.0094878	0.2694	0.952178	0.50775	0.975745	0.19841	0.8552	0.985901	0.35166	0.992331
Lib #2	PPARG	-0.54749	0.030574	0.428078	0.99231	0.999995	-1.0375	0.00022434	0.014133	0.99994	0.999935	0.086777	0.98342	0.999995	0.38753	0.999995	0.20754	0.74907	0.983049	0.26003	0.975745	0.1996	0.90887	0.985901	0.15709	0.992331
Lib #2	PSMA7	-2.7843	1.4956e-05	0.001256	1	0.999995	0.060241	0.97704	0.999995	0.1343	0.999935	-0.27175	0.0525	0.881993	0.90887	0.999995	-0.073826	0.22022	0.952178	0.86821	0.976731	-0.015942	0.17034	0.985901	0.26137	0.992331
Lib #2	PSMD14	-2.8557	4.9852e-06	0.000628	0.99985	0.999995	-0.2061	0.33871	0.999995	0.085422	0.978472	0.10613	0.41784	0.999995	0.11868	0.999995	-0.10184	0.23169	0.952178	0.030545	0.839447	0.024454	0.24681	0.985901	0.70856	0.992331
Lib #2	PTAFR	-0.46664	0.39616	0.998141	0.92901	0.999995	0.27245	0.99761	0.999995	0.003704	0.133345	-0.15482	0.12637	0.999995	0.52715	0.999995	-0.20046	0.034662	0.814013	0.85631	0.976731	-0.16318	0.0089086	0.320711	0.54251	0.992331
Lib #2	PTGER2	-0.24648	0.70295	0.998141	0.41352	0.999995	-0.13368	0.18884	0.933072	0.75206	0.999935	0.016626	0.54585	0.999995	0.15866	0.999995	-0.082432	0.64371	0.983049	0.053138	0.839447	0.1736	0.97385	0.996226	0.12784	0.992331
Lib #2	QRFPR	-0.24507	0.53222	0.998141	0.80193	0.999995	-0.052109	0.86825	0.999995	0.67292	0.999935	0.032565	0.41232	0.999995	0.55641	0.999995	0.0098313	0.54351	0.983049	0.88804	0.985474	0.013378	0.78607	0.985901	0.84742	0.992331
Lib #2	RARA	-0.50895	0.3047	0.998141	0.37558	0.984627	0.011458	0.65392	0.999995	0.48062	0.999935	0.13587	0.92562	0.999995	0.086788	0.999995	0.13646	0.81474	0.983049	0.19336	0.975745	0.14916	0.96638	0.996226	0.18296	0.992331
Lib #2	RARB	-0.22022	0.79311	0.998141	0.6478	0.999995	0.0028962	0.96797	0.999995	0.46353	0.999935	0.075766	0.75049	0.999995	0.34335	0.999995	-0.021891	0.82277	0.983049	0.69612	0.975745	-0.009917	0.5823	0.985901	0.97653	0.995991
Lib #2	RARG	-0.22802	0.79255	0.998141	0.78209	0.999995	0.40824	0.99862	0.999995	0.0014806	0.074623	0.04259	0.87288	0.999995	0.25406	0.999995	0.079309	0.96952	0.999995	0.65	0.975745	0.087611	0.91157	0.985901	0.53963	0.992331
Lib #2	RORC	-0.16834	0.76033	0.998141	0.20375	0.900798	-0.068458	0.84042	0.999995	0.73471	0.999935	0.012147	0.68722	0.999995	0.54602	0.999995	0.073808	0.37873	0.952178	0.67451	0.975745	0.10342	0.33707	0.985901	0.35561	0.992331
Lib #2	RPS27	-2.6083	0.00050351	0.014098	0.25527	0.958439	-0.77023	0.00084251	0.042462	0.99977	0.999935	-0.039571	0.82845	0.999995	0.73471	0.999995	0.064935	0.92624	0.999995	0.80431	0.975745	0.13855	0.3986	0.985901	0.50153	0.992331
Lib #2	RXFP4	-0.019065	0.72416	0.998141	0.23692	0.958439	-0.13033	0.81961	0.999995	0.89817	0.999935	-0.05658	0.68186	0.999995	0.95097	0.999995	0.024917	0.081324	0.891031	0.63752	0.975745	-0.096452	0.49173	0.985901	0.88144	0.992331
Lib #2	RXRA	-0.33418	0.69614	0.998141	0.34018	0.984627	-0.26538	0.12582	0.876547	0.96834	0.999935	0.2384	0.99775	0.999995	0.021521	0.863903	0.15292	0.99181	0.999995	0.048332	0.839447	0.19266	0.94681	0.996226	0.072421	0.960526
Lib #2	RXRB	-0.28344	0.44267	0.998141	0.79933	0.999995	-0.048432	0.80732	0.999995	0.2075	0.999935	0.040817	0.18888	0.999995	0.83095	0.999995	-0.046858	0.14369	0.952178	0.75823	0.975745	-0.11415	0.10187	0.815994	0.96091	0.993247
Lib #2	S1PR2	-0.14512	0.94197	0.998141	0.80431	0.999995	-0.33164	0.68762	0.999995	0.44079	0.999935	0.054173	0.19484	0.999995	0.28789	0.999995	0.015537	0.61817	0.983049	0.6597	0.975745	0.2065	0.80687	0.985901	0.071872	0.960526
Lib #2	SF3A3	-2.5449	0.00845	0.193582	0.4943	0.999995	-0.88746	0.12294	0.876547	0.95675	0.999935	0.18708	0.83328	0.999995	0.06935	0.999995	0.29535	0.39229	0.952178	0.057236	0.839447	0.32154	0.98627	0.996226	0.32584	0.992331
Lib #2	SSTR5	-0.019741	0.80519	0.998141	0.57053	0.999995	0.019686	0.47999	0.999995	0.26923	0.999935	0.030006	0.04559	0.870154	0.097566	0.999995	0.10609	0.25589	0.952178	0.063058	0.839447	0.10703	0.22366	0.985901	0.35631	0.992331
Lib #2	STAMBP	-0.66782	0.087217	0.682313	0.88558	0.999995	-0.76887	0.0094171	0.16261	0.89035	0.999935	-0.11842	0.44374	0.999995	0.26735	0.999995	0.049801	0.75823	0.983049	0.80687	0.975745	0.12981	0.61593	0.985901	0.70563	0.992331
Lib #2	STK3	-0.59149	0.075751	0.653727	0.35646	0.984627	-0.091129	0.64681	0.999995	0.48866	0.999935	0.017382	0.60945	0.999995	0.45253	0.999995	0.031265	0.69612	0.983049	0.67631	0.975745	0.033583	0.68921	0.985901	0.87788	0.992331
Lib #2	TAF10	-0.72759	0.25464	0.998141	0.7245	0.999995	-0.5795	0.17539	0.883945	0.93413	0.999935	0.066235	0.7956	0.999995	0.55214	0.999995	0.050073	0.91874	0.999995	0.27111	0.975745	0.04807	0.8006	0.985901	0.77322	0.992331
Lib #2	TAS2R19	-0.061698	0.90166	0.998141	0.37238	0.984627	-0.065079	0.75865	0.999995	0.30447	0.999935	-0.020636	0.73132	0.999995	0.74283	0.999995	-0.013162	0.34637	0.952178	0.58293	0.975745	-0.062525	0.22162	0.985901	0.96175	0.993247
Lib #2	TAS2R3	-0.2184	0.87596	0.998141	0.32974	0.984627	-0.21342	0.17278	0.883945	0.96566	0.999935	0.13857	0.98573	0.999995	0.04214	0.918342	0.082457	0.69979	0.983049	0.010434	0.525879	0.23643	0.9868	0.996226	0.023446	0.615683
Lib #2	TAS2R30	-0.74664	0.089351	0.682313	0.16747	0.796269	-0.02638	0.58798	0.999995	0.64154	0.999935	0.027406	0.2394	0.999995	0.78209	0.999995	0.053257	0.69087	0.983049	0.44772	0.975745	-0.023782	0.14502	0.985901	0.33746	0.992331
Lib #2	TAS2R31	-0.1684	0.80068	0.998141	0.11081	0.734825	-0.077783	0.76861	0.999995	0.66724	0.999935	0.049286	0.92196	0.999995	0.74119	0.999995	-0.048427	0.59156	0.983049	0.47193	0.975745	0.017107	0.74617	0.985901	0.64034	0.992331
Lib #2	TAS2R43	0.034765	0.49806	0.998141	0.49989	0.999995	-0.085659	0.83802	0.999995	0.72785	0.999935	0.10067	0.92382	0.999995	0.21033	0.999995	0.093518	0.80193	0.983049	0.39891	0.975745	0.093326	0.78884	0.985901	0.8006	0.992331
Lib #2	TBCK	-0.68472	0.076538	0.653727	0.84411	0.999995	-0.033809	0.65376	0.999995	0.379	0.999935	-0.096879	0.31398	0.999995	0.080955	0.999995	0.053868	0.68555	0.983049	0.14465	0.975745	0.047136	0.71576	0.985901	0.14812	0.992331
Lib #2	THRA	-0.13594	0.75417	0.998141	0.69087	0.999995	0.14	0.88328	0.999995	0.0067351	0.188582	-0.066459	0.11954	0.999995	0.50561	0.999995	-0.034779	0.4142	0.969308	0.21466	0.975745	0.053963	0.75679	0.985901	0.69127	0.992331
Lib #2	THRB	-0.14138	0.97543	0.998141	0.85085	0.999995	-0.099809	0.588	0.999995	0.63535	0.999935	0.10676	0.38608	0.999995	0.24967	0.999995	0.01377	0.51008	0.983049	0.5654	0.975745	0.0049647	0.38203	0.985901	0.65636	0.992331
Lib #2	TNFAIP3	-0.36795	0.42443	0.998141	0.50514	0.999995	-0.14343	0.79266	0.999995	0.45498	0.999935	0.081118	0.57053	0.999995	0.43976	0.999995	0.046264	0.59601	0.983049	0.45441	0.975745	0.026495	0.91675	0.987271	0.83328	0.992331
Lib #2	TPRA1	-0.21662	0.58191	0.998141	0.077097	0.571423	-0.15594	0.16994	0.883945	0.94838	0.999935	-0.032222	0.67451	0.999995	0.21626	0.999995	0.07375	0.98699	0.999995	0.45228	0.975745	0.093577	0.89512	0.985901	0.40363	0.992331
Lib #2	UCHL5	-0.29513	0.21841	0.998141	0.72785	0.999995	-0.66664	0.00018445	0.014133	0.94415	0.999935	0.046146	0.28842	0.999995	0.68555	0.999995	0.053974	0.44078	0.983049	0.6478	0.975745	0.23936	0.28218	0.985901	0.019437	0.615683
Lib #2	UIMC1	-0.26542	0.883	0.998141	0.25152	0.958439	-0.2235	0.22628	0.965979	0.8966	0.999935	0.0097646	0.68555	0.999995	0.94212	0.999995	-0.03723	0.63752	0.983049	0.82277	0.975745	0.010455	0.85937	0.985901	0.58682	0.992331
Lib #2	USP1	-0.77936	0.025111	0.423869	0.99369	0.999995	-0.30238	0.11112	0.876547	0.92382	0.999935	0.018288	0.79687	0.999995	0.36698	0.999995	0.15652	0.54585	0.983049	0.024512	0.772142	0.11459	0.88946	0.985901	0.34764	0.992331
Lib #2	USP10	-0.66196	0.038411	0.460936	0.99041	0.999995	-0.54213	0.075322	0.692346	0.96952	0.999935	-0.028848	0.80935	0.999995	0.94264	0.999995	-0.068314	0.5412	0.983049	0.49872	0.975745	0.076312	0.59601	0.985901	0.3998	0.992331
Lib #2	USP11	-0.030697	0.8465	0.998141	0.022578	0.376256	-0.19444	0.53481	0.999995	0.56836	0.999935	-0.032304	0.74762	0.999995	0.77634	0.999995	-0.083082	0.38402	0.952178	0.50322	0.975745	0.26786	0.66896	0.985901	0.15235	0.992331
Lib #2	USP12	-0.589	0.098284	0.707645	0.91815	0.999995	-0.41528	0.033336	0.381852	0.74447	0.999935	0.019305	0.69788	0.999995	0.75206	0.999995	-0.0024731	0.74617	0.983049	0.71202	0.975745	-0.18888	0.034752	0.583836	0.22149	0.992331
Lib #2	USP13	-0.14208	0.882	0.998141	0.87788	0.999995	-0.37579	0.30442	0.999995	0.9518	0.999935	-0.0019557	0.78607	0.999995	0.4439	0.999995	-0.048132	0.75366	0.983049	0.62289	0.975745	0.07276	0.29931	0.985901	0.35742	0.992331
Lib #2	USP14	-0.18479	0.50189	0.998141	0.87199	0.999995	-0.061715	0.43215	0.999995	0.43766	0.999935	0.078796	0.5823	0.999995	0.63956	0.999995	-0.046868	0.76581	0.983049	0.54305	0.975745	0.063414	0.79417	0.985901	0.33138	0.992331
Lib #2	USP16	-0.054939	0.19236	0.969472	0.39189	0.98755	-0.16665	0.23432	0.965979	0.71926	0.999935	0.051821	0.31677	0.999995	0.4139	0.999995	-0.052552	0.55626	0.983049	0.10357	0.869975	0.092101	0.55894	0.985901	0.37323	0.992331
Lib #2	USP18	-0.84925	0.033974	0.428078	0.99148	0.999995	-0.2818	0.029737	0.356844	0.99257	0.999935	-0.027606	0.67097	0.999995	0.42689	0.999995	-0.029045	0.2775	0.952178	0.42333	0.975745	-0.23696	0.016396	0.413191	0.6536	0.992331
Lib #2	USP19	-0.078474	0.96106	0.998141	0.38541	0.98476	-0.37376	0.23766	0.965979	0.46919	0.999935	-0.065779	0.34912	0.999995	0.31652	0.999995	0.025513	0.59377	0.983049	0.42108	0.975745	0.10739	0.58927	0.985901	0.7188	0.992331
Lib #2	USP20	-0.24567	0.76841	0.998141	0.48866	0.999995	-0.12126	0.70898	0.999995	0.87435	0.999935	0.0011081	0.85747	0.999995	0.71926	0.999995	-0.031978	0.89885	0.999995	0.64558	0.975745	0.072531	0.96175	0.996226	0.35229	0.992331
Lib #2	USP21	-0.26552	0.72322	0.998141	0.71397	0.999995	-0.1318	0.82831	0.999995	0.86328	0.999935	0.0028277	0.58019	0.999995	0.79032	0.999995	-0.004365	0.1949	0.952178	0.13269	0.972885	0.11985	0.25681	0.985901	0.39168	0.992331
Lib #2	USP22	-0.081052	0.077825	0.653727	0.4436	0.999995	0.011778	0.9053	0.999995	0.54351	0.999935	0.083311	0.99665	0.999995	0.30118	0.999995	0.044286	0.60945	0.983049	0.54543	0.975745	0.16896	0.56105	0.985901	0.0022483	0.141646
Lib #2	USP24	-0.30171	0.60755	0.998141	0.73944	0.999995	-0.32918	0.053696	0.524787	0.98603	0.999935	0.072523	0.9323	0.999995	0.26478	0.999995	-0.023043	0.58019	0.983049	0.08279	0.839447	0.089585	0.48456	0.985901	0.72182	0.992331
Lib #2	USP25	-0.34255	0.30477	0.998141	0.55626	0.999995	-0.2251	0.41936	0.999995	0.52026	0.999935	0.093778	0.40091	0.999995	0.63752	0.999995	0.072294	0.86821	0.98999	0.33466	0.975745	0.14594	0.31585	0.985901	0.40603	0.992331
Lib #2	USP28	-0.30871	0.87689	0.998141	0.83328	0.999995	-0.14944	0.57893	0.999995	0.39518	0.999935	-0.012146	0.79286	0.999995	0.431	0.999995	0.073718	0.17904	0.952178	0.18109	0.975745	0.074546	0.42997	0.985901	0.52342	0.992331
Lib #2	USP3	-0.25258	0.83843	0.998141	0.82725	0.999995	-0.50806	0.0072635	0.1408	0.99513	0.999935	0.1343	0.44101	0.999995	0.44181	0.999995	0.12379	0.55342	0.983049	0.064115	0.839447	0.052538	0.62289	0.985901	0.58541	0.992331
Lib #2	USP32	-0.60505	0.22199	0.998141	0.22625	0.958439	-0.55071	0.0041527	0.104648	0.99475	0.999935	0.075802	0.8344	0.999995	0.047375	0.918342	-0.00026343	0.57524	0.983049	0.19794	0.975745	0.088725	0.92955	0.992574	0.72774	0.992331
Lib #2	USP33	-0.20961	0.73418	0.998141	0.71751	0.999995	-0.046293	0.72966	0.999995	0.8108	0.999935	-0.033518	0.68921	0.999995	0.95675	0.999995	0.0119	0.83197	0.983049	0.73627	0.975745	0.054261	0.75366	0.985901	0.31383	0.992331
Lib #2	USP35	-0.23535	0.78668	0.998141	0.58019	0.999995	-0.56618	0.053716	0.524787	0.95049	0.999935	-0.076309	0.62503	0.999995	0.92901	0.999995	-0.064305	0.5823	0.983049	0.35931	0.975745	-0.16348	0.4393	0.985901	0.9194	0.992331
Lib #2	USP36	-0.72004	0.033546	0.428078	0.99153	0.999995	-0.36291	0.14261	0.876547	0.89194	0.999935	0.099164	0.67988	0.999995	0.77783	0.999995	-0.014114	0.39504	0.952178	0.51862	0.975745	0.12325	0.92857	0.992574	0.096868	0.992331
Lib #2	USP37	-1.2716	0.033536	0.428078	0.83673	0.999995	-0.67578	0.0046911	0.107469	0.99883	0.999935	0.071194	0.72266	0.999995	0.24906	0.999995	-0.050551	0.8006	0.983049	0.8006	0.975745	0.042389	0.46759	0.985901	0.49361	0.992331
Lib #2	USP38	-0.97167	0.02523	0.423869	0.10299	0.701446	0.035331	0.54816	0.999995	0.30762	0.999935	-0.15231	0.21356	0.999995	0.99684	0.999995	0.017261	0.48091	0.983049	0.82412	0.975745	-0.26733	0.022728	0.477282	0.78748	0.992331
Lib #2	USP4	-0.20392	0.70462	0.998141	0.062779	0.538317	-0.2642	0.1722	0.883945	0.42583	0.999935	0.052176	0.21043	0.999995	0.25445	0.999995	0.012736	0.47254	0.983049	0.52982	0.975745	0.049256	0.3181	0.985901	0.55232	0.992331
Lib #2	USP40	-0.1518	0.89294	0.998141	0.55084	0.999995	-0.10266	0.22547	0.965979	0.63752	0.999935	0.078455	0.69442	0.999995	0.35171	0.999995	-0.071205	0.2019	0.952178	0.66896	0.975745	0.020264	0.37732	0.985901	0.53072	0.992331
Lib #2	USP42	-0.5002	0.53486	0.998141	0.68555	0.999995	-0.6505	0.0058078	0.121964	0.99414	0.999935	0.1863	0.98364	0.999995	0.046089	0.918342	0.11956	0.95231	0.999995	0.66342	0.975745	0.10958	0.57053	0.985901	0.68471	0.992331
Lib #2	USP43	-0.17163	0.68167	0.998141	0.62503	0.999995	0.1773	0.99441	0.999995	0.011521	0.263933	-0.13702	0.1463	0.999995	0.94304	0.999995	-0.060539	0.04908	0.814013	0.36757	0.975745	-0.039761	0.26874	0.985901	0.89955	0.992331
Lib #2	USP46	-0.13875	0.71074	0.998141	0.7085	0.999995	-0.11864	0.67466	0.999995	0.15763	0.999935	-0.013309	0.43798	0.999995	0.97567	0.999995	0.025237	0.44615	0.983049	0.57407	0.975745	0.019078	0.77322	0.985901	0.48667	0.992331
Lib #2	USP47	-0.42405	0.51054	0.998141	0.74119	0.999995	-0.077965	0.44642	0.999995	0.22991	0.999935	-0.010087	0.67631	0.999995	0.8397	0.999995	0.030822	0.51565	0.983049	0.54744	0.975745	0.066073	0.79687	0.985901	0.2524	0.992331
Lib #2	USP48	-0.47478	0.062909	0.587149	0.98364	0.999995	-0.34506	0.12684	0.876547	0.90241	0.999935	0.00074989	0.21617	0.999995	0.54376	0.999995	-0.081041	0.44356	0.983049	0.62921	0.975745	-0.027754	0.054972	0.723678	0.80431	0.992331
Lib #2	USP5	-2.0989	4.4867e-05	0.002261	0.99951	0.999995	-0.32747	0.59827	0.999995	0.95418	0.999935	-0.042399	0.25697	0.999995	0.21896	0.999995	-0.095975	0.28535	0.952178	0.67097	0.975745	-0.024723	0.4181	0.985901	0.45792	0.992331
Lib #2	USP6	-0.51071	0.26634	0.998141	0.84187	0.999995	-0.14627	0.20072	0.965979	0.97982	0.999935	0.021047	0.6207	0.999995	0.19946	0.999995	-0.034683	0.67988	0.983049	0.53862	0.975745	0.00056648	0.42055	0.985901	0.94531	0.992572
Lib #2	USP7	-1.1397	0.012458	0.261621	0.99703	0.999995	-0.73312	0.0023281	0.073335	0.66896	0.999935	0.054077	0.55084	0.999995	0.34965	0.999995	0.040176	0.75206	0.983049	0.79933	0.975745	-0.049054	0.73944	0.985901	0.71298	0.992331
Lib #2	USP8	-1.1083	0.031921	0.428078	0.92263	0.999995	-0.11878	0.24673	0.986939	0.74119	0.999935	-0.011972	0.67292	0.999995	0.90601	0.999995	-0.044585	0.77465	0.983049	0.96536	0.997291	0.13251	0.27751	0.985901	0.52928	0.992331
Lib #2	VCPIP1	-0.38971	0.35	0.998141	0.84967	0.999995	0.086859	0.99775	0.999995	0.04239	0.667635	-0.19312	0.0019592	0.164573	0.99999	0.999995	-0.19108	0.036487	0.814013	0.83095	0.975745	-0.13429	0.041991	0.661354	0.55069	0.992331
Lib #2	VDR	-0.28951	0.31988	0.998141	0.95231	0.999995	0.082421	0.81767	0.999995	0.1816	0.999935	0.055648	0.11431	0.999995	0.61821	0.999995	-0.014294	0.056578	0.814013	0.3194	0.975745	0.17531	0.83095	0.985901	0.02879	0.615683
Lib #2	VIPR1	-0.40242	0.37984	0.998141	0.82056	0.999995	-0.13716	0.41866	0.999995	0.57524	0.999935	0.056832	0.936	0.999995	0.093079	0.999995	0.14532	0.77783	0.983049	0.097486	0.869975	0.031194	0.35337	0.985901	0.020026	0.615683
Lib #2	VRK3	-0.18104	0.14227	0.887409	0.56608	0.999995	-0.14654	0.58264	0.999995	0.58443	0.999935	0.0503	0.58652	0.999995	0.46947	0.999995	0.038155	0.80811	0.983049	0.39424	0.975745	0.055353	0.15182	0.985901	0.14064	0.992331
Lib #2	WDR48	-0.64386	0.15732	0.887409	0.66548	0.999995	-1.1209	4.4867e-05	0.005653	0.99586	0.999935	0.35574	0.98603	0.999995	0.013096	0.744472	0.18579	0.96333	0.999995	0.012668	0.532035	0.19284	0.89576	0.985901	0.20674	0.992331
Lib #2	WEE1	-2.5893	0.00018445	0.007747	0.99671	0.999995	-0.47628	0.27924	0.999995	0.90439	0.999935	0.071563	0.66724	0.999995	0.63535	0.999995	0.1428	0.89738	0.999995	0.091803	0.869975	-0.12002	0.5636	0.985901	0.7381	0.992331
Lib #2	YOD1	-0.21851	0.776	0.998141	0.63128	0.999995	-0.25645	0.49381	0.999995	0.74907	0.999935	0.020733	0.76859	0.999995	0.95753	0.999995	0.055099	0.97939	0.999995	0.50083	0.975745	0.10884	0.4369	0.985901	0.39136	0.992331
Lib #3	ABCA5	-0.3126	0.55268	0.996906	0.83144	0.999995	-0.11863	0.98437	0.999995	0.71904	0.999995	0.047593	0.91944	0.969243	0.78569	0.999042						0.06765	0.21782	0.906508	0.14477	0.997765
Lib #3	ACER2	-0.021587	0.65937	0.996906	0.62731	0.999995	-0.19967	0.85567	0.999995	0.14654	0.950623	0.17411	0.56653	0.967281	0.18809	0.999042						0.21952	0.98131	0.999995	0.033109	0.837657
Lib #3	ACHE	-0.53098	0.45607	0.996906	0.97494	0.999995	-0.48784	0.018215	0.219443	0.99573	0.999995	0.087667	0.62086	0.967281	0.65326	0.999042						0.042252	0.7502	0.999995	0.8222	0.997765
Lib #3	ACSM3	-0.4025	0.5445	0.996906	0.27219	0.906122	-0.27664	0.46951	0.999995	0.5734	0.999995	0.13817	0.8959	0.967281	0.29491	0.999042						0.039765	0.9344	0.999995	0.35302	0.997765
Lib #3	ACSS1	-0.056235	0.73426	0.996906	0.65208	0.999995	0.02779	0.95189	0.999995	0.11525	0.950623	-0.12919	0.28753	0.919218	0.86848	0.999042						-0.014386	0.37756	0.964875	0.94769	0.997765
Lib #3	ADA	-0.052515	0.81539	0.996906	0.39976	0.956174	0.022791	0.99812	0.999995	0.36455	0.981786	-0.040076	0.1585	0.919218	0.96688	0.999042						0.0048488	0.55687	0.987998	0.32653	0.997765
Lib #3	ADAM19	-0.024768	0.83923	0.996906	0.41808	0.958022	-0.15731	0.58806	0.999995	0.33865	0.981786	0.074011	0.51857	0.956018	0.65709	0.999042						0.092197	0.81287	0.999995	0.26137	0.997765
Lib #3	ADAM28	-0.20128	0.35435	0.996906	0.47289	0.980664	-0.13643	0.6341	0.999995	0.13113	0.950623	0.043172	0.68715	0.967281	0.20829	0.999042						-0.065853	0.20819	0.906508	0.28977	0.997765
Lib #3	ADAMTS14	-0.079999	0.89833	0.996906	0.2004	0.865639	-0.30005	0.22774	0.999995	0.82887	0.999995	0.013568	0.32446	0.919218	0.95594	0.999042						0.04159	0.28659	0.916892	0.75787	0.997765
Lib #3	ADCY3	-0.26381	0.7486	0.996906	0.78298	0.999995	-0.22933	0.63093	0.999995	0.87308	0.999995	0.094918	0.309	0.919218	0.79247	0.999042						0.0036444	0.89524	0.999995	0.19158	0.997765
Lib #3	AGMAT	-0.26484	0.58781	0.996906	0.48406	0.982131	-0.26707	0.39719	0.999995	0.9508	0.999995	0.044239	0.82774	0.967281	0.91101	0.999042						0.10364	0.96196	0.999995	0.25655	0.997765
Lib #3	AKR1B1	0.072259	0.84682	0.996906	0.21555	0.865639	-0.44654	0.26873	0.999995	0.95035	0.999995	0	0.45612	0.93288	0.5688	0.999042						0.035368	0.19593	0.906508	0.90371	0.997765
Lib #3	AKR1B10	-0.075664	0.72619	0.996906	0.5782	0.999995	-0.083678	0.47197	0.999995	0.80266	0.999995	0.1641	0.71904	0.967281	0.11748	0.999042						-0.07469	0.54401	0.987998	0.47472	0.997765
Lib #3	AKR1C2	-0.44171	0.27242	0.996906	0.96419	0.999995	-0.13438	0.49298	0.999995	0.85348	0.999995	0.008736	0.86568	0.967281	0.58819	0.999042						0.031022	0.63549	0.999995	0.49503	0.997765
Lib #3	AKR7A3	-0.16065	0.59924	0.996906	0.12236	0.773898	-0.25417	0.2372	0.999995	0.74594	0.999995	0.047783	0.77269	0.967281	0.94672	0.999042						0.094932	0.96612	0.999995	0.081058	0.997765
Lib #3	ALDH1A3	0.092611	0.96714	0.996906	0.33865	0.951987	-0.22231	0.53488	0.999995	0.75941	0.999995	0.016572	0.78172	0.967281	0.92799	0.999042						0.13716	0.34339	0.941889	0.34078	0.997765
Lib #3	ALDH1B1	-0.033423	0.65183	0.996906	0.65976	0.999995	-0.19904	0.79958	0.999995	0.13466	0.950623	0.16985	0.47289	0.938179	0.44371	0.999042						0.050232	0.15993	0.906508	0.43811	0.997765
Lib #3	ALDH3A1	-0.15328	0.94302	0.996906	0.60316	0.999995	-0.12083	0.8502	0.999995	0.83264	0.999995	0.040303	0.86471	0.967281	0.20461	0.999042						-0.028371	0.67096	0.999995	0.86281	0.997765
Lib #3	ALDH3B1	-0.1391	0.94828	0.996906	0.11813	0.773898	-0.16603	0.74103	0.999995	0.78172	0.999995	-0.0089918	0.49519	0.956018	0.90691	0.999042						0.022952	0.77734	0.999995	0.75941	0.997765
Lib #3	ALDH7A1	-0.44106	0.53172	0.996906	0.36455	0.956174	-0.066936	0.73921	0.999995	0.54177	0.999995	-0.014981	0.5085	0.956018	0.92332	0.999042						0.051092	0.47289	0.987998	0.44422	0.997765
Lib #3	APC	-0.087843	0.7938	0.996906	0.14813	0.851757	0.26437	0.99925	0.999995	9.4583e-05	0.007976	0.86018	1	0.999995	4.978e-06	0.00042						0.96312	1	0.999995	4.978e-06	0.00042
Lib #3	AQP3	-0.023536	0.60058	0.996906	0.72952	0.999995	-0.30416	0.1909	0.999995	0.91293	0.999995	-0.013501	0.75464	0.967281	0.47533	0.999042						0.079168	0.89288	0.999995	0.26616	0.997765
Lib #3	ARSE	-0.46784	0.31222	0.996906	0.779	0.999995	-0.17184	0.63829	0.999995	0.78715	0.999995	0.056018	0.29982	0.919218	0.01473	0.532386						-0.065472	0.25284	0.906508	0.17072	0.997765
Lib #3	ATG4A	0.076962	0.54784	0.996906	0.45907	0.976007	-0.092387	0.79033	0.999995	0.62306	0.999995	-0.080613	0.60518	0.967281	0.64068	0.999042						0.045672	0.5211	0.987998	0.52695	0.997765
Lib #3	AXIN1	-0.2243	0.84786	0.996906	0.61619	0.999995	0.01444	0.40119	0.999995	0.0081292	0.342779	1.2864	1	0.999995	4.978e-06	0.00042						1.5362	1	0.999995	4.978e-06	0.00042
Lib #3	AXIN2	-0.055142	0.82468	0.996906	0.26515	0.906122	0.0034166	0.99008	0.999995	0.48139	0.994313	0.020331	0.6655	0.967281	0.66193	0.999042						0.096441	0.7409	0.999995	0.55445	0.997765
Lib #3	B3GALT2	-0.37298	0.5509	0.996906	0.31785	0.923474	-0.07533	0.71308	0.999995	0.050134	0.851637	-0.050812	0.034612	0.796084	0.64425	0.999042						-0.1281	0.070205	0.893787	0.81011	0.997765
Lib #3	B3GALT5	0.074001	0.81996	0.996906	0.40912	0.956174	0.2949	0.92478	0.999995	0.00021406	0.013539	0.085132	0.15184	0.919218	0.83496	0.999042						-0.10067	0.362	0.954017	0.48497	0.997765
Lib #3	B3GNT1	-0.40494	0.2523	0.996906	0.96125	0.999995	-0.24214	0.42358	0.999995	0.1233	0.950623	-0.073662	0.049019	0.826784	0.95123	0.999042						-0.10641	0.16947	0.906508	0.779	0.997765
Lib #3	B3GNT3	0.0090451	0.97341	0.996906	0.31091	0.923474	-0.24635	0.57918	0.999995	0.32121	0.981786	0.025679	0.22884	0.919218	0.57373	0.999042						-0.013232	0.5085	0.987998	0.76543	0.997765
Lib #3	B3GNT6	0.16227	0.94877	0.996906	0.065197	0.713498	-0.28069	0.37684	0.999995	0.45612	0.981786	-0.074566	0.37443	0.93288	0.97661	0.999042						-0.044397	0.66895	0.999995	0.89757	0.997765
Lib #3	BIRC5	-1.2168	0.018722	0.236839	0.95638	0.999995	-2.1554	1.4934e-05	0.000472	1	0.999995	0.4863	0.78715	0.967281	0.0021555	0.136335						0.44419	0.99925	0.999995	0.0064167	0.270571
Lib #3	BLMH	-0.11535	0.72752	0.996906	0.87638	0.999995	-0.045837	0.98452	0.999995	0.34201	0.981786	0.07899	0.69969	0.967281	0.74868	0.999042						0.033856	0.77107	0.999995	0.5303	0.997765
Lib #3	BMP4	-0.10551	0.982	0.996906	0.4477	0.959901	-0.23966	0.47567	0.999995	0.5163	0.999995	0.014003	0.50594	0.956018	0.31488	0.999042						0.12069	0.36795	0.958168	0.60149	0.997765
Lib #3	BMP7	0.048739	0.87041	0.996906	0.177	0.865639	-0.1646	0.81688	0.999995	0.55687	0.999995	0.087639	0.43284	0.93288	0.55463	0.999042						0.042837	0.76678	0.999995	0.65042	0.997765
Lib #3	C10orf54	-0.072756	0.95035	0.996906	0.77434	0.999995	-0.023418	0.92893	0.999995	0.40261	0.981786	0.067564	0.056337	0.890822	0.87811	0.999042						0.010129	0.11625	0.906508	0.94521	0.997765
Lib #3	CA13	-0.25051	0.62966	0.996906	0.54401	0.999995	-0.050488	0.88357	0.999995	0.40912	0.981786	-0.044958	0.50322	0.956018	0.86568	0.999042						0.042913	0.11227	0.906508	0.94261	0.997765
Lib #3	CACNB1	-0.52356	0.12702	0.877221	0.92267	0.999995	-0.047959	0.82361	0.999995	0.52391	0.999995	0.081511	0.90041	0.967281	0.26993	0.999042						0.0037482	0.34623	0.941889	0.67685	0.997765
Lib #3	CAPN8	-0.23922	0.3526	0.996906	0.9616	0.999995	-0.13517	0.85203	0.999995	0.55411	0.999995	0.059966	0.87383	0.967281	0.75787	0.999042						0.13718	0.93489	0.999995	0.43374	0.997765
Lib #3	CAPN9	-0.24341	0.88083	0.996906	0.93118	0.999995	-0.47077	0.10614	0.782184	0.81011	0.999995	0.22545	0.24748	0.919218	0.033477	0.601931						0.17263	0.11805	0.906508	0.70528	0.997765
Lib #3	CATSPER1	-0.25607	0.40985	0.996906	0.96293	0.999995	-0.040941	0.94009	0.999995	0.20862	0.958965	-0.10898	0.0064565	0.3267	0.99959	0.999587						-0.12379	0.0064366	0.61419	0.99776	0.997765
Lib #3	CBR3	0.050565	0.92799	0.996906	0.39672	0.956174	-0.095637	0.79316	0.999995	0.76956	0.999995	-0.024785	0.71186	0.967281	0.95405	0.999042						0.06272	0.80636	0.999995	0.40918	0.997765
Lib #3	CDC25A	-0.39352	0.42766	0.996906	0.27929	0.906498	0.079333	0.84084	0.999995	0.11903	0.950623	-0.11091	0.29413	0.919218	0.88495	0.999042						-0.052791	0.53155	0.987998	0.97918	0.997765
Lib #3	CDC25C	-0.37356	0.23019	0.996906	0.078409	0.713498	-0.11356	0.97494	0.999995	0.84127	0.999995	-0.0077936	0.35623	0.93288	0.56012	0.999042						-0.046246	0.35587	0.954017	0.64539	0.997765
Lib #3	CDKN3	-0.32987	0.63937	0.996906	0.20415	0.865639	-0.25184	0.72249	0.999995	0.15474	0.954875	0.087517	0.74412	0.967281	0.35144	0.999042						0.045007	0.6438	0.999995	0.34284	0.997765
Lib #3	CHST4	-0.075498	0.82556	0.996906	0.33183	0.943297	-0.26744	0.35158	0.999995	0.38709	0.981786	0.030275	0.28431	0.919218	0.91681	0.999042						0.069905	0.779	0.999995	0.86077	0.997765
Lib #3	CMPK1	-0.4453	0.18905	0.996906	0.56653	0.999995	-0.25251	0.0027529	0.046432	0.62086	0.999995	0.099607	0.2597	0.919218	0.31044	0.999042						0.17423	0.85676	0.999995	0.03744	0.861117
Lib #3	CNGA1	-0.29055	0.55727	0.996906	0.35181	0.956174	-0.13282	0.84984	0.999995	0.14252	0.950623	-0.025542	0.16799	0.919218	0.98471	0.999042						-0.10896	0.034204	0.809595	0.92385	0.997765
Lib #3	CNTNAP3	-0.29522	0.7057	0.996906	0.87308	0.999995	-0.13058	0.64386	0.999995	0.67096	0.999995	0.069864	0.17127	0.919218	0.7138	0.999042						-0.002535	0.04874	0.867906	0.63527	0.997765
Lib #3	COLGALT2	0.0053008	0.59294	0.996906	0.11354	0.773898	-0.23275	0.53634	0.999995	0.64169	0.999995	0.10452	0.9011	0.967281	0.40419	0.999042						0.07449	0.56653	0.987998	0.46796	0.997765
Lib #3	COQ10B	-1.1225	0.02602	0.286223	0.67627	0.999995	-0.33176	0.21407	0.999995	0.47021	0.988769	0.1055	0.24151	0.919218	0.68045	0.999042						0.13536	0.45328	0.981517	0.23694	0.997765
Lib #3	CP	-0.40075	0.53593	0.996906	0.73117	0.999995	-0.36377	0.38977	0.999995	0.91476	0.999995	0.19608	0.72766	0.967281	0.59311	0.999042						0.09847	0.89901	0.999995	0.73117	0.997765
Lib #3	CST1	0.059819	0.99717	0.997167	0.38371	0.956174	-0.053026	0.9645	0.999995	0.087967	0.950623	0.089571	0.77107	0.967281	0.42125	0.999042						-0.071367	0.55929	0.987998	0.98392	0.997765
Lib #3	CST4	-0.069406	0.93973	0.996906	0.15238	0.856731	0.011128	0.94196	0.999995	0.18934	0.957915	0.027201	0.88083	0.967281	0.63032	0.999042						-0.047805	0.30505	0.928317	0.96987	0.997765
Lib #3	CTHRC1	-0.11803	0.84901	0.996906	0.029784	0.555865	-0.17032	0.61731	0.999995	0.6655	0.999995	0.031799	0.83496	0.967281	0.90178	0.999042						0.067134	0.3871	0.969661	0.41182	0.997765
Lib #3	CTNNB1	-1.9852	0.00014436	0.006927	0.95474	0.999995	-0.96123	0.11439	0.782184	0.60737	0.999995	-0.051634	0.72952	0.967281	0.20708	0.999042						-0.033081	0.71735	0.999995	0.17327	0.997765
Lib #3	CYP39A1	-0.57338	0.080759	0.729714	0.16505	0.865639	-0.11709	0.91101	0.999995	0.17043	0.957915	0.063977	0.75941	0.967281	0.369	0.999042						-0.023576	0.69969	0.999995	0.72952	0.997765
Lib #3	CYP3A5	-0.65759	0.046958	0.473988	0.85348	0.999995	-0.080514	0.86487	0.999995	0.68909	0.999995	-0.061827	0.61619	0.967281	0.81011	0.999042						-0.0475	0.58046	0.987998	0.90611	0.997765
Lib #3	CYP4F3	0.044609	0.89288	0.996906	0.24315	0.904264	-0.22012	0.53324	0.999995	0.65612	0.999995	0.1167	0.86281	0.967281	0.17556	0.999042						0.18177	0.93299	0.999995	0.083865	0.997765
Lib #3	DHRS4L2	-0.45347	0.24486	0.996906	0.70508	0.999995	-0.15345	0.94058	0.999995	0.56393	0.999995	-0.01447	0.80134	0.967281	0.27612	0.999042						0.085832	0.62942	0.999995	0.39567	0.997765
Lib #3	DMBT1	-0.19597	0.95552	0.996906	0.5163	0.982131	-0.26955	0.45426	0.999995	0.4241	0.981786	0.15471	0.31526	0.919218	0.57556	0.999042						0.094627	0.73756	0.999995	0.22655	0.997765
Lib #3	DTYMK	-1.0191	0.2616	0.996906	0.98798	0.999995	-3.3919	0.0001145	0.003219	0.99293	0.999995	0.91223	0.76817	0.967281	0.05113	0.760928						0.54622	0.33033	0.937927	0.045365	0.882872
Lib #3	DUSP1	-0.15267	0.68206	0.996906	0.46718	0.976841	-0.2123	0.62581	0.999995	0.44186	0.981786	0.051864	0.46179	0.93288	0.47707	0.999042						0.099203	0.42101	0.981517	0.39984	0.997765
Lib #3	DUSP5	-0.20986	0.88172	0.996906	0.23958	0.904264	-0.18925	0.67712	0.999995	0.1626	0.957915	0.24215	0.10458	0.919218	0.018643	0.552057						0.040411	0.18948	0.906508	0.32214	0.997765
Lib #3	E2F1	-0.33302	0.64201	0.996906	0.30044	0.923474	-1.4834	4.978e-06	0.000252	1	0.999995	-0.17799	0.38717	0.93288	0.59154	0.999042						-0.013851	0.27105	0.912117	0.96545	0.997765
Lib #3	ECE2	-0.4471	0.84353	0.996906	0.69426	0.999995	-0.54235	0.10204	0.782184	0.97163	0.999995	0.13449	0.45907	0.93288	0.50165	0.999042						0.14317	0.89128	0.999995	0.85021	0.997765
Lib #3	ELOVL7	0.011069	0.50493	0.996906	0.043115	0.641651	-0.19839	0.64258	0.999995	0.20067	0.957915	0.10246	0.41493	0.93288	0.46831	0.999042						0.10619	0.49795	0.987998	0.5627	0.997765
Lib #3	ENO2	-0.47906	0.80636	0.996906	0.66163	0.999995	-0.27733	0.55952	0.999995	0.21208	0.958965	0.041607	0.13579	0.919218	0.94769	0.999042						-0.12659	0.17959	0.906508	0.92494	0.997765
Lib #3	ENPP4	-0.38954	0.55681	0.996906	0.71904	0.999995	-0.12554	0.6819	0.999995	0.35181	0.981786	0.083707	0.19755	0.919218	0.40875	0.999042						0.12052	0.28337	0.916892	0.23373	0.997765
Lib #3	ENTPD3	-0.33377	0.30171	0.996906	0.97341	0.999995	-0.1599	0.84739	0.999995	0.77586	0.999995	0.1062	0.4506	0.93288	0.44163	0.999042						-0.020149	0.21144	0.906508	0.79113	0.997765
Lib #3	ENTPD8	-0.26612	0.85236	0.996906	0.80882	0.999995	-0.21006	0.56784	0.999995	0.63147	0.999995	0.035142	0.13924	0.919218	0.66703	0.999042						0.096797	0.056098	0.867906	0.31468	0.997765
Lib #3	EPHX1	-0.041601	0.95474	0.996906	0.16074	0.865639	-0.3668	0.14005	0.8858	0.87041	0.999995	0.033676	0.34069	0.925438	0.45919	0.999042						0.18012	0.98983	0.999995	0.15105	0.997765
Lib #3	EPHX2	-0.12055	0.66583	0.996906	0.069369	0.713498	-0.31684	0.27136	0.999995	0.83144	0.999995	0.081115	0.57569	0.967281	0.32105	0.999042						0.10425	0.28993	0.916892	0.28968	0.997765
Lib #3	ESPL1	-2.0462	0.025144	0.286223	0.34848	0.956174	-1.6183	0.0014884	0.028967	0.76678	0.999995	-0.088737	0.53926	0.965259	0.82114	0.999042						-0.10386	0.099337	0.906508	0.23199	0.997765
Lib #3	FA2H	-0.2694	0.66192	0.996906	0.74412	0.999995	-0.35315	0.072615	0.656126	0.98072	0.999995	0.13751	0.3214	0.919218	0.70998	0.999042						0.041117	0.53662	0.987998	0.61959	0.997765
Lib #3	FMO5	-0.49211	0.71576	0.996906	0.95216	0.999995	-0.17128	0.62815	0.999995	0.65208	0.999995	0.29134	0.82673	0.967281	0.027105	0.601931						0.29661	0.48963	0.987998	0.19687	0.997765
Lib #3	FOXRED2	-0.28829	0.68085	0.996906	0.74594	0.999995	-0.57657	0.23054	0.999995	0.87383	0.999995	0.14103	0.75167	0.967281	0.21635	0.999042						0.091014	0.8858	0.999995	0.32322	0.997765
Lib #3	FUT3	-0.092364	0.93348	0.996906	0.074198	0.713498	-0.045889	0.90416	0.999995	0.43284	0.981786	0.033895	0.71735	0.967281	0.54984	0.999042						-0.058762	0.69778	0.999995	0.84353	0.997765
Lib #3	FZD5	-1.9336	0.00027379	0.009896	0.41195	0.956174	-1.5001	0.0030515	0.048253	0.99677	0.999995	0.12343	0.2971	0.919218	0.31993	0.999042						-0.0044023	0.65437	0.999995	0.41352	0.997765
Lib #3	FZD6	-0.71926	0.04871	0.473988	0.58264	0.999995	-0.31823	0.28926	0.999995	0.6438	0.999995	0.15908	0.93179	0.970131	0.035688	0.601931						0.083537	0.15301	0.906508	0.10283	0.997765
Lib #3	GAD1	-0.21824	0.7588	0.996906	0.5085	0.982131	-0.14195	0.93866	0.999995	0.5782	0.999995	0.053334	0.76678	0.967281	0.47354	0.999042						0.0083628	0.4477	0.981517	0.88966	0.997765
Lib #3	GALNT5	-0.1961	0.29999	0.996906	0.50322	0.982131	-0.19468	0.84525	0.999995	0.39976	0.981786	0.01165	0.72432	0.967281	0.088047	0.999042						0.074368	0.14663	0.906508	0.18086	0.997765
Lib #3	GALNT9	-0.14202	0.53385	0.996906	0.21202	0.865639	-0.39314	0.13056	0.846961	0.12715	0.950623	-0.50176	5.4759e-05	0.013854	0.28197	0.999042						0.029352	0.1045	0.906508	0.30835	0.997765
Lib #3	GAMT	-0.17195	0.81769	0.996906	0.86662	0.999995	-0.37271	0.24893	0.999995	0.48963	0.994313	0.0084688	0.25397	0.919218	0.88172	0.999042						0.094192	0.29628	0.922513	0.79646	0.997765
Lib #3	GCNT3	-0.24966	0.39546	0.996906	0.26882	0.906122	-0.076495	0.98927	0.999995	0.63961	0.999995	0.03356	0.63961	0.967281	0.68229	0.999042						0.037903	0.22393	0.906508	0.91549	0.997765
Lib #3	GGH	-0.15212	0.80754	0.996906	0.51088	0.982131	-0.3154	0.10834	0.782184	0.60316	0.999995	0.14492	0.43607	0.93288	0.078628	0.999042						0.15372	0.4506	0.981517	0.3129	0.997765
Lib #3	GLA	-0.38466	0.52543	0.996906	0.76543	0.999995	-0.051452	0.89898	0.999995	0.7084	0.999995	-0.041251	0.38384	0.93288	0.81539	0.999042						0.022667	0.041582	0.867906	0.94113	0.997765
Lib #3	GLB1L2	-0.027824	0.83606	0.996906	0.025333	0.555865	-0.23291	0.27215	0.999995	0.39028	0.981786	0.047301	0.20687	0.919218	0.54623	0.999042						0.13881	0.47566	0.987998	0.60988	0.997765
Lib #3	GPD1L	-0.25836	0.57011	0.996906	0.88495	0.999995	-0.28605	0.33486	0.999995	0.37091	0.981786	-0.04433	0.4241	0.93288	0.78172	0.999042						-0.0061932	0.80134	0.999995	0.92898	0.997765
Lib #3	GPX2	-0.35138	0.23187	0.996906	0.42985	0.959901	-0.13575	0.73154	0.999995	0.53662	0.999995	0.020694	0.3274	0.919218	0.73117	0.999042						-0.082206	0.5782	0.987998	0.85461	0.997765
Lib #3	GSG2	-0.58496	0.69452	0.996906	0.85348	0.999995	0.036103	0.60379	0.999995	0.22424	0.958965	0.023149	0.39341	0.93288	0.77269	0.999042						0	0.43284	0.981517	0.43587	0.997765
Lib #3	GSTM4	-0.26029	0.63108	0.996906	0.92692	0.999995	-0.095157	0.9944	0.999995	0.62516	0.999995	0.10499	0.81287	0.967281	0.77734	0.999042						-0.0082891	0.81892	0.999995	0.36592	0.997765
Lib #3	GYLTL1B	-0.22382	0.25777	0.996906	0.91101	0.999995	-0.04253	0.99531	0.999995	0.17814	0.957915	0.041884	0.65612	0.967281	0.86471	0.999042						-0.035103	0.2776	0.912117	0.99559	0.997765
Lib #3	HABP2	-0.091456	0.80015	0.996906	0.80509	0.999995	-0.19587	0.66282	0.999995	0.56158	0.999995	0.10018	0.89451	0.967281	0.45082	0.999042						-0.017855	0.71558	0.999995	0.5389	0.997765
Lib #3	HADH	-0.22418	0.2889	0.996906	0.060658	0.697561	0.13868	0.61664	0.999995	0.1929	0.957915	-0.087537	0.04192	0.826784	0.83382	0.999042						-0.15078	0.019061	0.803736	0.30327	0.997765
Lib #3	HAL	-0.17403	0.76811	0.996906	0.18449	0.865639	-0.17622	0.80779	0.999995	0.68715	0.999995	0.055628	0.43889	0.93288	0.78984	0.999042						-0.069194	0.30822	0.928317	0.66546	0.997765
Lib #3	HMGCS1	-2.6548	0.00038331	0.010775	0.99988	0.999995	-0.93174	0.12042	0.80177	0.84239	0.999995	0.43846	0.80636	0.967281	0.04645	0.734493						0.22569	0.612	0.999995	0.22727	0.997765
Lib #3	HMGCS2	-0.19199	0.83026	0.996906	0.8222	0.999995	-0.21999	0.66972	0.999995	0.076378	0.920175	0.14894	0.94916	0.976168	0.78439	0.999042						0.059964	0.18297	0.906508	0.57284	0.997765
Lib #3	HNMT	-1.1231	0.0023745	0.04005	0.99935	0.999995	0.12242	0.99905	0.999995	0.24658	0.958965	0.0048352	0.70307	0.967281	0.55297	0.999042						0.15459	0.50594	0.987998	0.4046	0.997765
Lib #3	HPGD	0.036966	0.9616	0.996906	0.25019	0.904264	-0.35925	0.31055	0.999995	0.75464	0.999995	0.011646	0.55687	0.967281	0.85236	0.999042						0.071631	0.57569	0.987998	0.57931	0.997765
Lib #3	HSD11B2	-0.20742	0.41514	0.996906	0.50056	0.982131	-0.32129	0.1884	0.999995	0.49252	0.994313	0.29048	0.98234	0.995723	0.019638	0.552057						0.16341	0.99632	0.999995	0.19664	0.997765
Lib #3	HTRA1	0.024796	0.96003	0.996906	0.4646	0.976841	-0.3483	0.28537	0.999995	0.94578	0.999995	0.12246	0.81148	0.967281	0.70508	0.999042						-0.042446	0.48406	0.987998	0.62127	0.997765
Lib #3	IDI1	-1.081	0.0056003	0.088555	0.36146	0.956174	-0.95011	0.058218	0.589169	0.76249	0.999995	-0.11319	0.31234	0.919218	0.77434	0.999042						-0.090221	0.13378	0.906508	0.71735	0.997765
Lib #3	ITGB1	-0.89021	0.1176	0.875056	0.90451	0.999995	-1.513	4.978e-06	0.000252	1	0.999995	0.25792	0.85125	0.967281	0.10363	0.999042						0.19063	0.47021	0.987998	0.35141	0.997765
Lib #3	ITGB6	-0.16776	0.43199	0.996906	0.056137	0.676322	-0.16861	0.89651	0.999995	0.74412	0.999995	-0.046416	0.33426	0.919218	0.77107	0.999042						-0.12619	0.23033	0.906508	0.99662	0.997765
Lib #3	ITGB8	-0.49024	0.74467	0.996906	0.44472	0.959901	-0.24022	0.67859	0.999995	0.7502	0.999995	-0.026387	0.81539	0.967281	0.93541	0.999042						-0.0021373	0.33736	0.937927	0.7951	0.997765
Lib #3	KCNE3	-0.059524	0.79015	0.996906	0.49795	0.982131	-0.17471	0.78192	0.999995	0.85461	0.999995	0.074722	0.44472	0.93288	0.35884	0.999042						0.095535	0.87638	0.999995	0.80266	0.997765
Lib #3	KHK	-0.043304	0.98144	0.996906	0.40573	0.956174	-0.23979	0.46785	0.999995	0.095663	0.950623	-0.095677	0.54177	0.965259	0.53713	0.999042						-0.18137	0.0072829	0.61419	0.5828	0.997765
Lib #3	KIF7	-0.085453	0.98866	0.996906	0.67096	0.999995	-0.22427	0.50594	0.999995	0.86361	0.999995	0.12819	0.89208	0.967281	0.29126	0.999042						0.11893	0.88331	0.999995	0.22465	0.997765
Lib #3	KREMEN1	0.077243	0.95405	0.996906	0.10939	0.773898	-0.32235	0.17347	0.999995	0.78298	0.999995	0.20151	0.8382	0.967281	0.15389	0.999042						0.14899	0.58473	0.987998	0.10881	0.997765
Lib #3	LPCAT1	-0.062668	0.95436	0.996906	0.48139	0.982131	-0.30104	0.20048	0.999995	0.45907	0.981786	0.065321	0.4646	0.93288	0.40621	0.999042						-0.066832	0.43889	0.981517	0.84239	0.997765
Lib #3	LPCAT4	-0.13876	0.34958	0.996906	0.65612	0.999995	-0.19673	0.75234	0.999995	0.4477	0.981786	0.084286	0.18132	0.919218	0.4183	0.999042						0.11848	0.24026	0.906508	0.56787	0.997765
Lib #3	LRP5	-0.66402	0.056785	0.532093	0.7803	0.999995	-0.93355	1.4934e-05	0.000472	1	0.999995	-0.05839	0.21576	0.919218	0.84353	0.999042						0.016425	0.40573	0.981517	0.34026	0.997765
Lib #3	LYZ	-0.088582	0.93597	0.996906	0.55929	0.999995	-0.21186	0.67211	0.999995	0.28688	0.980819	0.024334	0.69778	0.967281	0.52267	0.999042						0.13234	0.85461	0.999995	0.58823	0.997765
Lib #3	MAOB	-0.22277	0.70997	0.996906	0.5734	0.999995	-0.22047	0.5944	0.999995	0.60978	0.999995	-0.08592	0.45328	0.93288	0.36052	0.999042						0.063839	0.42985	0.981517	0.88739	0.997765
Lib #3	MEGF8	-0.12531	0.74593	0.996906	0.63147	0.999995	-0.14769	0.21975	0.999995	0.46179	0.981786	0.015893	0.33088	0.919218	0.68397	0.999042						0.046972	0.88495	0.999995	0.22244	0.997765
Lib #3	MITF	-0.12676	0.58397	0.996906	0.016233	0.555865	-0.021251	0.99366	0.999995	0.34848	0.981786	-0.0020957	0.14534	0.919218	0.27233	0.999042						-0.08933	0.51857	0.987998	0.70173	0.997765
Lib #3	MMEL1	-0.1391	0.81663	0.996906	0.1924	0.865639	-0.17171	0.92786	0.999995	0.26882	0.96427	-0.1221	0.026966	0.758046	0.58303	0.999042						-0.026047	0.31454	0.936213	0.57763	0.997765
Lib #3	MMP28	-0.14737	0.58906	0.996906	0.48963	0.982131	-0.07511	0.83588	0.999995	0.33561	0.981786	0.028718	0.6501	0.967281	0.90895	0.999042						0.0049861	0.2586	0.906508	0.65942	0.997765
Lib #3	MMP7	-0.58889	0.27583	0.996906	0.59405	0.999995	-0.057695	0.9362	0.999995	0.36146	0.981786	-0.24969	0.0029122	0.3267	0.80015	0.999042						-0.15856	0.029525	0.809595	0.96714	0.997765
Lib #3	MORC4	-0.26552	0.88416	0.996906	0.54636	0.999995	-0.15465	0.9523	0.999995	0.85878	0.999995	0.31936	0.91416	0.969243	0.012291	0.518262						0.35426	0.99759	0.999995	0.0085672	0.309644
Lib #3	MSMO1	-0.2481	0.83144	0.996906	0.40261	0.956174	-1.4224	4.978e-06	0.000252	1	0.999995	0.19602	0.79646	0.967281	0.13063	0.999042						0.33154	0.99585	0.999995	0.0040372	0.204282
Lib #3	MTHFD1	-0.8013	0.006795	0.101126	0.99832	0.999995	-1.103	4.978e-06	0.000252	1	0.999995	0.17014	0.94202	0.972781	0.20105	0.999042						0.27576	0.99207	0.999995	0.019937	0.560453
Lib #3	NDRG2	-0.38084	0.86361	0.996906	0.85348	0.999995	-0.10405	0.83916	0.999995	0.23531	0.958965	0.034283	0.56393	0.967281	0.86281	0.999042						0.0066691	0.76543	0.999995	0.91681	0.997765
Lib #3	NEIL3	-0.063105	0.73536	0.996906	0.67291	0.999995	-0.13094	0.69894	0.999995	0.47289	0.988769	0.09558	0.1549	0.919218	0.60715	0.999042						0.16748	0.24629	0.906508	0.42069	0.997765
Lib #3	NEURL1B	-0.1676	0.83719	0.996906	0.37411	0.956174	-0.28662	0.079465	0.69326	0.97853	0.999995	0.0079029	0.18468	0.919218	0.58132	0.999042						0.095474	0.75464	0.999995	0.24672	0.997765
Lib #3	NKD1	-0.078111	0.31773	0.996906	0.25396	0.904938	-0.026391	0.77374	0.999995	0.27555	0.96427	0.066398	0.56158	0.967281	0.31686	0.999042						0.11807	0.99378	0.999995	0.21706	0.997765
Lib #3	NMNAT3	-0.49133	0.12829	0.877221	0.8889	0.999995	-0.15946	0.38807	0.999995	0.95	0.999995	0.11347	0.87228	0.967281	0.16596	0.999042						0.0055405	0.41195	0.981517	0.51855	0.997765
Lib #3	NUDT1	-0.053363	0.89383	0.996906	0.28306	0.906498	-0.21363	0.71028	0.999995	0.67627	0.999995	-0.089804	0.16501	0.919218	0.88966	0.999042						0.017378	0.097983	0.906508	0.85676	0.997765
Lib #3	NUDT4	-0.1657	0.84565	0.996906	0.83719	0.999995	-0.67641	0.00034349	0.0079	0.99992	0.999995	0.1954	0.98392	0.995723	0.010509	0.518262						0.38918	0.99752	0.999995	0.000453	0.028652
Lib #3	OTUD1	-0.15363	0.90371	0.996906	0.13924	0.819255	-0.16438	0.53025	0.999995	0.52649	0.999995	0.065243	0.87308	0.967281	0.79367	0.999042						0.18092	0.78569	0.999995	0.148	0.997765
Lib #3	OTUD3	0.018418	0.99179	0.996906	0.63758	0.999995	-0.057527	0.69131	0.999995	0.099934	0.950623	-0.2051	0.0064267	0.3267	0.5103	0.999042						-0.22434	0.053947	0.867906	0.24135	0.997765
Lib #3	OTUD6A	0.021062	0.93489	0.996906	0.4241	0.958022	-0.32227	0.053111	0.584219	0.98617	0.999995	0.076108	0.97463	0.994277	0.7084	0.999042						0.1197	0.7803	0.999995	0.66882	0.997765
Lib #3	OTUD7A	-0.32356	0.7656	0.996906	0.24658	0.904264	-0.19081	0.94471	0.999995	0.17428	0.957915	-0.11054	0.21924	0.919218	0.85787	0.999042						0.074283	0.14058	0.906508	0.58984	0.997765
Lib #3	PASK	-0.024662	0.89757	0.996906	0.10502	0.773898	-0.27356	0.32778	0.999995	0.25019	0.958965	0.049705	0.10472	0.919218	0.29883	0.999042						0.023162	0.019061	0.803736	0.7502	0.997765
Lib #3	PCNA	-2.2349	0.00015432	0.006927	0.99951	0.999995	-1.8615	0.00018419	0.00466	0.99998	0.999995	0.10576	0.56872	0.967281	0.83923	0.999042						0.2237	0.53386	0.987998	0.37891	0.997765
Lib #3	PFAS	-0.54607	0.045743	0.473988	0.9873	0.999995	-1.1357	4.978e-06	0.000252	1	0.999995	0.17444	0.89757	0.967281	0.48764	0.999042						0.16743	0.97341	0.999995	0.40022	0.997765
Lib #3	PKMYT1	-1.1971	0.0003634	0.010775	0.99992	0.999995	-1.1486	0.0026732	0.046432	0.99759	0.999995	0.059194	0.3903	0.93288	0.779	0.999042						0.17276	0.12438	0.906508	0.78984	0.997765
Lib #3	PLA2G4A	-0.41409	0.36571	0.996906	0.612	0.999995	-0.29621	0.25973	0.999995	0.85787	0.999995	0.057433	0.83264	0.967281	0.63203	0.999042						0.15634	0.90251	0.999995	0.6047	0.997765
Lib #3	PLTP	0.085518	0.60312	0.996906	0.29702	0.923474	-0.1608	0.70472	0.999995	0.37748	0.981786	0.12633	0.59192	0.967281	0.35177	0.999042						0.02272	0.81148	0.999995	0.93868	0.997765
Lib #3	POLA1	-2.265	0.00093089	0.021096	0.99932	0.999995	-0.86139	0.39554	0.999995	0.90822	0.999995	0.21511	0.93973	0.972781	0.2969	0.999042						-0.15456	0.58967	0.987998	0.77586	0.997765
Lib #3	POLD1	-1	0.024736	0.286223	0.85348	0.999995	-2.2041	0.016472	0.208375	0.97776	0.999995	-0.069194	0.5734	0.967281	0.80509	0.999042						0.0026468	0.83439	0.999995	0.72432	0.997765
Lib #3	POLE	-2.6118	0.0018966	0.034275	0.99945	0.999995	-0.87769	0.11333	0.782184	0.81769	0.999995	-0.24923	0.061354	0.913098	0.24784	0.999042						0.22841	0.97894	0.999995	0.34711	0.997765
Lib #3	POLR2A	-3.2339	4.978e-06	0.001259	1	0.999995	-0.2473	0.67068	0.999995	0.67988	0.999995	0.22037	0.92385	0.969852	0.079246	0.999042						0.19509	0.93118	0.999995	0.38626	0.997765
Lib #3	PRIM1	-2.074	0.0012296	0.023929	0.99928	0.999995	-0.23631	0.75052	0.999995	0.31481	0.981786	-0.36035	0.0043359	0.3267	0.43607	0.999042						-0.12963	0.2275	0.906508	0.99573	0.997765
Lib #3	PSMA7	-2.2645	4.4802e-05	0.003778	1	0.999995	-0.088371	0.75552	0.999995	0.046261	0.851637	0.1626	0.86952	0.967281	0.16403	0.999042						-0.15393	0.16317	0.906508	0.52361	0.997765
Lib #3	PTPRH	-0.06606	0.98574	0.996906	0.82345	0.999995	-0.13473	0.88435	0.999995	0.56872	0.999995	-0.1079	0.29082	0.919218	0.8889	0.999042						-0.042318	0.67627	0.999995	0.95337	0.997765
Lib #3	RFK	-0.46792	0.0873	0.751008	0.89383	0.999995	-0.84287	0.00047291	0.009971	0.99989	0.999995	0.089721	0.90611	0.967281	0.39033	0.999042						0.066728	0.73444	0.999995	0.3105	0.997765
Lib #3	RNF43	0.064764	0.64806	0.996906	0.16892	0.865639	0.03348	0.97963	0.999995	0.36763	0.981786	0.062847	0.38083	0.93288	0.24563	0.999042						0.052086	0.81414	0.999995	0.3488	0.997765
Lib #3	RPS27	-2.9267	0.01243	0.165518	0.20851	0.865639	-1.1224	0.0073526	0.109424	0.99819	0.999995	0.030392	0.81414	0.967281	0.25973	0.999042						0.26384	0.26807	0.912117	0.052961	0.957089
Lib #3	RRM1	-2.7246	1.4934e-05	0.001889	1	0.999995	-0.87417	0.055689	0.587059	0.98538	0.999995	0.15747	0.34996	0.932003	0.66865	0.999042						0.26572	0.98666	0.999995	0.17597	0.997765
Lib #3	RRM2	-3.223	0.00069195	0.017506	0.99977	0.999995	-1.1542	0.066422	0.622399	0.96745	0.999995	0.36441	0.85564	0.967281	0.031715	0.601931						0.38178	0.80882	0.999995	0.21175	0.997765
Lib #3	SC5D	-0.15305	0.18235	0.996906	0.88679	0.999995	-0.51255	0.061036	0.593926	0.85564	0.999995	0.08696	0.40261	0.93288	0.71904	0.999042						0.091856	0.62731	0.999995	0.78439	0.997765
Lib #3	SDR16C5	-0.22882	0.69719	0.996906	0.87041	0.999995	-0.15944	0.9287	0.999995	0.62731	0.999995	0.073689	0.65775	0.967281	0.69263	0.999042						-0.013562	0.32387	0.937927	0.50697	0.997765
Lib #3	SDSL	0.0022525	0.36895	0.996906	0.69253	0.999995	-0.14518	0.8411	0.999995	0.84353	0.999995	0.11082	0.76956	0.967281	0.32991	0.999042						-0.020009	0.74241	0.999995	0.52525	0.997765
Lib #3	SF3A3	-2.1462	0.0080794	0.11356	0.63961	0.999995	-1.067	0.011584	0.160745	0.99723	0.999995	0.17525	0.5163	0.956018	0.23779	0.999042						0.015608	0.62086	0.999995	0.67189	0.997765
Lib #3	SGMS2	-0.36934	0.69092	0.996906	0.79646	0.999995	-0.28108	0.34046	0.999995	0.87638	0.999995	0.0081386	0.48139	0.942056	0.43777	0.999042						0.10123	0.90371	0.999995	0.28136	0.997765
Lib #3	SHMT1	-0.28924	0.14453	0.96225	0.81769	0.999995	-0.22656	0.75792	0.999995	0.92747	0.999995	0.032989	0.84455	0.967281	0.46654	0.999042						0.028026	0.82345	0.999995	0.66088	0.997765
Lib #3	SLC19A1	-0.21112	0.95261	0.996906	0.89288	0.999995	-0.17952	0.90018	0.999995	0.57101	0.999995	-0.066047	0.41195	0.93288	0.26268	0.999042						0.00073538	0.026707	0.809595	0.84127	0.997765
Lib #3	SLC1A4	-0.38039	0.24859	0.996906	0.39341	0.956174	-0.12272	0.96748	0.999995	0.6501	0.999995	0.0033631	0.27538	0.919218	0.51381	0.999042						-0.13459	0.058318	0.867906	0.6817	0.997765
Lib #3	SLC2A6	0.019333	0.71706	0.996906	0.38709	0.956174	-0.30911	0.43582	0.999995	0.37411	0.981786	0.04932	0.30586	0.919218	0.87638	0.999042						0.019731	0.7084	0.999995	0.56938	0.997765
Lib #3	SLC30A7	-0.53051	0.39108	0.996906	0.89451	0.999995	-0.09919	0.77361	0.999995	0.43607	0.981786	-0.034134	0.021172	0.669553	0.92267	0.999042						-0.042678	0.23676	0.906508	0.62831	0.997765
Lib #3	SLC34A2	-0.19809	0.82774	0.996906	0.30753	0.923474	-0.097321	0.68268	0.999995	0.67448	0.999995	0.03984	0.77434	0.967281	0.69433	0.999042						0.11133	0.94347	0.999995	0.62656	0.997765
Lib #3	SLC39A8	-0.059087	0.63354	0.996906	0.28688	0.907258	-0.12744	0.6259	0.999995	0.4506	0.981786	-0.030802	0.36817	0.93288	0.46992	0.999042						0.055826	0.38373	0.969661	0.71904	0.997765
Lib #3	SLC43A1	-0.42793	0.4458	0.996906	0.6141	0.999995	-0.080933	0.98713	0.999995	0.38067	0.981786	-0.11961	0.11806	0.919218	0.9987	0.999587						-0.22757	0.028549	0.809595	0.93658	0.997765
Lib #3	SLC43A2	-0.16893	0.85676	0.996906	0.52391	0.988841	-0.23142	0.25734	0.999995	0.72584	0.999995	0.1204	0.87811	0.967281	0.33385	0.999042						0.14467	0.25574	0.906508	0.12543	0.997765
Lib #3	SLC4A3	-0.63786	0.26711	0.996906	0.85348	0.999995	-0.30616	0.69702	0.999995	0.75787	0.999995	-0.069194	0.35925	0.93288	0.94113	0.999042						-0.069194	0.092019	0.906508	0.93223	0.997765
Lib #3	SLC7A11	-0.16834	0.44092	0.996906	0.92625	0.999995	0.22098	0.99956	0.999995	4.4802e-05	0.005668	-0.10061	0.42985	0.93288	0.71186	0.999042						-0.055071	0.54894	0.987998	0.29417	0.997765
Lib #3	SLC9A4	-0.11855	0.36527	0.996906	0.73756	0.999995	-0.14744	0.77859	0.999995	0.78984	0.999995	0.062538	0.91681	0.969243	0.72082	0.999042						-0.015461	0.299	0.922513	0.70334	0.997765
Lib #3	SLPI	-0.053802	0.76033	0.996906	0.73917	0.999995	0.0052297	0.8053	0.999995	0.42985	0.981786	-0.06796	0.20062	0.919218	0.80636	0.999042						-0.12407	0.48674	0.987998	0.88249	0.997765
Lib #3	SMPD3	-0.08092	0.96419	0.996906	0.051906	0.656612	-0.16574	0.87418	0.999995	0.13855	0.950623	-0.1265	0.40573	0.93288	0.88249	0.999042						-0.12739	0.42714	0.981517	0.68841	0.997765
Lib #3	SMPDL3A	-0.068291	0.75145	0.996906	0.72432	0.999995	-0.084293	0.92751	0.999995	0.35508	0.981786	0.026642	0.2129	0.919218	0.96495	0.999042						-0.004608	0.15662	0.906508	0.98258	0.997765
Lib #3	SRD5A3	-0.3291	0.80391	0.996906	0.32121	0.923474	-0.3153	0.40373	0.999995	0.92385	0.999995	0.10374	0.96545	0.9889	0.69778	0.999042						0.15806	0.91681	0.999995	0.16853	0.997765
Lib #3	STARD8	0.090603	0.92385	0.996906	0.18862	0.865639	-0.3913	0.25048	0.999995	0.92998	0.999995	0.0015657	0.62731	0.967281	0.84007	0.999042						0.0043168	0.7068	0.999995	0.71381	0.997765
Lib #3	STIL	-0.86649	0.094707	0.772934	0.99366	0.999995	-0.69095	0.012072	0.160745	0.99715	0.999995	0.29089	0.25051	0.919218	0.023252	0.588287						0.1821	0.80754	0.999995	0.12877	0.997765
Lib #3	STS	-0.1681	0.92439	0.996906	0.56158	0.999995	0.089968	0.79849	0.999995	0.23958	0.958965	-0.0051566	0.16177	0.919218	0.98666	0.999042						-0.024587	0.17259	0.906508	0.64209	0.997765
Lib #3	SULF2	-0.33442	0.62449	0.996906	0.020773	0.555865	-0.019403	0.82523	0.999995	0.49519	0.994313	-0.097849	0.11429	0.919218	0.98999	0.999042						-0.0027986	0.58264	0.987998	0.84565	0.997765
Lib #3	SUPT3H	-0.37039	0.19581	0.996906	0.98768	0.999995	-0.48368	0.084054	0.708858	0.25396	0.958965	-0.00046555	0.26589	0.919218	0.45425	0.999042						-0.10839	0.33373	0.937927	0.95552	0.997765
Lib #3	TFPI	-0.44592	0.12352	0.877221	0.95552	0.999995	-0.17232	0.95126	0.999995	0.48406	0.994313	0.048445	0.39976	0.93288	0.5001	0.999042						0.039132	0.76414	0.999995	0.77734	0.997765
Lib #3	THOP1	-0.014674	0.9508	0.996906	0.22816	0.888064	-0.17552	0.40457	0.999995	0.95896	0.999995	0.012458	0.12644	0.919218	0.21253	0.999042						0.18884	0.44186	0.981517	0.1283	0.997765
Lib #3	TIMP3	0.034093	0.93713	0.996906	0.36763	0.956174	-0.28402	0.1493	0.921269	0.95123	0.999995	0.10138	0.48406	0.942056	0.63391	0.999042						0.025866	0.79367	0.999995	0.91476	0.997765
Lib #3	TK1	-0.2399	0.78495	0.996906	0.6655	0.999995	-0.17697	0.64996	0.999995	0.35827	0.981786	0.058559	0.78298	0.967281	0.48585	0.999042						0.10345	0.90895	0.999995	0.76678	0.997765
Lib #3	TLE2	-0.027084	0.56724	0.996906	0.19662	0.865639	-0.24638	0.32609	0.999995	0.82345	0.999995	0.047498	0.52902	0.956018	0.59502	0.999042						0.078651	0.37115	0.958168	0.60311	0.997765
Lib #3	TMEM231	-0.23724	0.77043	0.996906	0.25784	0.905369	-0.0058506	0.95816	0.999995	0.44472	0.981786	0.0010962	0.20966	0.919218	0.34332	0.999042						-0.062352	0.11123	0.906508	0.42285	0.997765
Lib #3	TMPRSS13	-0.094353	0.57379	0.996906	0.43889	0.959901	-0.27359	0.46021	0.999995	0.18195	0.957915	0.047823	0.5211	0.956018	0.16511	0.999042						-0.078395	0.35891	0.954017	0.39626	0.997765
Lib #3	TOP2A	-1.6597	0.00016428	0.006927	0.9944	0.999995	-1.3894	0.023541	0.270724	0.99105	0.999995	0.09128	0.27862	0.919218	0.46467	0.999042						0.043831	0.26156	0.906508	0.24179	0.997765
Lib #3	TRABD2A	0.071101	0.98484	0.996906	0.38067	0.956174	-0.24049	0.55238	0.999995	0.85676	0.999995	0.063502	0.69084	0.967281	0.44711	0.999042						-0.0047106	0.86077	0.999995	0.68509	0.997765
Lib #3	TUBA1A	-0.21393	0.51088	0.996906	0.90371	0.999995	-0.10842	0.82941	0.999995	0.59405	0.999995	0.066286	0.30288	0.919218	0.19536	0.999042						0.093867	0.84239	0.999995	0.63196	0.997765
Lib #3	TXNDC5	-0.12289	0.57138	0.996906	0.68182	0.999995	-0.14522	0.97894	0.999995	0.6141	0.999995	0.017821	0.6438	0.967281	0.68585	0.999042						0.010058	0.54636	0.987998	0.70694	0.997765
Lib #3	TYMS	-1.8745	0.0010006	0.021096	0.99972	0.999995	-1.3868	1.4934e-05	0.000472	1	0.999995	0.39433	0.90251	0.967281	0.096499	0.999042						0.30306	0.95	0.999995	0.044588	0.882872
Lib #3	UAP1L1	-0.37926	0.7184	0.996906	0.85348	0.999995	-0.3077	0.34681	0.999995	0.58473	0.999995	-0.06064	0.79367	0.967281	0.98903	0.999042						0.051965	0.83439	0.999995	0.92069	0.997765
Lib #3	UGCG	-0.45664	0.11002	0.843485	0.74732	0.999995	-0.31947	0.46772	0.999995	0.68552	0.999995	0.047976	0.11051	0.919218	0.66353	0.999042						0.052702	0.81769	0.999995	0.81769	0.997765
Lib #3	USP2	-0.25957	0.71986	0.996906	0.13066	0.797859	-0.34317	0.15611	0.940356	0.26123	0.96427	-0.0091937	0.20377	0.919218	0.50328	0.999042						-0.018235	0.071739	0.893787	0.95	0.997765
Lib #3	USP30	0.0026991	0.81414	0.996906	0.44186	0.959901	0.044841	0.9553	0.999995	0.31091	0.981786	-0.077977	0.34384	0.925438	0.34279	0.999042						-0.11734	0.011435	0.723237	0.73602	0.997765
Lib #3	USP31	-0.27399	0.2458	0.996906	0.86748	0.999995	-0.10555	0.86812	0.999995	0.19699	0.957915	0.19169	0.22229	0.919218	0.4398	0.999042						0.11045	0.53926	0.987998	0.29152	0.997765
Lib #3	USP41	-0.43679	0.089052	0.751008	0.51383	0.982131	-0.15425	0.1753	0.999995	0.41808	0.981786	0.034418	0.68182	0.967281	0.46276	0.999042						0.020005	0.21433	0.906508	0.44112	0.997765
Lib #3	USP44	-0.52404	0.45944	0.996906	0.52902	0.988841	-0.13029	0.86897	0.999995	0.40573	0.981786	0.040427	0.13285	0.919218	0.67708	0.999042						0.028705	0.68552	0.999995	0.78715	0.997765
Lib #3	USP45	-0.5562	0.62321	0.996906	0.31481	0.923474	-0.3083	0.38301	0.999995	0.5211	0.999995	0.034556	0.6141	0.967281	0.55125	0.999042						0.19489	0.90822	0.999995	0.28763	0.997765
Lib #3	USP49	0.039966	0.97244	0.996906	0.43607	0.959901	-0.30787	0.10114	0.782184	0.97188	0.999995	0.12982	0.7068	0.967281	0.72766	0.999042						0.029652	0.83439	0.999995	0.5134	0.997765
Lib #3	USP53	-0.10538	0.77852	0.996906	0.53155	0.988841	-0.42263	0.097824	0.782184	0.34495	0.981786	0.13008	0.22528	0.919218	0.028927	0.601931						0.29119	0.67823	0.999995	0.014352	0.453873
Lib #3	VWA2	0.019096	0.67945	0.996906	0.26123	0.905369	-0.26544	0.2817	0.999995	0.89128	0.999995	0.1384	0.27211	0.919218	0.095534	0.999042						0.099072	0.17605	0.906508	0.80015	0.997765
Lib #3	XDH	-0.19492	0.84455	0.996906	0.82114	0.999995	-0.16024	0.75932	0.999995	0.18533	0.957915	0.14929	0.19115	0.919218	0.18097	0.999042						0.077774	0.73117	0.999995	0.25166	0.997765
Lib #3	ZNRF3	0.47644	0.86568	0.996906	4.978e-06	0.001259	1.3686	1	0.999995	4.978e-06	0.001259	1.1748	0.99978	0.999995	4.978e-06	0.00042						1.1069	0.99978	0.999995	4.978e-06	0.00042
Lib #4	ADAM10	-0.385	0.27635	0.995863	0.1752	0.768347	-0.11001	0.91475	0.999995	0.59749	0.999995	-0.38225	0.0011408	0.056127	0.99973	0.999995						-0.27988	0.003532	0.124125	0.99998	0.999995
Lib #4	ADAM17	-0.16943	0.77504	0.995863	0.060193	0.626324	-0.45306	0.21548	0.883476	0.95949	0.999995	0.24981	0.86255	0.999995	0.067008	0.784956						0.22139	0.83833	0.999995	0.066221	0.857392
Lib #4	AES	-0.13921	0.98464	0.995863	0.33035	0.902955	-0.32216	0.2677	0.99779	0.95498	0.999995	0.097168	0.87365	0.999995	0.678	0.999995						0.068631	0.866	0.999995	0.13198	0.999995
Lib #4	AGO1	-0.42069	0.25395	0.995863	0.36688	0.927414	0.10987	0.82567	0.999995	0.45531	0.999995	-0.088486	0.53863	0.999995	0.79194	0.999995						0.006589	0.60394	0.999995	0.82763	0.999995
Lib #4	AGO2	-0.22962	0.55082	0.995863	0.7933	0.999995	-0.91504	0.00025407	0.008929	0.99998	0.999995	0.25734	0.93228	0.999995	0.088101	0.860335						0.29659	0.99054	0.999995	0.027195	0.514612
Lib #4	AGO4	-0.35076	0.52924	0.995863	0.34788	0.918818	-0.13359	0.95067	0.999995	0.59519	0.999995	-0.0073909	0.62474	0.999995	0.59745	0.999995						-0.0053902	0.35232	0.999995	0.58776	0.999995
Lib #4	AMOT	-0.089267	0.59944	0.995863	0.30854	0.882567	-0.070268	0.88073	0.999995	0.32878	0.999995	-0.01842	0.4402	0.999995	0.85725	0.999995						-0.049356	0.15569	0.999995	0.93171	0.999995
Lib #4	AMOTL1	-0.037802	0.80135	0.995863	0.58077	0.999995	-0.14693	0.93667	0.999995	0.043634	0.631416	-0.21374	0.042489	0.651168	0.80658	0.999995						-0.18903	0.055849	0.856277	0.81314	0.999995
Lib #4	AMOTL2	0	0.97541	0.995863	0.40272	0.961843	0.3425	0.88717	0.999995	0.00034374	0.01057	-0.043554	0.31817	0.999995	0.79607	0.999995						0.027951	0.42732	0.999995	0.82634	0.999995
Lib #4	APC	-0.25716	0.76523	0.995863	0.23089	0.799969	0.20186	0.99956	0.999995	0.016056	0.280561	1.1014	1	0.999995	4.9817e-06	0.000306						1.0064	0.99993	0.999995	4.9817e-06	0.000306
Lib #4	APH1A	-0.74618	0.056627	0.452917	0.9845	0.999995	-0.67952	0.038723	0.272164	0.98948	0.999995	0.063875	0.96769	0.999995	0.28883	0.999995						0.039246	0.76976	0.999995	0.74197	0.999995
Lib #4	APP	-0.22907	0.67506	0.995863	0.44015	0.981362	-0.29967	0.56573	0.999995	0.88375	0.999995	-0.0011693	0.84597	0.999995	0.46125	0.999995						0.03339	0.75636	0.999995	0.69917	0.999995
Lib #4	ARRB1	-0.51592	0.47145	0.995863	0.44948	0.981362	-0.17317	0.77581	0.999995	0.74828	0.999995	-0.013761	0.034767	0.610907	0.58	0.999995						-0.13904	0.13911	0.999995	0.42289	0.999995
Lib #4	AXIN1	-0.2499	0.70876	0.995863	0.68945	0.999995	0.25346	0.62855	0.999995	0.01766	0.280561	1.3016	1	0.999995	4.9817e-06	0.000306						1.4112	1	0.999995	4.9817e-06	0.000306
Lib #4	B4GALT1	-0.27285	0.92493	0.995863	0.8362	0.999995	-0.4069	0.20936	0.874107	0.35824	0.999995	-0.072249	0.5783	0.999995	0.34763	0.999995						0.083559	0.81043	0.999995	0.32269	0.999995
Lib #4	BCL9	-0.5963	0.35487	0.995863	0.62266	0.999995	-0.19076	0.66128	0.999995	0.90898	0.999995	0.11917	0.8754	0.999995	0.50894	0.999995						0.09285	0.87993	0.999995	0.56878	0.999995
Lib #4	BCL9L	-0.030033	0.93409	0.995863	0.2424	0.816865	-0.29767	0.57803	0.999995	0.64854	0.999995	-0.10968	0.74535	0.999995	0.79056	0.999995						0.014431	0.7194	0.999995	0.85027	0.999995
Lib #4	BMP2	-0.052926	0.97068	0.995863	0.1461	0.732483	-0.047506	0.73429	0.999995	0.58077	0.999995	0.013234	0.82405	0.999995	0.88375	0.999995						0.091018	0.58282	0.999995	0.56397	0.999995
Lib #4	BRD7	-1.174	0.0013102	0.035812	0.99967	0.999995	-0.4906	0.36115	0.999995	0.92179	0.999995	0.18371	0.98205	0.999995	0.070804	0.791722						0.42579	0.68723	0.999995	0.0002441	0.010008
Lib #4	CALCOCO1	-0.62828	0.5791	0.995863	0.66456	0.999995	-0.15708	0.83192	0.999995	0.65278	0.999995	-0.025678	0.4343	0.999995	0.31293	0.999995						-0.030983	0.59519	0.999995	0.33986	0.999995
Lib #4	CASP3	-0.21398	0.63619	0.995863	0.27974	0.861866	-0.12941	0.87287	0.999995	0.75147	0.999995	0.081649	0.93061	0.999995	0.51326	0.999995						0.0060369	0.90068	0.999995	0.8643	0.999995
Lib #4	CAV1	-0.47109	0.13976	0.92922	0.41529	0.981362	-0.0073051	0.876	0.999995	0.44948	0.999995	0.14311	0.9543	0.999995	0.31529	0.999995						0.017647	0.678	0.999995	0.27907	0.999995
Lib #4	CCDC88C	-0.4368	0.23043	0.995863	0.93431	0.999995	-0.20742	0.63479	0.999995	0.82763	0.999995	0.061538	0.3154	0.999995	0.81043	0.999995						0.090316	0.79194	0.999995	0.7194	0.999995
Lib #4	CCNC	-0.72945	0.23585	0.995863	0.067825	0.641733	0.78592	0.9999	0.999995	1.4945e-05	0.000525	-0.41694	9.4652e-05	0.007761	0.62304	0.999995						-0.35292	0.00025407	0.015625	0.9206	0.999995
Lib #4	CCNY	-0.32023	0.53038	0.995863	0.269	0.852297	-0.47849	0.014651	0.124282	0.99631	0.999995	0.074973	0.66248	0.999995	0.09381	0.860335						0.15018	0.8513	0.999995	0.25267	0.999995
Lib #4	CD44	-0.026842	0.78168	0.995863	0.013675	0.626324	-0.13829	0.91095	0.999995	0.89608	0.999995	0.084014	0.8669	0.999995	0.10492	0.860335						0.074146	0.88471	0.999995	0.40549	0.999995
Lib #4	CDC73	-1.5641	0.00088176	0.030987	0.99982	0.999995	-0.13176	0.95651	0.999995	0.37706	0.999995	-0.332	0.010775	0.294526	0.36067	0.999995						-0.3865	0.0011508	0.047181	0.79194	0.999995
Lib #4	CDH3	-0.065588	0.99054	0.995863	0.38675	0.941989	0.01592	0.90457	0.999995	0.38675	0.999995	-0.2122	0.47279	0.999995	0.67019	0.999995						-0.12267	0.27558	0.999995	0.9479	0.999995
Lib #4	CHD8	-0.37476	0.41581	0.995863	0.87729	0.999995	-0.078337	0.89862	0.999995	0.41826	0.999995	0.33911	0.79764	0.999995	0.00081201	0.033292						0.40652	0.87729	0.999995	0.0026154	0.079657
Lib #4	CREB1	-0.68736	0.015299	0.173964	0.99616	0.999995	-0.44845	0.25263	0.96925	0.97304	0.999995	-0.091181	0.52838	0.999995	0.958	0.999995						-0.0081892	0.77478	0.999995	0.9334	0.999995
Lib #4	CSNK1G1	-0.34395	0.60226	0.995863	0.76424	0.999995	-0.56349	0.013944	0.124282	0.99648	0.999995	0.23223	0.65278	0.999995	0.059705	0.773026						0.22767	0.96623	0.999995	0.0062321	0.139372
Lib #4	CSNK1G3	-0.18303	0.86786	0.995863	0.9045	0.999995	-0.13715	0.68228	0.999995	0.84926	0.999995	-0.11553	0.61095	0.999995	0.43794	0.999995						-0.05668	0.37166	0.999995	0.15327	0.999995
Lib #4	CTNNB1	-2.0227	0.00070242	0.028799	0.91321	0.999995	-0.75369	0.16697	0.789899	0.96827	0.999995	0.11033	0.57343	0.999995	0.25561	0.999995						0.092231	0.86506	0.999995	0.21644	0.999995
Lib #4	CTNNBIP1	-0.23546	0.72333	0.995863	0.74994	0.999995	0.89591	1	0.999995	4.9817e-06	0.000204	0.86985	1	0.999995	4.9817e-06	0.000306						1.0067	1	0.999995	4.9817e-06	0.000306
Lib #4	CTNND1	-0.3431	0.68842	0.995863	0.80268	0.999995	1.3679	1	0.999995	4.9817e-06	0.000204	-0.052205	0.060692	0.775061	0.95385	0.999995						-0.20897	0.012409	0.339093	0.63985	0.999995
Lib #4	CTR9	-1.3954	0.021267	0.227462	0.87086	0.999995	-0.18062	0.43039	0.999995	0.71391	0.999995	0.077842	0.75469	0.999995	0.71391	0.999995						-0.099428	0.53105	0.999995	0.84383	0.999995
Lib #4	CUL1	-0.89335	0.010576	0.14454	0.99739	0.999995	-1.2649	0.0014497	0.025473	0.13599	0.999995	0.22414	0.67602	0.999995	0.018866	0.421903						0.26897	0.74828	0.999995	0.010197	0.209048
Lib #4	CUL3	-1.1263	0.007348	0.120507	0.99821	0.999995	0.034362	0.79141	0.999995	0.073923	0.75771	0.15544	0.081794	0.838388	0.026906	0.509144						0.17183	0.072767	0.942144	0.079761	0.863864
Lib #4	DAB2	-0.20892	0.96278	0.995863	0.18712	0.768347	0.032488	0.90623	0.999995	0.66638	0.999995	-0.048605	0.39868	0.999995	0.77932	0.999995						-0.060654	0.80268	0.999995	0.58282	0.999995
Lib #4	DDB1	-0.71475	0.16175	0.994761	0.67415	0.999995	-0.98578	0.0071387	0.071618	0.99827	0.999995	0.16073	0.85933	0.999995	0.18917	0.999995						0.30695	0.91382	0.999995	0.038234	0.627042
Lib #4	DDIT3	-0.258	0.60604	0.995863	0.79764	0.999995	-0.10219	0.93802	0.999995	0.45834	0.999995	0.15051	0.41041	0.999995	0.54283	0.999995						0.018644	0.71748	0.999995	0.63779	0.999995
Lib #4	DKK1	0.03631	0.84451	0.995863	0.16311	0.757099	-0.10912	0.96056	0.999995	0.35522	0.999995	0.0042306	0.22681	0.999995	0.89931	0.999995						-0.048304	0.4552	0.999995	0.94593	0.999995
Lib #4	DTX2	-0.12762	0.7263	0.995863	0.063651	0.626324	0.083332	0.8955	0.999995	0.31897	0.999995	-0.020289	0.37122	0.999995	0.83949	0.999995						-0.046308	0.55915	0.999995	0.77478	0.999995
Lib #4	DTX4	-0.1884	0.8038	0.995863	0.93287	0.999995	-0.010727	0.96698	0.999995	0.4902	0.999995	-0.13692	0.044999	0.651168	0.91938	0.999995						-0.079214	0.32064	0.999995	0.9925	0.999995
Lib #4	ECSIT	-0.30968	0.7136	0.995863	0.45235	0.981362	-0.22132	0.36049	0.999995	0.35193	0.999995	0.024122	0.10587	0.898031	0.38718	0.999995						0.05979	0.23758	0.999995	0.7264	0.999995
Lib #4	EGR1	-0.18436	0.92926	0.995863	0.50906	0.999465	-0.19481	0.71275	0.999995	0.39334	0.999995	0.13323	0.51464	0.999995	0.41506	0.999995						0.0013382	0.85836	0.999995	0.36351	0.999995
Lib #4	EPN1	-0.18299	0.72537	0.995863	0.77478	0.999995	-0.25976	0.55593	0.999995	0.79908	0.999995	-0.055246	0.45531	0.999995	0.98864	0.999995						-0.028246	0.50141	0.999995	0.94077	0.999995
Lib #4	EPN2	-0.12858	0.84713	0.995863	0.43412	0.981362	-0.096119	0.99277	0.999995	0.48482	0.999995	0.070395	0.56878	0.999995	0.89702	0.999995						-0.040264	0.8253	0.999995	0.96297	0.999995
Lib #4	FAM83G	-0.17709	0.90036	0.995863	0.58282	0.999995	-0.097308	0.85109	0.999995	0.4122	0.999995	-0.047457	0.63552	0.999995	0.8669	0.999995						0.061114	0.95986	0.999995	0.78205	0.999995
Lib #4	FBXW11	-1.0622	0.00042344	0.020833	0.99991	0.999995	-2.6211	4.9817e-06	0.000613	1	0.999995	0.30712	0.99923	0.999995	0.098044	0.860335						0.24052	0.9988	0.999995	0.080768	0.863864
Lib #4	FBXW7	-0.24664	0.54388	0.995863	0.80149	0.999995	1.1369	1	0.999995	4.9817e-06	0.000204	0.86674	1	0.999995	4.9817e-06	0.000306						0.78285	1	0.999995	4.9817e-06	0.000306
Lib #4	FKBP8	-0.28442	0.80946	0.995863	0.7194	0.999995	-0.28132	0.60982	0.999995	0.94637	0.999995	0.29009	0.78777	0.999995	0.0066007	0.202972						0.219	0.98734	0.999995	0.065215	0.857392
Lib #4	FOXC1	0.016	0.93915	0.995863	0.33765	0.912775	-0.11143	0.7331	0.999995	0.82405	0.999995	0.11675	0.98539	0.999995	0.43157	0.999995						0.070379	0.94593	0.999995	0.28426	0.999995
Lib #4	FRAT2	-0.051693	0.89327	0.995863	0.29426	0.861866	-0.14546	0.71855	0.999995	0.90539	0.999995	-0.0095132	0.9045	0.999995	0.68168	0.999995						0.017406	0.82405	0.999995	0.38635	0.999995
Lib #4	FSTL1	-0.16601	0.44796	0.995863	0.84492	0.999995	-0.2639	0.47999	0.999995	0.83492	0.999995	0.080427	0.92555	0.999995	0.52553	0.999995						-0.0097961	0.73173	0.999995	0.72834	0.999995
Lib #4	FURIN	-0.79225	0.040745	0.385511	0.98539	0.999995	-1.0492	2.4908e-05	0.002042	1	0.999995	0.41059	0.99349	0.999995	0.0041796	0.146884						0.39143	0.99991	0.999995	0.0029143	0.079657
Lib #4	FZD5	-1.9714	0.006242	0.118118	0.81314	0.999995	-1.7591	0.0010511	0.021548	0.44311	0.999995	0.18202	0.85027	0.999995	0.19894	0.999995						0.12735	0.84492	0.999995	0.38373	0.999995
Lib #4	FZD6	-0.69841	0.080907	0.621975	0.52292	0.999995	-0.34982	0.16184	0.786597	0.97196	0.999995	0.17476	0.82169	0.999995	0.47626	0.999995						-0.031363	0.51996	0.999995	0.59519	0.999995
Lib #4	GMDS	-0.23686	0.37994	0.995863	0.12115	0.701565	-0.22916	0.763	0.999995	0.60614	0.999995	-0.075299	0.50661	0.999995	0.80788	0.999995						-0.10145	0.47146	0.999995	0.95385	0.999995
Lib #4	HBP1	-0.13265	0.51412	0.995863	0.65478	0.999995	-0.20141	0.84372	0.999995	0.73008	0.999995	0.049557	0.82995	0.999995	0.57383	0.999995						-0.027563	0.66638	0.999995	0.88902	0.999995
Lib #4	HES1	-0.062061	0.87751	0.995863	0.040715	0.626324	0.018593	0.96196	0.999995	0.3324	0.999995	-0.0054604	0.53617	0.999995	0.90617	0.999995						-0.017104	0.49586	0.999995	0.78777	0.999995
Lib #4	HMGXB4	-0.018166	0.90153	0.995863	0.109	0.701565	0.02591	0.95349	0.999995	0.47279	0.999995	0.10952	0.43116	0.999995	0.70844	0.999995						-0.031063	0.77789	0.999995	0.87276	0.999995
Lib #4	HSPB11	0.048363	0.7389	0.995863	0.044681	0.626324	-0.11295	0.97358	0.999995	0.81043	0.999995	0.0070031	0.54642	0.999995	0.29096	0.999995						0.061759	0.38426	0.999995	0.7835	0.999995
Lib #4	ID1	-0.2672	0.88884	0.995863	0.13752	0.716886	-0.17044	0.76805	0.999995	0.31244	0.999995	0.041733	0.56151	0.999995	0.36674	0.999995						0.014068	0.29369	0.999995	0.82169	0.999995
Lib #4	IFT122	-0.38538	0.56484	0.995863	0.092584	0.701565	-0.23228	0.84582	0.999995	0.83742	0.999995	0.15639	0.98307	0.999995	0.53847	0.999995						0.071337	0.81314	0.999995	0.41027	0.999995
Lib #4	IFT172	-0.45461	0.50798	0.995863	0.79607	0.999995	-0.12081	0.88355	0.999995	0.80658	0.999995	-0.065431	0.57104	0.999995	0.26972	0.999995						0.068857	0.71	0.999995	0.52174	0.999995
Lib #4	IFT20	-0.17415	0.69222	0.995863	0.81908	0.999995	0.060524	0.9646	0.999995	0.43709	0.999995	-0.050952	0.43722	0.999995	0.98803	0.999995						-0.088434	0.70482	0.999995	0.83254	0.999995
Lib #4	IFT46	-0.19456	0.9176	0.995863	0.42137	0.981362	-0.19786	0.60795	0.999995	0.89292	0.999995	-0.035032	0.32994	0.999995	0.6724	0.999995						0.0037783	0.20912	0.999995	0.5468	0.999995
Lib #4	IFT52	-0.17386	0.97511	0.995863	0.81555	0.999995	0.077565	0.69087	0.999995	0.50906	0.999995	-0.12974	0.30078	0.999995	0.40857	0.999995						-0.15454	0.2012	0.999995	0.62266	0.999995
Lib #4	IFT57	0.027656	0.85917	0.995863	0.15057	0.732483	-0.10842	0.92182	0.999995	0.51464	0.999995	-0.04945	0.65836	0.999995	0.68945	0.999995						-0.039063	0.34386	0.999995	0.95949	0.999995
Lib #4	IHH	-0.10202	0.96769	0.995863	0.42776	0.981362	0.026151	0.76396	0.999995	0.56151	0.999995	-0.1562	0.40155	0.999995	0.74197	0.999995						-0.1509	0.36075	0.999995	0.5783	0.999995
Lib #4	ITCH	-0.038474	0.93535	0.995863	0.0052955	0.434232	0.3199	0.99904	0.999995	0.00066256	0.01811	0.18215	0.68723	0.999995	0.093212	0.860335						0.079295	0.42463	0.999995	0.29897	0.999995
Lib #4	ITGB1BP1	-0.77998	0.3772	0.995863	0.31233	0.882645	-0.22728	0.60404	0.999995	0.6933	0.999995	0.0063579	0.60199	0.999995	0.91056	0.999995						0.11807	0.76706	0.999995	0.70844	0.999995
Lib #4	JAG1	0.0088964	0.90222	0.995863	0.3577	0.926251	-0.11482	0.92065	0.999995	0.69917	0.999995	-0.17412	0.41897	0.999995	0.96056	0.999995						-0.22633	0.40332	0.999995	0.52962	0.999995
Lib #4	JAG2	-0.47075	0.82397	0.995863	0.21119	0.768347	-0.35006	0.48303	0.999995	0.92941	0.999995	-0.04098	0.0079458	0.244332	0.83381	0.999995						-0.12315	0.12593	0.999995	0.9685	0.999995
Lib #4	JUP	-0.33306	0.84998	0.995863	0.93594	0.999995	0.24642	1	0.999995	0.00089172	0.021936	-0.020859	0.33284	0.999995	0.88732	0.999995						-0.18067	0.15817	0.999995	0.92677	0.999995
Lib #4	KAT2B	-0.049433	0.93152	0.995863	0.079981	0.701565	-0.17105	0.92108	0.999995	0.76838	0.999995	-0.062282	0.36847	0.999995	0.66248	0.999995						0.018754	0.30732	0.999995	0.78631	0.999995
Lib #4	KDM6A	-0.049213	0.87475	0.995863	0.56641	0.999995	-0.37049	0.15229	0.764581	0.83254	0.999995	0.36037	0.94637	0.999995	0.010476	0.286356						0.097349	0.55682	0.999995	0.16175	0.999995
Lib #4	KIAA0586	-0.29616	0.67146	0.995863	0.85374	0.999995	-0.019102	0.89943	0.999995	0.55424	0.999995	0.06399	0.34264	0.999995	0.82763	0.999995						0.092855	0.74994	0.999995	0.64397	0.999995
Lib #4	KIF3A	-1.0995	0.18927	0.995863	0.52838	0.999995	-0.11856	0.9521	0.999995	0.68945	0.999995	0.092082	0.16823	0.999995	0.80524	0.999995						-0.004285	0.60614	0.999995	0.73677	0.999995
Lib #4	KLHL12	-0.57804	0.37242	0.995863	0.71391	0.999995	0.073621	0.99854	0.999995	0.40272	0.999995	0.050231	0.76706	0.999995	0.45715	0.999995						0.14418	0.93986	0.999995	0.35871	0.999995
Lib #4	LATS1	0.075288	0.84905	0.995863	0.026507	0.626324	1.3439	1	0.999995	4.9817e-06	0.000204	-0.23351	0.0024659	0.101103	0.99761	0.999995						-0.27445	4.9817e-06	0.000613	1	0.999995
Lib #4	LDB1	-0.071144	0.95704	0.995863	0.77932	0.999995	-0.70786	0.00011458	0.007047	0.99999	0.999995	0.24417	0.95724	0.999995	0.038284	0.644838						0.13936	0.76575	0.999995	0.1785	0.999995
Lib #4	LEO1	-0.48425	0.039659	0.385511	0.98919	0.999995	0.059877	0.80094	0.999995	0.24848	0.999995	-0.091316	0.089834	0.849972	0.72481	0.999995						-0.051594	0.092923	0.993873	0.60394	0.999995
Lib #4	LFNG	-0.18515	0.84818	0.995863	0.34463	0.918818	-0.10261	0.82976	0.999995	0.75636	0.999995	0.014963	0.83949	0.999995	0.55725	0.999995						0.074962	0.98063	0.999995	0.55183	0.999995
Lib #4	LRP5	-0.65278	0.18629	0.995863	0.35109	0.918818	-0.86788	0.00066256	0.016789	0.99989	0.999995	-0.027529	0.38041	0.999995	0.61607	0.999995						-0.0305	0.51192	0.999995	0.21432	0.999995
Lib #4	LRP6	-0.17098	0.72899	0.995863	0.72834	0.999995	-0.20179	0.62722	0.999995	0.86506	0.999995	-0.035122	0.63341	0.999995	0.85933	0.999995						-0.024106	0.4329	0.999995	0.94293	0.999995
Lib #4	LRRFIP2	-0.27196	0.74538	0.995863	0.80384	0.999995	-0.26808	0.55253	0.999995	0.69527	0.999995	-0.22051	0.14106	0.937831	0.83833	0.999995						-0.2123	0.037965	0.71842	0.88471	0.999995
Lib #4	LZTS2	-0.046294	0.86425	0.995863	0.13349	0.716886	0.060181	0.87036	0.999995	0.47885	0.999995	-0.26437	0.00078212	0.0481	0.99879	0.999995						-0.28127	0.0063616	0.195619	0.9956	0.999995
Lib #4	MACF1	-0.35337	0.46646	0.995863	0.21909	0.76994	-0.22072	0.77026	0.999995	0.62692	0.999995	0.13254	0.043744	0.651168	0.44015	0.999995						-0.1156	0.090851	0.993873	0.6724	0.999995
Lib #4	MAML1	-0.29546	0.8095	0.995863	0.51192	0.999465	-0.51471	0.04477	0.297662	0.70844	0.999995	0.0090154	0.78631	0.999995	0.32454	0.999995						0.032421	0.61538	0.999995	0.57592	0.999995
Lib #4	MAML2	-0.85148	0.17855	0.995863	0.92882	0.999995	-0.87891	0.0029143	0.037732	0.99932	0.999995	0.023005	0.96026	0.999995	0.47208	0.999995						0.18037	0.57104	0.999995	0.34224	0.999995
Lib #4	MAML3	-0.19354	0.79545	0.995863	0.49861	0.99722	-0.13103	0.88897	0.999995	0.74535	0.999995	-0.15846	0.25408	0.999995	0.64397	0.999995						-0.1264	0.39253	0.999995	0.65278	0.999995
Lib #4	MDK	-0.35072	0.27914	0.995863	0.90068	0.999995	-0.13225	0.55703	0.999995	0.39677	0.999995	-0.10484	0.55424	0.999995	0.21693	0.999995						-0.072701	0.63779	0.999995	0.22868	0.999995
Lib #4	MESDC2	-0.69121	0.049124	0.431591	0.98646	0.999995	-1.5523	0.00068249	0.016789	0.99988	0.999995	0.26259	0.41316	0.999995	0.13984	0.999995						0.055821	0.63552	0.999995	0.65057	0.999995
Lib #4	MIB1	-0.4361	0.36282	0.995863	0.94593	0.999995	-0.19003	0.96904	0.999995	0.91664	0.999995	-0.1307	0.11388	0.919394	0.96256	0.999995						-0.181	0.31494	0.999995	0.94831	0.999995
Lib #4	MIB2	0.021253	0.98673	0.995863	0.39334	0.948638	-0.28745	0.067118	0.39312	0.98168	0.999995	-0.059135	0.84812	0.999995	0.87086	0.999995						0.013699	0.84926	0.999995	0.42539	0.999995
Lib #4	MOB1A	-0.051252	0.82455	0.995863	0.08845	0.701565	0.2192	0.98345	0.999995	0.01508	0.280561	0.022467	0.91056	0.999995	0.4551	0.999995						0.025363	0.72481	0.999995	0.67974	0.999995
Lib #4	MOV10	-0.42638	0.35295	0.995863	0.83949	0.999995	-0.36012	0.49802	0.999995	0.39017	0.999995	0.076498	0.22091	0.999995	0.80017	0.999995						0.069135	0.13905	0.999995	0.40036	0.999995
Lib #4	MSX2	-0.032551	0.96403	0.995863	0.377	0.927414	0.010123	0.98509	0.999995	0.29352	0.999995	-0.11736	0.38347	0.999995	0.98966	0.999995						-0.093117	0.2457	0.999995	0.98539	0.999995
Lib #4	NCOR1	-0.50237	0.19469	0.995863	0.95582	0.999995	0.15059	0.92741	0.999995	0.049413	0.675313	0.041879	0.83137	0.999995	0.86506	0.999995						-0.11996	0.53345	0.999995	0.98188	0.999995
Lib #4	NCOR2	-0.52083	0.6356	0.995863	0.62917	0.999995	-0.21331	0.70425	0.999995	0.82169	0.999995	0.077389	0.8513	0.999995	0.47417	0.999995						0.16019	0.88188	0.999995	0.29635	0.999995
Lib #4	NCSTN	-0.4975	0.37537	0.995863	0.879	0.999995	-0.83582	0.0044486	0.049744	0.54894	0.999995	-0.21629	0.030094	0.569476	0.7194	0.999995						-0.24944	0.025979	0.580994	0.28929	0.999995
Lib #4	NDP	-0.61763	0.52693	0.995863	0.57104	0.999995	-0.39904	0.54453	0.999995	0.85836	0.999995	-0.027961	0.35455	0.999995	0.089137	0.860335						0.15856	0.40631	0.999995	0.20469	0.999995
Lib #4	NDST1	-0.19417	0.19258	0.995863	0.76976	0.999995	0.0075063	0.8968	0.999995	0.28044	0.999995	-0.27079	0.013894	0.341789	0.99076	0.999995						-0.23053	0.034917	0.715788	0.99958	0.999995
Lib #4	NKAP	-1.5947	1.4945e-05	0.000919	1	0.999995	-0.50873	0.047092	0.304857	0.98707	0.999995	0.23092	0.96297	0.999995	0.28654	0.999995						-0.016075	0.92941	0.999995	0.82029	0.999995
Lib #4	NOTCH2NL	-0.80859	0.1257	0.883508	0.94411	0.999995	-0.50157	0.13981	0.716529	0.94451	0.999995	0.020926	0.85374	0.999995	0.51107	0.999995						0.017426	0.90201	0.999995	0.93228	0.999995
Lib #4	NSDHL	-0.2857	0.37799	0.995863	0.92833	0.999995	-0.76573	0.0018881	0.029029	0.99957	0.999995	0.25025	0.99914	0.999995	0.012429	0.30576						0.24799	0.99998	0.999995	0.0002441	0.010008
Lib #4	NUMB	-0.12343	0.85525	0.995863	0.32639	0.902167	-0.52429	0.18366	0.81471	0.96623	0.999995	0.24816	0.9743	0.999995	0.2246	0.999995						0.13256	0.97068	0.999995	0.086547	0.887102
Lib #4	NXN	-0.26526	0.47857	0.995863	0.17925	0.768347	-0.27275	0.43039	0.999995	0.93594	0.999995	0.089847	0.80788	0.999995	0.52979	0.999995						0.039693	0.7578	0.999995	0.62692	0.999995
Lib #4	PCNA	-2.4902	4.9817e-06	0.000613	0.99905	0.999995	-1.4536	0.0012703	0.024038	0.99525	0.999995	0.049016	0.88551	0.999995	0.49797	0.999995						0.20259	0.17124	0.999995	0.68168	0.999995
Lib #4	PIAS4	-0.34428	0.62735	0.995863	0.66034	0.999995	-0.68802	0.073923	0.422908	0.93717	0.999995	0.10364	0.82763	0.999995	0.048038	0.695141						0.099338	0.98493	0.999995	0.19219	0.999995
Lib #4	POFUT1	-0.16993	0.9582	0.995863	0.47	0.985637	0.17638	0.95844	0.999995	0.052372	0.678083	-0.18171	0.071731	0.838388	0.98919	0.999995						-0.14028	0.062654	0.856277	0.99012	0.999995
Lib #4	POGLUT1	-0.3309	0.39791	0.995863	0.67019	0.999995	-0.18091	0.78586	0.999995	0.91514	0.999995	-0.070916	0.30961	0.999995	0.9546	0.999995						0.035251	0.65836	0.999995	0.81786	0.999995
Lib #4	POLR2A	-2.7309	4.9817e-06	0.000613	1	0.999995	-0.029338	0.6695	0.999995	0.2643	0.999995	-0.28334	0.074989	0.838388	0.50013	0.999995						-0.16308	0.084653	0.991655	0.37895	0.999995
Lib #4	PORCN	-0.29184	0.62352	0.995863	0.68361	0.999995	-1.2419	0.00014447	0.007108	0.99999	0.999995	0.087581	0.92363	0.999995	0.73337	0.999995						0.040569	0.63341	0.999995	0.66248	0.999995
Lib #4	PPAP2B	-0.16894	0.89402	0.995863	0.68723	0.999995	-0.03482	0.96769	0.999995	0.49565	0.999995	0.073967	0.47885	0.999995	0.69155	0.999995						-0.010126	0.44401	0.999995	0.82872	0.999995
Lib #4	PPM1A	-0.26196	0.38707	0.995863	0.11708	0.701565	0.36763	0.99857	0.999995	0.0043789	0.097928	-0.43614	4.9817e-06	0.000613	1	0.999995						-0.36813	3.4872e-05	0.002859	1	0.999995
Lib #4	PSEN1	-0.15351	0.84905	0.995863	0.63341	0.999995	-0.48247	0.18546	0.81471	0.90381	0.999995	0.0016868	0.89931	0.999995	0.70289	0.999995						0.20377	0.82872	0.999995	0.048228	0.741498
Lib #4	PSEN2	-0.36856	0.54552	0.995863	0.65836	0.999995	-0.59752	0.20964	0.874107	0.75941	0.999995	0.073296	0.83381	0.999995	0.63553	0.999995						-0.0044297	0.86167	0.999995	0.50259	0.999995
Lib #4	PSENEN	-0.37146	0.21182	0.995863	0.94451	0.999995	-0.64253	0.0020076	0.029051	0.99954	0.999995	-0.29587	0.0044486	0.156338	0.98527	0.999995						-0.31249	0.13295	0.999995	0.97304	0.999995
Lib #4	PSMA7	-1.9539	1.4945e-05	0.000919	1	0.999995	0.19123	0.85796	0.999995	0.079174	0.779069	0.079942	0.83492	0.999995	0.34084	0.999995						-0.077012	0.29936	0.999995	0.77324	0.999995
Lib #4	PTEN	0.2431	0.7802	0.995863	0.00088176	0.216912	0.4744	1	0.999995	4.9817e-06	0.000204	-0.73102	4.9817e-06	0.000613	1	0.999995						-0.81277	4.9817e-06	0.000613	1	0.999995
Lib #4	PTPRU	-0.22807	0.43939	0.995863	0.48168	0.993873	-0.21691	0.77382	0.999995	0.52292	0.999995	0.095233	0.7835	0.999995	0.69527	0.999995						0.04963	0.92998	0.999995	0.74374	0.999995
Lib #4	PYGO2	-0.70253	0.4126	0.995863	0.11321	0.701565	-0.48177	0.026238	0.208215	0.993	0.999995	0.11012	0.61538	0.999995	0.64621	0.999995						0.11471	0.8717	0.999995	0.53702	0.999995
Lib #4	RAB5A	-0.004374	0.97884	0.995863	0.20333	0.768347	0.088768	0.9933	0.999995	0.32217	0.999995	0.098575	0.82029	0.999995	0.51524	0.999995						0.057337	0.93931	0.999995	0.74693	0.999995
Lib #4	RBM15	-0.19005	0.88084	0.995863	0.57343	0.999995	-0.60025	0.25083	0.96925	0.58776	0.999995	-0.013937	0.49861	0.999995	0.68361	0.999995						-0.058152	0.2912	0.999995	0.52709	0.999995
Lib #4	RBPJ	-0.75546	0.36921	0.995863	0.73677	0.999995	-0.2087	0.80256	0.999995	0.87365	0.999995	-0.1714	0.23926	0.999995	0.33374	0.999995						-0.061315	0.21074	0.999995	0.7578	0.999995
Lib #4	RITA1	-0.27641	0.69189	0.995863	0.61538	0.999995	-0.14342	0.93745	0.999995	0.66034	0.999995	0.049186	0.58282	0.999995	0.59511	0.999995						-0.040436	0.66248	0.999995	0.72296	0.999995
Lib #4	RNF138	-0.22585	0.78795	0.995863	0.72296	0.999995	-0.18536	0.80394	0.999995	0.72117	0.999995	0.026165	0.30401	0.999995	0.36848	0.999995						0.046123	0.59264	0.999995	0.64621	0.999995
Lib #4	RNF146	-0.15033	0.67722	0.995863	0.31574	0.882645	-0.80079	0.078098	0.436637	0.85492	0.999995	0.02051	0.56641	0.999995	0.8362	0.999995						-0.12028	0.27832	0.999995	0.79607	0.999995
Lib #4	RPS27	-2.9078	0.0072882	0.120507	0.68168	0.999995	-1.332	0.044162	0.297662	0.84056	0.999995	0.029823	0.74994	0.999995	0.26626	0.999995						0.40887	0.5516	0.999995	0.03398	0.597076
Lib #4	RPS27A	-0.88786	0.047998	0.431591	0.69726	0.999995	-0.62343	0.037756	0.272164	0.98983	0.999995	0.083572	0.94593	0.999995	0.26057	0.999995						0.029031	0.44668	0.999995	0.13398	0.999995
Lib #4	RTF1	-0.25104	0.2048	0.995863	0.90381	0.999995	-0.41882	0.099947	0.5345	0.97839	0.999995	-0.044871	0.70665	0.999995	0.95024	0.999995						-0.016136	0.77324	0.999995	0.65836	0.999995
Lib #4	RYR2	-0.311	0.80283	0.995863	0.21502	0.768347	-0.1431	0.84482	0.999995	0.72834	0.999995	-0.029435	0.59264	0.999995	0.90983	0.999995						-0.074564	0.67415	0.999995	0.98291	0.999995
Lib #4	SAV1	-0.34187	0.30759	0.995863	0.3736	0.927414	1.8332	1	0.999995	4.9817e-06	0.000204	0.18302	0.78507	0.999995	0.039779	0.644838						0.11793	0.99625	0.999995	0.079323	0.863864
Lib #4	SDC1	-0.11684	0.88788	0.995863	0.60394	0.999995	-0.091018	0.73994	0.999995	0.78068	0.999995	0.097842	0.88294	0.999995	0.26746	0.999995						-0.01334	0.32819	0.999995	0.70094	0.999995
Lib #4	SEL1L	-0.80672	0.005425	0.111213	0.99872	0.999995	-0.50493	0.023977	0.196609	0.99365	0.999995	-0.010831	0.72481	0.999995	0.24457	0.999995						0.0018267	0.56641	0.999995	0.51686	0.999995
Lib #4	SENP2	-0.39334	0.36071	0.995863	0.73337	0.999995	-0.69735	0.002715	0.037105	0.99933	0.999995	0.095512	0.67415	0.999995	0.25819	0.999995						-0.070875	0.25373	0.999995	0.50494	0.999995
Lib #4	SF3A3	-2.819	0.010367	0.14454	0.58776	0.999995	-0.55967	0.23011	0.927977	0.81314	0.999995	0.022253	0.70094	0.999995	0.89539	0.999995						-0.024676	0.39508	0.999995	0.60614	0.999995
Lib #4	SHH	-0.10483	0.74234	0.995863	0.03656	0.626324	0.0037801	0.99358	0.999995	0.44015	0.999995	-0.075738	0.69917	0.999995	0.92998	0.999995						-0.059288	0.73008	0.999995	0.92882	0.999995
Lib #4	SKI	-0.24316	0.67661	0.995863	0.70289	0.999995	-0.12039	0.92828	0.999995	0.58524	0.999995	-0.17854	0.32417	0.999995	0.99794	0.999995						-0.29602	0.048058	0.791585	0.99962	0.999995
Lib #4	SKP1	-0.71402	0.13342	0.911731	0.89044	0.999995	-1.369	0.0015892	0.026062	0.99888	0.999995	9.7086e-05	0.92234	0.999995	0.18897	0.999995						0.044798	0.4194	0.999995	0.52448	0.999995
Lib #4	SLC39A5	-0.2506	0.86338	0.995863	0.17123	0.768347	-0.25491	0.55419	0.999995	0.81786	0.999995	0.0038989	0.76575	0.999995	0.73008	0.999995						0.0062978	0.68945	0.999995	0.38143	0.999995
Lib #4	SLC9A3R1	-0.061974	0.99182	0.995863	0.49302	0.994124	-0.68961	0.0010113	0.021548	0.99978	0.999995	0.19683	0.85259	0.999995	0.10469	0.860335						0.28964	0.96541	0.999995	0.003542	0.087132
Lib #4	SMAD5	-0.19542	0.65205	0.995863	0.048427	0.626324	0.1836	0.99616	0.999995	0.018248	0.280561	0.28772	0.96581	0.999995	0.020888	0.428207						0.092133	0.98188	0.999995	0.60866	0.999995
Lib #4	SMURF1	-0.40691	0.31796	0.995863	0.92363	0.999995	-0.19071	0.92703	0.999995	0.63123	0.999995	-0.011828	0.66817	0.999995	0.6378	0.999995						0.10724	0.61095	0.999995	0.19104	0.999995
Lib #4	SMURF2	-0.32887	0.58535	0.995863	0.46425	0.984523	-0.31757	0.62148	0.999995	0.83137	0.999995	-0.10447	0.19611	0.999995	0.39979	0.999995						0.0094969	0.24821	0.999995	0.1741	0.999995
Lib #4	SNW1	-1.3708	0.0010511	0.032322	0.79908	0.999995	-0.5184	0.25203	0.96925	0.89774	0.999995	-0.12669	0.12201	0.921604	0.92616	0.999995						0.039326	0.22315	0.999995	0.67019	0.999995
Lib #4	SOX4	-0.20105	0.74285	0.995863	0.28728	0.861866	-0.43571	0.2561	0.96925	0.61538	0.999995	0.13882	0.75636	0.999995	0.61395	0.999995						-0.016854	0.80384	0.999995	0.56153	0.999995
Lib #4	SPEN	-0.53911	0.20627	0.995863	0.43709	0.981362	-0.56439	0.058809	0.361673	0.98407	0.999995	0.13395	0.76424	0.999995	0.58216	0.999995						0.15153	0.69917	0.999995	0.20061	0.999995
Lib #4	SPIN1	-0.086902	0.67193	0.995863	0.29094	0.861866	-0.23041	0.60611	0.999995	0.89702	0.999995	0.095022	0.87729	0.999995	0.34771	0.999995						-0.0062191	0.79764	0.999995	0.85259	0.999995
Lib #4	SSNA1	-0.10614	0.50179	0.995863	0.5516	0.999995	-0.10894	0.83327	0.999995	0.42776	0.999995	-0.11138	0.68168	0.999995	0.74693	0.999995						-0.083418	0.51464	0.999995	0.96395	0.999995
Lib #4	STK3	-0.60486	0.29486	0.995863	0.12536	0.701565	-0.1206	0.77135	0.999995	0.062754	0.735119	-0.086298	0.12632	0.921604	0.91321	0.999995						-0.10787	0.048267	0.791585	0.18042	0.999995
Lib #4	STRN	-0.17026	0.7889	0.995863	0.24973	0.819101	-0.51099	0.17741	0.81471	0.76094	0.999995	0.14906	0.38626	0.999995	0.62931	0.999995						0.08304	0.75312	0.999995	0.69527	0.999995
Lib #4	TAX1BP3	-0.52774	0.094398	0.703691	0.93121	0.999995	0.15392	0.99963	0.999995	0.11269	0.999995	-0.054145	0.72834	0.999995	0.95844	0.999995						-0.03851	0.77149	0.999995	0.69155	0.999995
Lib #4	TBL1X	0.19397	0.99998	0.999975	0.10117	0.701565	-0.29738	0.62898	0.999995	0.8362	0.999995	0.14887	0.99767	0.999995	0.62506	0.999995						0.02016	0.87276	0.999995	0.54436	0.999995
Lib #4	TCF7L2	-1.6673	0.003522	0.086642	0.99921	0.999995	-0.84537	0.053219	0.33569	0.9334	0.999995	-0.0059777	0.58524	0.999995	0.44244	0.999995						0.030334	0.58077	0.999995	0.83381	0.999995
Lib #4	TCTN2	-0.21467	0.76121	0.995863	0.45531	0.981362	-0.16486	0.71384	0.999995	0.49302	0.999995	-0.16749	0.49302	0.999995	0.60161	0.999995						-0.048716	0.78068	0.999995	0.95543	0.999995
Lib #4	TCTN3	-0.22239	0.87815	0.995863	0.80658	0.999995	-0.038863	0.61799	0.999995	0.74693	0.999995	-0.0085115	0.80017	0.999995	0.69726	0.999995						0.17364	0.48552	0.999995	0.13561	0.999995
Lib #4	TEAD1	-0.5679	0.035614	0.365043	0.99041	0.999995	-0.89951	0.014621	0.124282	0.80149	0.999995	-0.1906	0.11586	0.919394	0.99914	0.999995						-0.17621	0.059337	0.856277	0.75941	0.999995
Lib #4	TEAD3	-0.14264	0.8729	0.995863	0.19514	0.768347	-0.59243	0.12797	0.669822	0.95916	0.999995	-0.011159	0.56397	0.999995	0.93544	0.999995						-0.20795	0.47976	0.999995	0.96128	0.999995
Lib #4	TEAD4	-0.14596	0.97982	0.995863	0.36381	0.927414	-0.1443	0.8268	0.999995	0.42137	0.999995	-0.053346	0.45235	0.999995	0.95543	0.999995						0.00076678	0.32325	0.999995	0.90201	0.999995
Lib #4	TFDP1	-0.46076	0.55246	0.995863	0.866	0.999995	-1.0031	4.9817e-06	0.000613	1	0.999995	-0.13433	0.39243	0.999995	0.98549	0.999995						-0.14812	0.62692	0.999995	0.99054	0.999995
Lib #4	TGFBR3	-0.11727	0.92521	0.995863	0.37023	0.927414	-0.22449	0.78427	0.999995	0.77932	0.999995	0.060798	0.6933	0.999995	0.33419	0.999995						-0.01624	0.60199	0.999995	0.94978	0.999995
Lib #4	TJP1	-0.25767	0.81604	0.995863	0.59749	0.999995	-0.71772	0.0041697	0.048845	0.99909	0.999995	0.25976	0.9546	0.999995	0.041941	0.644838						0.078025	0.94293	0.999995	0.2816	0.999995
Lib #4	TJP2	-0.021832	0.82204	0.995863	0.056208	0.626324	-0.26324	0.84268	0.999995	0.79475	0.999995	-0.048051	0.2833	0.999995	0.64193	0.999995						-0.037746	0.76424	0.999995	0.7933	0.999995
Lib #4	TLE1	-0.24356	0.65787	0.995863	0.93867	0.999995	-0.10068	0.19543	0.843417	0.65836	0.999995	0.082222	0.63985	0.999995	0.48957	0.999995						-0.017998	0.34933	0.999995	0.64193	0.999995
Lib #4	TLE3	-0.30962	0.71627	0.995863	0.53617	0.999995	-1.012	0.02861	0.213272	0.64193	0.999995	-0.34328	0.025053	0.513583	0.95498	0.999995						-0.4106	0.00091165	0.044853	0.99863	0.999995
Lib #4	TMEM198	-0.17573	0.81531	0.995863	0.73513	0.999995	-0.11777	0.94749	0.999995	0.55915	0.999995	-0.0866	0.57592	0.999995	0.91806	0.999995						-0.093039	0.61311	0.999995	0.71561	0.999995
Lib #4	TNKS	-0.18175	0.77863	0.995863	0.45834	0.981362	-0.2875	0.27744	0.999995	0.91056	0.999995	-0.10061	0.35734	0.999995	0.81908	0.999995						0.078775	0.48798	0.999995	0.73173	0.999995
Lib #4	TNKS2	-0.26154	0.64966	0.995863	0.74535	0.999995	-0.541	0.064438	0.386627	0.81671	0.999995	-0.023859	0.48482	0.999995	0.8754	0.999995						0.012763	0.11166	0.999995	0.81555	0.999995
Lib #4	TNRC6A	-0.38376	0.61461	0.995863	0.85836	0.999995	0.07058	0.91621	0.999995	0.45235	0.999995	-0.10099	0.61311	0.999995	0.97137	0.999995						-0.10665	0.76255	0.999995	0.99573	0.999995
Lib #4	TNRC6B	-0.084423	0.94725	0.995863	0.50399	0.999465	-0.34132	0.63112	0.999995	0.93493	0.999995	-0.14798	0.088659	0.849972	0.51746	0.999995						-0.10796	0.10549	0.999995	0.69726	0.999995
Lib #4	TP53	-0.55706	0.21909	0.995863	0.80788	0.999995	-0.18954	0.78075	0.999995	0.68361	0.999995	-0.05315	0.27132	0.999995	0.66817	0.999995						-0.054497	0.40062	0.999995	0.9646	0.999995
Lib #4	TROVE2	-0.20645	0.7206	0.995863	0.70665	0.999995	-0.058753	0.9105	0.999995	0.36115	0.999995	-0.1624	0.32107	0.999995	0.76575	0.999995						-0.1034	0.28869	0.999995	0.96796	0.999995
Lib #4	TULP3	-0.31757	0.3436	0.995863	0.83137	0.999995	-0.16193	0.87643	0.999995	0.72296	0.999995	0.054028	0.90826	0.999995	0.42705	0.999995						0.11657	0.99512	0.999995	0.49276	0.999995
Lib #4	TWSG1	-0.14267	0.86813	0.995863	0.69917	0.999995	-0.21181	0.78304	0.999995	0.88814	0.999995	0.16572	0.83254	0.999995	0.65478	0.999995						0.12479	0.89383	0.999995	0.42786	0.999995
Lib #4	UBA52	-2.1059	0.01223	0.150429	0.86341	0.999995	-1.2155	0.0069594	0.071618	0.99324	0.999995	0.17872	0.99147	0.999995	0.42104	0.999995						0.088253	0.59024	0.999995	0.49047	0.999995
Lib #4	UBB	-1.0021	0.057075	0.452917	0.94077	0.999995	-0.74857	0.094109	0.514461	0.95986	0.999995	-0.00061883	0.64854	0.999995	0.45313	0.999995						-0.073588	0.45795	0.999995	0.43487	0.999995
Lib #4	UBC	-0.9002	0.015558	0.173964	0.91664	0.999995	-0.21715	0.6625	0.999995	0.93287	0.999995	-0.027803	0.37427	0.999995	0.5778	0.999995						-0.093066	0.3898	0.999995	0.89702	0.999995
Lib #4	UBE2B	0.10309	0.66041	0.995863	0.0051959	0.434232	-0.18482	0.81202	0.999995	0.76575	0.999995	-0.040859	0.58077	0.999995	0.59063	0.999995						-0.046687	0.47412	0.999995	0.2635	0.999995
Lib #4	UBE2D3	-0.64805	0.31643	0.995863	0.53863	0.999995	-0.71217	0.17971	0.81471	0.92001	0.999995	-0.046134	0.59519	0.999995	0.40445	0.999995						-0.062788	0.30961	0.999995	0.85933	0.999995
Lib #4	USP15	-0.21304	0.61892	0.995863	0.86983	0.999995	-0.032175	0.70488	0.999995	0.48168	0.999995	0.093048	0.90381	0.999995	0.50452	0.999995						0.073488	0.68361	0.999995	0.36879	0.999995
Lib #4	USP34	-0.2306	0.58638	0.995863	0.24601	0.817816	-1.2006	0.00018432	0.007557	0.99969	0.999995	0.14301	0.79194	0.999995	0.54063	0.999995						0.13867	0.95582	0.999995	0.34914	0.999995
Lib #4	WDR12	-1.2092	0.011861	0.150429	0.99712	0.999995	-1.4685	0.00036366	0.011183	0.99996	0.999995	0.20125	0.91738	0.999995	0.051386	0.702274						0.21375	0.9888	0.999995	0.36105	0.999995
Lib #4	WLS	-0.7979	0.055341	0.452917	0.98481	0.999995	-1.1035	0.0036815	0.045282	0.99358	0.999995	-0.16528	0.68945	0.999995	0.81786	0.999995						-0.029421	0.24284	0.999995	0.36602	0.999995
Lib #4	WNT10A	-0.25573	0.010327	0.14454	0.73008	0.999995	-0.15399	0.79016	0.999995	0.83833	0.999995	-0.15958	0.42808	0.999995	0.97541	0.999995						0.00078292	0.17575	0.999995	0.51435	0.999995
Lib #4	WNT7B	-0.96039	0.0039903	0.089238	0.99914	0.999995	-0.90707	0.0072782	0.071618	0.99753	0.999995	-0.074275	0.40754	0.999995	0.2291	0.999995						-0.18485	0.33871	0.999995	0.26234	0.999995
Lib #4	WWC1	0.029	0.95674	0.995863	0.2075	0.768347	0.2216	0.99979	0.999995	0.007607	0.155944	-0.049506	0.05581	0.762731	0.84383	0.999995						0.015347	0.013784	0.339093	0.84056	0.999995
Lib #4	WWTR1	-0.14831	0.78197	0.995863	0.47279	0.985637	-0.53497	0.027753	0.213272	0.99259	0.999995	0.0018216	0.09651	0.870667	0.52151	0.999995						-0.10605	0.20581	0.999995	0.43733	0.999995
Lib #4	YWHAB	-0.20832	0.70352	0.995863	0.2978	0.861866	-0.17791	0.87469	0.999995	0.62917	0.999995	0.16966	0.55682	0.999995	0.23345	0.999995						0.18615	0.71391	0.999995	0.117	0.999995
Lib #4	YWHAE	-0.54297	0.20943	0.995863	0.9425	0.999995	-0.73147	0.01231	0.116469	0.9743	0.999995	0.4731	0.99906	0.999995	0.00074227	0.033292						0.43249	0.99959	0.999995	0.0010113	0.035539
Lib #4	ZBTB33	-0.14911	0.31992	0.995863	0.59519	0.999995	-0.053601	0.90184	0.999995	0.66456	0.999995	-0.026213	0.7933	0.999995	0.93493	0.999995						-0.034021	0.60866	0.999995	0.50731	0.999995
Lib #4	ZFYVE16	-0.26006	0.82331	0.995863	0.53105	0.999995	-0.010421	0.91436	0.999995	0.62474	0.999995	0.014319	0.44948	0.999995	0.46354	0.999995						-0.094422	0.71202	0.999995	0.85725	0.999995
Lib #4	ZRANB1	-0.21752	0.70182	0.995863	0.84383	0.999995	-0.39575	0.16307	0.786597	0.95543	0.999995	0.18331	0.98094	0.999995	0.27216	0.999995						0.13258	0.96904	0.999995	0.16581	0.999995
Lib #5	ABL1	-0.46158	0.21799	0.999955	0.94999	0.999995	-0.011134	0.75066	0.999995	0.17412	0.999995	0.040862	0.14492	0.999995	0.39218	0.999995						0.19294	0.34877	0.999995	0.31432	0.999995
Lib #5	ABL2	-0.58103	0.15922	0.987635	0.96645	0.999995	0.033868	0.91052	0.999995	0.21451	0.999995	0.064592	0.32554	0.999995	0.5123	0.999995						0.12201	0.45623	0.999995	0.93452	0.999995
Lib #5	ACLY	-0.68322	0.092986	0.710676	0.68772	0.999995	-0.62356	0.11766	0.565838	0.92414	0.999995	0.044148	0.85831	0.999995	0.44838	0.999995						0.14238	0.88769	0.999995	0.76389	0.999995
Lib #5	ACVR1	-0.14217	0.71057	0.999955	0.32643	0.966951	0.13626	0.97835	0.999995	0.050771	0.999995	0.01287	0.47814	0.999995	0.87604	0.999995						0.039475	0.15918	0.999995	0.4312	0.999995
Lib #5	ACVR1B	-0.15245	0.93793	0.999955	0.44698	0.999995	-0.44865	0.48621	0.999995	0.90058	0.999995	-0.51996	1.4914e-05	0.001064	0.73878	0.999995						-0.44002	4.9712e-06	0.000355	0.92346	0.999995
Lib #5	ACVR1C	-0.32869	0.19311	0.999955	0.44341	0.999995	-0.098741	0.85588	0.999995	0.43223	0.999995	0.049262	0.3806	0.999995	0.55296	0.999995						-0.053015	0.44035	0.999995	0.95881	0.999995
Lib #5	ACVR2A	-0.34205	0.46205	0.999955	0.80834	0.999995	-0.38253	0.7079	0.999995	0.94286	0.999995	-0.099944	0.24342	0.999995	0.63992	0.999995						-0.05752	0.40956	0.999995	0.69551	0.999995
Lib #5	ACVR2B	-0.28011	0.61346	0.999955	0.33807	0.966951	-0.15943	0.70621	0.999995	0.65515	0.999995	0.091859	0.20033	0.999995	0.87554	0.999995						-0.11076	0.28878	0.999995	0.91766	0.999995
Lib #5	ACVRL1	-0.32587	0.58591	0.999955	0.93607	0.999995	-0.045042	0.8751	0.999995	0.24495	0.999995	0.026174	0.56724	0.999995	0.63495	0.999995						0.17437	0.056587	0.86497	0.15936	0.999995
Lib #5	ADSS	-0.32923	0.73498	0.999955	0.41904	0.999995	-0.75922	0.017404	0.169294	0.99516	0.999995	0.15089	0.80778	0.999995	0.61002	0.999995						0.22284	0.91701	0.999995	0.49581	0.999995
Lib #5	AJUBA	-0.0078195	0.72289	0.999955	0.099776	0.785554	0.75395	1	0.999995	4.9712e-06	0.000266	-0.029348	0.052202	0.975404	0.90582	0.999995						-0.098441	0.084028	0.999995	0.99457	0.999995
Lib #5	AKT1	-0.30633	0.79144	0.999955	0.80977	0.999995	-1.033	0.0033058	0.045642	0.99915	0.999995	0.59954	0.99999	0.999995	4.4741e-05	0.006383						0.61051	1	0.999995	4.9712e-06	0.000532
Lib #5	AKT2	-0.35657	0.77626	0.999955	0.93117	0.999995	-0.1169	0.98906	0.999995	0.72547	0.999995	0.091095	0.89503	0.999995	0.53408	0.999995						0.14407	0.94206	0.999995	0.44334	0.999995
Lib #5	AKT3	-0.18853	0.93577	0.999955	0.55047	0.999995	-0.14973	0.9456	0.999995	0.60676	0.999995	0.042057	0.25376	0.999995	0.93516	0.999995						-0.0045169	0.23439	0.999995	0.84898	0.999995
Lib #5	ALK	-0.36528	0.71854	0.999955	0.29082	0.945043	-0.3873	0.54926	0.999995	0.7168	0.999995	0.12242	0.34893	0.999995	0.48266	0.999995						0.14984	0.88142	0.999995	0.86697	0.999995
Lib #5	AR	-0.27282	0.93425	0.999955	0.27424	0.945043	-0.28016	0.71762	0.999995	0.61193	0.999995	0.17116	0.98265	0.999995	0.73536	0.999995						0.25236	0.98537	0.999995	0.08361	0.804302
Lib #5	ARAF	0.0058369	0.43763	0.999955	0.37166	0.993204	-0.071707	0.99479	0.999995	0.1802	0.999995	0.062896	0.74879	0.999995	0.74305	0.999995						0.0088749	0.19467	0.999995	0.84824	0.999995
Lib #5	ARID5B	-0.15224	0.31816	0.999955	0.72368	0.999995	-0.23006	0.68083	0.999995	0.7892	0.999995	-0.066029	0.59751	0.999995	0.2651	0.999995						-0.056611	0.58371	0.999995	0.80214	0.999995
Lib #5	AURKA	-1.5807	0.0004822	0.017199	0.99971	0.999995	-0.13518	0.92885	0.999995	0.4061	0.999995	0.097097	0.13757	0.999995	0.43199	0.999995						0.02516	0.11817	0.999995	0.71555	0.999995
Lib #5	AURKB	-1.3586	1.4914e-05	0.001596	1	0.999995	-1.4693	0.0027689	0.042325	0.99313	0.999995	0.34155	0.52706	0.999995	0.17038	0.999995						0.32892	0.84059	0.999995	0.20113	0.999995
Lib #5	AURKC	-0.25229	0.47582	0.999955	0.38747	0.993204	-0.11046	0.87424	0.999995	0.50571	0.999995	0.1085	0.8992	0.999995	0.46381	0.999995						0.10037	0.93301	0.999995	0.70458	0.999995
Lib #5	AXL	-0.60155	0.18214	0.999955	0.8937	0.999995	-0.17198	0.90875	0.999995	0.4719	0.999995	0.010273	0.60457	0.999995	0.32819	0.999995						0.050994	0.19287	0.999995	0.65919	0.999995
Lib #5	B4GALT3	-0.28857	0.40121	0.999955	0.60343	0.999995	-0.46484	0.33769	0.999995	0.95497	0.999995	0.12564	0.68772	0.999995	0.57082	0.999995						0.12725	0.89409	0.999995	0.47797	0.999995
Lib #5	BCL2	0	0.99752	0.999955	0.082785	0.76548	-0.078087	0.81026	0.999995	0.24874	0.999995	-0.033356	0.5241	0.999995	0.46785	0.999995						0.11111	0.35252	0.999995	0.51092	0.999995
Lib #5	BCL2A1	-0.33794	0.41336	0.999955	0.32269	0.966951	-0.22382	0.85622	0.999995	0.58006	0.999995	0.065162	0.90504	0.999995	0.14369	0.999995						0.20087	0.9662	0.999995	0.17567	0.999995
Lib #5	BCL2L1	-1.4876	0.00045238	0.017199	0.99986	0.999995	-0.20927	0.86683	0.999995	0.57097	0.999995	0.039138	0.23651	0.999995	0.92829	0.999995						-0.13131	0.17372	0.999995	0.91191	0.999995
Lib #5	BCL2L2	-0.42809	0.50478	0.999955	0.368	0.993204	0.03329	0.72525	0.999995	0.27647	0.999995	-0.14415	0.32938	0.999995	0.63801	0.999995						-0.042957	0.12245	0.999995	0.94938	0.999995
Lib #5	BDH1	-0.1587	0.48176	0.999955	0.70336	0.999995	-0.283	0.27822	0.999995	0.93489	0.999995	0.041517	0.23241	0.999995	0.84181	0.999995						-0.011659	0.3612	0.999995	0.65242	0.999995
Lib #5	BLK	-0.23095	0.66781	0.999955	0.50966	0.999995	-0.17801	0.8976	0.999995	0.69659	0.999995	0.0028243	0.81985	0.999995	0.30258	0.999995						0.29564	0.65168	0.999995	0.1258	0.910813
Lib #5	BMPR1A	0.082248	0.36403	0.999955	0.067842	0.725904	0.14973	0.94292	0.999995	0.19613	0.999995	-0.16938	0.062572	0.999995	0.5477	0.999995						-0.26651	0.001029	0.055053	0.65409	0.999995
Lib #5	BMPR1B	-0.2205	0.66318	0.999955	0.44524	0.999995	-0.25653	0.60442	0.999995	0.65628	0.999995	0.060218	0.70409	0.999995	0.51928	0.999995						0.13209	0.96507	0.999995	0.51878	0.999995
Lib #5	BMPR2	-0.5125	0.40546	0.999955	0.95472	0.999995	-0.19529	0.73341	0.999995	0.81333	0.999995	0.11705	0.89988	0.999995	0.45708	0.999995						0.15315	0.89776	0.999995	0.40441	0.999995
Lib #5	BRAF	-0.064007	0.83589	0.999955	0.23084	0.929709	-0.80404	0.002073	0.034779	0.9995	0.999995	0.35135	0.99537	0.999995	0.014183	0.345981						0.2574	0.8293	0.999995	0.079056	0.804302
Lib #5	BRD4	-0.11736	0.66242	0.999955	0.70711	0.999995	-0.45125	0.072405	0.3973	0.97921	0.999995	0.10198	0.95536	0.999995	0.62	0.999995						0.11081	0.90504	0.999995	0.24199	0.999995
Lib #5	BTK	0.077781	0.81045	0.999955	0.23473	0.929709	-0.11055	0.93419	0.999995	0.37878	0.999995	-0.10666	0.36122	0.999995	0.85582	0.999995						0.0779	0.18131	0.999995	0.90134	0.999995
Lib #5	CAD	-0.019025	0.90161	0.999955	0.39796	0.993204	-0.61812	0.019919	0.181394	0.9944	0.999995	0.087922	0.89222	0.999995	0.49622	0.999995						0.21504	0.97227	0.999995	0.074891	0.804302
Lib #5	CARD11	-0.12359	0.58992	0.999955	0.4061	0.993204	-0.31508	0.27101	0.999995	0.90703	0.999995	0.12471	0.97355	0.999995	0.48733	0.999995						0.093421	0.84013	0.999995	0.53478	0.999995
Lib #5	CBFB	-0.202	0.89185	0.999955	0.65168	0.999995	0.077594	0.92133	0.999995	0.30774	0.999995	-0.61352	4.9712e-06	0.000426	1	0.999995						-0.76559	4.9712e-06	0.000355	1	0.999995
Lib #5	CBL	-0.37851	0.70557	0.999955	0.89635	0.999995	-0.5378	0.22453	0.980612	0.7272	0.999995	0.063797	0.75043	0.999995	0.28806	0.999995						0.14688	0.76255	0.999995	0.69607	0.999995
Lib #5	CCND1	-1.0913	0.00028336	0.013475	0.99996	0.999995	-1.4989	0.00026347	0.009656	0.99996	0.999995	0.19249	0.95472	0.999995	0.085797	0.999995						0.13467	0.94437	0.999995	0.11591	0.892211
Lib #5	CCNE1	-0.39041	0.78091	0.999955	0.2926	0.945043	-0.48198	0.3221	0.999995	0.82809	0.999995	0.076334	0.82518	0.999995	0.79992	0.999995						0.12487	0.57733	0.999995	0.79217	0.999995
Lib #5	CDC37	-0.7414	0.058595	0.557305	0.78994	0.999995	-0.89029	0.0038129	0.047997	0.99904	0.999995	0.20467	0.96952	0.999995	0.52853	0.999995						0.12099	0.88423	0.999995	0.50579	0.999995
Lib #5	CDC42	-0.55959	0.22662	0.999955	0.98367	0.999995	-0.65016	0.17628	0.785926	0.063437	0.999995	-0.34479	4.9712e-06	0.000426	1	0.999995						-0.20675	0.038999	0.711404	0.999	0.999995
Lib #5	CDK1	-2.1396	0.00013422	0.009574	0.99997	0.999995	-1.0569	0.12229	0.581537	0.87178	0.999995	0.36931	0.71281	0.999995	0.044258	0.752955						0.42487	0.9883	0.999995	0.075288	0.804302
Lib #5	CDK11A	-0.38311	0.27332	0.999955	0.51559	0.999995	-0.2136	0.78218	0.999995	0.76017	0.999995	-0.15502	0.10823	0.999995	0.86106	0.999995						-0.079443	0.26105	0.999995	0.67867	0.999995
Lib #5	CDK12	-0.96072	0.017006	0.269582	0.99794	0.999995	-0.91644	0.009659	0.108903	0.9975	0.999995	0.20103	0.93683	0.999995	0.32771	0.999995						0.10213	0.82042	0.999995	0.21849	0.999995
Lib #5	CDK2	-0.62775	0.17417	0.999955	0.98276	0.999995	-1.1527	0.074612	0.399176	0.97863	0.999995	0.20372	0.95377	0.999995	0.22221	0.999995						0.19996	0.91159	0.999995	0.45776	0.999995
Lib #5	CDK3	-0.15142	0.77462	0.999955	0.46883	0.999995	-0.27372	0.61705	0.999995	0.4857	0.999995	0.12486	0.49018	0.999995	0.72999	0.999995						0.019061	0.68483	0.999995	0.84305	0.999995
Lib #5	CDK4	-0.77244	0.019721	0.301444	0.59633	0.999995	-0.71957	0.074234	0.399176	0.90325	0.999995	0.28828	0.94574	0.999995	0.11333	0.999995						0.2085	0.67487	0.999995	0.40222	0.999995
Lib #5	CDK5	-0.12968	0.9595	0.999955	0.31357	0.958617	-0.42158	0.026819	0.229574	0.99236	0.999995	0.045299	0.44187	0.999995	0.33498	0.999995						0.0033484	0.41426	0.999995	0.69962	0.999995
Lib #5	CDK6	-0.39877	0.38178	0.999955	0.3285	0.966951	-0.89744	0.00010439	0.004468	0.99997	0.999995	0.12521	0.92683	0.999995	0.27035	0.999995						0.27564	0.95277	0.999995	0.22813	0.999995
Lib #5	CDK7	-0.85392	0.022733	0.318119	0.95776	0.999995	-1.5371	0.00088984	0.019043	0.99738	0.999995	0.061812	0.69954	0.999995	0.40808	0.999995						0.2771	0.97126	0.999995	0.35037	0.999995
Lib #5	CDK8	-0.90563	0.025288	0.338231	0.78318	0.999995	0.54455	1	0.999995	4.9712e-06	0.000266	-0.59069	4.9712e-06	0.000426	1	0.999995						-0.55613	4.9712e-06	0.000355	1	0.999995
Lib #5	CDK9	-0.85356	0.066489	0.592863	0.99093	0.999995	-1.6365	0.0041808	0.051125	0.9482	0.999995	0.10136	0.096983	0.999995	0.84013	0.999995						0.056202	0.080051	0.999995	0.6309	0.999995
Lib #5	CDKN1A	0.11692	0.8293	0.999955	0.12834	0.858278	0.12876	0.99972	0.999995	0.0053738	0.164286	-0.16387	0.088382	0.999995	0.82751	0.999995						-0.029398	0.021978	0.587899	0.65188	0.999995
Lib #5	CDKN1B	-0.020234	0.85348	0.999955	0.39625	0.993204	0.14314	1	0.999995	0.19391	0.999995	-0.018517	0.76017	0.999995	0.68005	0.999995						0.088305	0.65628	0.999995	0.87013	0.999995
Lib #5	CDKN2A	-0.17818	0.60329	0.999955	0.046088	0.715286	-0.19052	0.9141	0.999995	0.28246	0.999995	-0.028187	0.32222	0.999995	0.78385	0.999995						-0.076559	0.21444	0.999995	0.83787	0.999995
Lib #5	CDKN2C	-0.22615	0.80708	0.999955	0.64235	0.999995	-0.15835	0.95584	0.999995	0.26268	0.999995	-0.0079985	0.56021	0.999995	0.92616	0.999995						-0.059906	0.23621	0.999995	0.68675	0.999995
Lib #5	CHEK2	0.078979	0.99797	0.999955	0.021649	0.715286	-0.049068	0.81108	0.999995	0.28467	0.999995	0.037666	0.056975	0.975404	0.82437	0.999995						0.066141	0.46268	0.999995	0.90355	0.999995
Lib #5	CHUK	-0.08153	0.89458	0.999955	0.48113	0.999995	-0.60377	0.026054	0.227573	0.87498	0.999995	0.033293	0.73859	0.999995	0.43613	0.999995						0.13287	0.80651	0.999995	0.52075	0.999995
Lib #5	CREBBP	-0.42119	0.38077	0.999955	0.88103	0.999995	-0.32725	0.48526	0.999995	0.63998	0.999995	0.30708	0.99963	0.999995	0.0015957	0.11383						0.30745	0.99794	0.999995	0.0078892	0.187589
Lib #5	CRIPAK	-0.61634	0.052232	0.512718	0.85114	0.999995	-0.26801	0.72748	0.999995	0.3612	0.999995	-0.108	0.58476	0.999995	0.44671	0.999995						0.023277	0.81473	0.999995	0.95836	0.999995
Lib #5	CRKL	-0.39548	0.45029	0.999955	0.71281	0.999995	-1.6387	4.9712e-06	0.000236	1	0.999995	0.48568	0.75935	0.999995	0.0031965	0.124371						0.51243	0.9454	0.999995	0.0054136	0.144814
Lib #5	CS	-0.53198	0.20643	0.999955	0.97971	0.999995	-0.46529	0.64033	0.999995	0.73765	0.999995	-0.071452	0.39451	0.999995	0.9141	0.999995						0.098469	0.30954	0.999995	0.78215	0.999995
Lib #5	CSF1R	-0.22175	0.82628	0.999955	0.79992	0.999995	-0.20076	0.67528	0.999995	0.70803	0.999995	0.074993	0.55893	0.999995	0.068965	0.942221						0.21751	0.24948	0.999995	0.24348	0.999995
Lib #5	CTCF	-0.83007	0.0071038	0.132192	0.99397	0.999995	-0.50383	0.30114	0.999995	0.23697	0.999995	-0.0016441	0.46268	0.999995	0.85298	0.999995						0.065298	0.68187	0.999995	0.83279	0.999995
Lib #5	CTNNB1	-1.6738	1.4914e-05	0.001596	0.82299	0.999995	-1.3795	0.049737	0.31772	0.95536	0.999995	0.073656	0.92107	0.999995	0.080946	0.999995						0.59036	0.99576	0.999995	0.072852	0.804302
Lib #5	DDR1	-0.16448	0.88142	0.999955	0.23279	0.929709	-0.14706	0.96888	0.999995	0.30381	0.999995	-0.081439	0.35615	0.999995	0.98137	0.999995						-0.054165	0.55047	0.999995	0.99797	0.999995
Lib #5	DDR2	-0.16917	0.90058	0.999955	0.29809	0.945043	-0.38935	0.28177	0.999995	0.45468	0.999995	0.15349	0.68978	0.999995	0.27976	0.999995						0.23931	0.487	0.999995	0.085748	0.804302
Lib #5	DHFR	-1.4323	4.9712e-06	0.001064	1	0.999995	-1.5401	0.00045238	0.012908	0.99991	0.999995	0.19939	0.88238	0.999995	0.38188	0.999995						0.17524	0.95472	0.999995	0.40044	0.999995
Lib #5	DNMT1	-0.48379	0.44703	0.999955	0.92134	0.999995	-1.3037	0.089854	0.44718	0.31144	0.999995	-0.11254	0.11357	0.999995	0.76785	0.999995						0.29669	0.035887	0.711404	0.41139	0.999995
Lib #5	DNMT3A	0.14657	0.86652	0.999955	0.22894	0.929709	-0.22687	0.4485	0.999995	0.87338	0.999995	0.19645	0.59007	0.999995	0.18832	0.999995						0.1098	0.65399	0.999995	0.50094	0.999995
Lib #5	DNMT3B	-0.04095	0.62929	0.999955	0.44853	0.999995	-0.0020382	0.99642	0.999995	0.27253	0.999995	-0.034408	0.40956	0.999995	0.23756	0.999995						0.10509	0.47355	0.999995	0.83215	0.999995
Lib #5	DVL1	-0.45098	0.64078	0.999955	0.68342	0.999995	-0.67064	0.025229	0.224956	0.99275	0.999995	-0.20646	0.03542	0.797872	0.99681	0.999995						-0.20007	0.0065271	0.253965	0.99501	0.999995
Lib #5	DVL2	-0.37514	0.47007	0.999955	0.10943	0.793833	-0.18125	0.97528	0.999995	0.28678	0.999995	0.0034014	0.23038	0.999995	0.82368	0.999995						0.023144	0.14061	0.999995	0.43621	0.999995
Lib #5	DVL3	-0.52563	0.37283	0.999955	0.99461	0.999995	-0.68509	0.038233	0.27273	0.97799	0.999995	0.1155	0.45141	0.999995	0.70319	0.999995						0.18596	0.98998	0.999995	0.31316	0.999995
Lib #5	E2F3	-0.66382	0.0099672	0.170638	0.58476	0.999995	-0.28282	0.62907	0.999995	0.89018	0.999995	0.13979	0.75128	0.999995	0.31757	0.999995						0.16166	0.45141	0.999995	0.64276	0.999995
Lib #5	EGFR	-1.3181	0.0012875	0.032416	0.9997	0.999995	-1.3328	0.0021127	0.034779	0.99949	0.999995	-0.050114	0.62881	0.999995	0.33016	0.999995						0.26752	0.72255	0.999995	0.21032	0.999995
Lib #5	EGR3	-0.21978	0.55745	0.999955	0.26268	0.942069	-0.081387	0.76396	0.999995	0.45623	0.999995	-0.12142	0.16156	0.999995	0.26857	0.999995						0.062641	0.25734	0.999995	0.42111	0.999995
Lib #5	EIF4A2	-0.10578	0.41791	0.999955	0.59121	0.999995	-0.12136	0.85047	0.999995	0.52844	0.999995	0.093996	0.74962	0.999995	0.61241	0.999995						0.13905	0.55607	0.999995	0.61713	0.999995
Lib #5	ELF3	-0.17481	0.93628	0.999955	0.81985	0.999995	-0.17239	0.92452	0.999995	0.48411	0.999995	0.23189	0.65515	0.999995	0.12841	0.999995						0.30773	0.53946	0.999995	0.048573	0.68545
Lib #5	ENO1	-0.14323	0.96696	0.999955	0.62648	0.999995	-1.218	4.9712e-06	0.000236	1	0.999995	0.26391	0.92616	0.999995	0.070446	0.942221						0.24088	0.97773	0.999995	0.071252	0.804302
Lib #5	ENO3	-0.10205	0.93403	0.999955	0.48262	0.999995	-0.3316	0.82535	0.999995	0.78768	0.999995	0.14967	0.31697	0.999995	0.39432	0.999995						0.11045	0.89018	0.999995	0.79867	0.999995
Lib #5	EP300	0.24757	0.99958	0.999955	0.00017399	0.074468	0.57178	1	0.999995	4.9712e-06	0.000266	0.48747	1	0.999995	4.9712e-06	0.001064						0.5204	1	0.999995	4.9712e-06	0.000532
Lib #5	EPAS1	-0.29956	0.3129	0.999955	0.51824	0.999995	-0.28323	0.33985	0.999995	0.52561	0.999995	0.13179	0.16895	0.999995	0.71053	0.999995						0.17902	0.12027	0.999995	0.53781	0.999995
Lib #5	EPHA1	-0.059755	0.95025	0.999955	0.43223	0.999995	-0.17708	0.32833	0.999995	0.839	0.999995	0.087988	0.83401	0.999995	0.65565	0.999995						0.10132	0.56968	0.999995	0.85831	0.999995
Lib #5	EPHA10	-0.28602	0.89295	0.999955	0.49799	0.999995	-0.25179	0.59326	0.999995	0.87554	0.999995	0.11484	0.63113	0.999995	0.46065	0.999995						0.063367	0.83344	0.999995	0.72259	0.999995
Lib #5	EPHA2	0.13187	0.99996	0.999955	0.14483	0.885562	-0.34971	0.33553	0.999995	0.15077	0.999995	0.082279	0.069601	0.999995	0.29029	0.999995						0.15009	0.1569	0.999995	0.30485	0.999995
Lib #5	EPHA3	-0.4458	0.43772	0.999955	0.86557	0.999995	-0.096857	0.97325	0.999995	0.26698	0.999995	0.1004	0.56414	0.999995	0.40458	0.999995						0.048557	0.83964	0.999995	0.87071	0.999995
Lib #5	EPHA4	-0.44953	0.46784	0.999955	0.76869	0.999995	-0.016286	0.95251	0.999995	0.408	0.999995	-0.059922	0.64235	0.999995	0.89322	0.999995						0.014807	0.71588	0.999995	0.97514	0.999995
Lib #5	EPHA5	-0.12691	0.94596	0.999955	0.70897	0.999995	-0.28284	0.67453	0.999995	0.73115	0.999995	-0.054947	0.61772	0.999995	0.3552	0.999995						0.068127	0.70803	0.999995	0.51782	0.999995
Lib #5	EPHA6	-0.1888	0.50954	0.999955	0.86205	0.999995	-0.21364	0.9241	0.999995	0.53512	0.999995	0.10695	0.24505	0.999995	0.36831	0.999995						0.1925	0.34515	0.999995	0.28887	0.999995
Lib #5	EPHA7	-0.16128	0.38029	0.999955	0.26488	0.942069	-0.088247	0.76077	0.999995	0.56414	0.999995	0.10574	0.1562	0.999995	0.80336	0.999995						0.08785	0.62988	0.999995	0.85474	0.999995
Lib #5	EPHA8	-0.21927	0.45941	0.999955	0.14722	0.887474	-0.00585	0.91831	0.999995	0.14853	0.999995	-0.034362	0.01987	0.604388	0.7039	0.999995						0.032695	0.0090923	0.324291	0.76446	0.999995
Lib #5	EPHB1	-0.31994	0.74893	0.999955	0.87837	0.999995	-0.28664	0.73072	0.999995	0.75196	0.999995	0.078827	0.45	0.999995	0.57671	0.999995						0.15518	0.5365	0.999995	0.82091	0.999995
Lib #5	EPHB2	0.0046216	0.87013	0.999955	0.39451	0.993204	-0.10221	0.91901	0.999995	0.18607	0.999995	-0.037223	0.089068	0.999995	0.84059	0.999995						0.061092	0.017315	0.494043	0.90209	0.999995
Lib #5	EPHB3	0.11772	0.99515	0.999955	0.28678	0.945043	-0.16384	0.79422	0.999995	0.61518	0.999995	0.063715	0.65728	0.999995	0.94129	0.999995						0.074077	0.84701	0.999995	0.84959	0.999995
Lib #5	EPHB4	-0.1343	0.83841	0.999955	0.15209	0.891723	0.060525	0.8515	0.999995	0.31543	0.999995	-0.19654	0.031572	0.781915	0.75605	0.999995						-0.17938	0.082099	0.999995	0.88423	0.999995
Lib #5	EPHB6	-0.05746	0.88423	0.999955	0.024055	0.715286	-0.20799	0.67727	0.999995	0.877	0.999995	-0.065293	0.6378	0.999995	0.94918	0.999995						0.082032	0.77184	0.999995	0.49146	0.999995
Lib #5	ERBB2	-0.43018	0.66519	0.999955	0.9449	0.999995	-0.33618	0.5176	0.999995	0.50702	0.999995	0.11785	0.97251	0.999995	0.22034	0.999995						0.21567	0.81782	0.999995	0.063049	0.804302
Lib #5	ERBB3	-0.33806	0.81782	0.999955	0.91443	0.999995	-0.10881	0.87121	0.999995	0.66117	0.999995	0.0078775	0.90858	0.999995	0.17683	0.999995						0.17617	0.39625	0.999995	0.25944	0.999995
Lib #5	ERBB4	-0.2188	0.80456	0.999955	0.22469	0.929709	-0.11118	0.97301	0.999995	0.66237	0.999995	-0.034392	0.26409	0.999995	0.29804	0.999995						-0.0040626	0.69954	0.999995	0.42842	0.999995
Lib #5	ERCC2	-0.61236	0.11993	0.855496	0.73401	0.999995	-2.5465	4.9712e-06	0.000236	1	0.999995	0.47345	0.487	0.999995	0.18933	0.999995						0.55201	0.99517	0.999995	0.040122	0.636013
Lib #5	ESR1	-0.18166	0.45817	0.999955	0.57232	0.999995	-0.14161	0.91096	0.999995	0.63113	0.999995	0.16185	0.86602	0.999995	0.13883	0.999995						0.090426	0.63561	0.999995	0.4333	0.999995
Lib #5	ESR2	0.13833	0.93516	0.999955	0.20954	0.924567	-0.42915	0.068299	0.38463	0.98047	0.999995	0.14945	0.96935	0.999995	0.60912	0.999995						0.09569	0.85713	0.999995	0.34471	0.999995
Lib #5	ESRRB	-0.12845	0.88901	0.999955	0.01474	0.698085	-0.17086	0.65025	0.999995	0.79992	0.999995	0.099127	0.74735	0.999995	0.66702	0.999995						0.11176	0.92167	0.999995	0.60735	0.999995
Lib #5	EZH2	-0.34223	0.72759	0.999955	0.81333	0.999995	-0.61684	0.030687	0.243223	0.99124	0.999995	0.067175	0.2106	0.999995	0.90777	0.999995						0.12044	0.64587	0.999995	0.71423	0.999995
Lib #5	FASN	-0.61646	0.036473	0.421909	0.99761	0.999995	-0.38966	0.33051	0.999995	0.91291	0.999995	0.024026	0.23838	0.999995	0.88324	0.999995						0.083511	0.41759	0.999995	0.86156	0.999995
Lib #5	FBP1	-0.30547	0.71345	0.999955	0.63998	0.999995	-0.089717	0.93646	0.999995	0.3578	0.999995	-0.19142	0.073111	0.999995	0.69578	0.999995						-0.034442	0.15261	0.999995	0.99681	0.999995
Lib #5	FBP2	-0.19443	0.70628	0.999955	0.83732	0.999995	-0.23455	0.70548	0.999995	0.89107	0.999995	0.010493	0.54081	0.999995	0.58192	0.999995						0.044219	0.69571	0.999995	0.70384	0.999995
Lib #5	FGFR1	-0.52218	0.4334	0.999955	0.91612	0.999995	-0.18183	0.78642	0.999995	0.58726	0.999995	0.25178	0.50402	0.999995	0.063189	0.916383						0.1588	0.81258	0.999995	0.38062	0.999995
Lib #5	FGFR2	-0.21543	0.62422	0.999955	0.56724	0.999995	-0.43978	0.033441	0.251101	0.99042	0.999995	0.1999	0.97194	0.999995	0.14644	0.999995						0.18231	0.97417	0.999995	0.31073	0.999995
Lib #5	FGFR3	-0.13148	0.59495	0.999955	0.3434	0.966951	-0.40609	0.2671	0.999995	0.9675	0.999995	0.22476	0.9673	0.999995	0.11895	0.999995						0.2895	0.95853	0.999995	0.10319	0.849304
Lib #5	FGFR4	-0.093109	0.22813	0.999955	0.048901	0.715286	-0.33228	0.36482	0.999995	0.93876	0.999995	0.093361	0.56282	0.999995	0.48258	0.999995						0.20504	0.23811	0.999995	0.482	0.999995
Lib #5	FGR	-0.3441	0.084177	0.688117	0.60802	0.999995	-0.18357	0.88852	0.999995	0.75605	0.999995	-0.044643	0.48411	0.999995	0.84465	0.999995						0.043492	0.76708	0.999995	0.98154	0.999995
Lib #5	FH	-0.060075	0.73722	0.999955	0.68872	0.999995	-0.45595	0.15976	0.719754	0.96416	0.999995	0.18687	0.92414	0.999995	0.39085	0.999995						0.25302	0.9983	0.999995	0.0063979	0.161076
Lib #5	FLT1	-0.093994	0.75528	0.999955	0.60935	0.999995	-0.070563	0.98475	0.999995	0.10034	0.999995	-0.19415	0.00078047	0.041755	0.3993	0.999995						-0.058347	0.17533	0.999995	0.76618	0.999995
Lib #5	FLT3	-0.55231	0.29099	0.999955	0.45	0.999995	-0.30985	0.6615	0.999995	0.36994	0.999995	0.14501	0.66567	0.999995	0.38601	0.999995						0.17642	0.38218	0.999995	0.18646	0.999995
Lib #5	FOXA1	-0.30975	0.67586	0.999955	0.28246	0.945043	0.0106	0.91963	0.999995	0.32269	0.999995	0.045454	0.52982	0.999995	0.36527	0.999995						0.016387	0.36994	0.999995	0.65849	0.999995
Lib #5	FOXA2	-0.44298	0.7908	0.999955	0.50702	0.999995	0.027477	0.99906	0.999995	0.21643	0.999995	0.073306	0.87654	0.999995	0.81896	0.999995						0.34904	0.95816	0.999995	0.1165	0.892211
Lib #5	FOXL2	-0.1854	0.91257	0.999955	0.10212	0.785554	-0.42492	0.23013	0.994907	0.81189	0.999995	0.10321	0.87292	0.999995	0.36649	0.999995						0.16339	0.80834	0.999995	0.60405	0.999995
Lib #5	FRK	-0.4209	0.43888	0.999955	0.3627	0.993204	-0.069338	0.96837	0.999995	0.30954	0.999995	0.032931	0.45785	0.999995	0.34193	0.999995						0.024845	0.4224	0.999995	0.68854	0.999995
Lib #5	FYN	0.055781	0.90968	0.999955	0.16375	0.8985	-0.23437	0.84737	0.999995	0.34877	0.999995	0.072092	0.25539	0.999995	0.52764	0.999995						0.20737	0.4127	0.999995	0.26907	0.999995
Lib #5	G6PD	-0.068007	0.92012	0.999955	0.1567	0.8985	-0.41222	0.39485	0.999995	0.57358	0.999995	-0.065176	0.17866	0.999995	0.98225	0.999995						-0.0079276	0.10001	0.999995	0.99279	0.999995
Lib #5	GAPDH	-0.30903	0.42259	0.999955	0.21556	0.929709	-1.9935	4.9712e-06	0.000236	1	0.999995	0.13129	0.89146	0.999995	0.71836	0.999995						0.21946	0.78624	0.999995	0.18894	0.999995
Lib #5	GATA2	-0.19002	0.80589	0.999955	0.25071	0.941265	0.010685	0.99952	0.999995	0.20232	0.999995	-0.013445	0.4061	0.999995	0.96696	0.999995						-0.033368	0.73765	0.999995	0.98724	0.999995
Lib #5	GATA3	0.047727	0.99767	0.999955	0.46268	0.999995	0.032852	0.99882	0.999995	0.41759	0.999995	0.030291	0.79144	0.999995	0.8898	0.999995						0.095462	0.941	0.999995	0.85713	0.999995
Lib #5	GLI1	-0.26728	0.43461	0.999955	0.35062	0.979732	-0.17816	0.92151	0.999995	0.81258	0.999995	0.0055054	0.6481	0.999995	0.86252	0.999995						0.059081	0.76099	0.999995	0.94557	0.999995
Lib #5	GLI2	-0.12934	0.92446	0.999955	0.50102	0.999995	-0.053327	0.97584	0.999995	0.62648	0.999995	-0.015109	0.66962	0.999995	0.91581	0.999995						0.039424	0.46709	0.999995	0.9825	0.999995
Lib #5	GLI3	-0.23857	0.81841	0.999955	0.76481	0.999995	-0.41296	0.2098	0.925707	0.68772	0.999995	0.12802	0.96088	0.999995	0.40812	0.999995						0.11476	0.59983	0.999995	0.43984	0.999995
Lib #5	GLS	-0.43021	0.52239	0.999955	0.42403	0.999995	-0.43444	0.016599	0.168283	0.99537	0.999995	0.12844	0.76708	0.999995	0.35306	0.999995						0.11391	0.94236	0.999995	0.43663	0.999995
Lib #5	GNA11	-0.39722	0.67675	0.999955	0.27647	0.945043	-0.55715	0.047251	0.306415	0.98667	0.999995	0.086536	0.70979	0.999995	0.71559	0.999995						0.20405	0.9773	0.999995	0.24556	0.999995
Lib #5	GNAQ	-0.23911	0.36978	0.999955	0.18972	0.923811	-0.17285	0.7607	0.999995	0.73594	0.999995	0.10476	0.98966	0.999995	0.71472	0.999995						0.10938	0.86602	0.999995	0.34085	0.999995
Lib #5	GNAS	-0.25198	0.55681	0.999955	0.94176	0.999995	-0.16423	0.84878	0.999995	0.17029	0.999995	-0.24217	0.0024707	0.117494	0.98718	0.999995						-0.12619	0.10406	0.999995	0.71077	0.999995
Lib #5	GPI	-0.39046	0.1618	0.989271	0.909	0.999995	-1.0717	0.039496	0.277119	0.49185	0.999995	-0.12802	0.11016	0.999995	0.37995	0.999995						0.069604	0.012721	0.418822	0.91701	0.999995
Lib #5	H3F3A	-1.1926	0.00064128	0.018582	0.75935	0.999995	-0.040662	0.62025	0.999995	0.25689	0.999995	-0.33015	0.0059405	0.254255	0.98659	0.999995						-0.22379	0.0027888	0.119362	0.99925	0.999995
Lib #5	H3F3C	-0.11726	0.80118	0.999955	0.30774	0.958617	-0.16323	0.90284	0.999995	0.64235	0.999995	0.14905	0.13401	0.999995	0.55796	0.999995						-0.055438	0.42878	0.999995	0.90541	0.999995
Lib #5	HCK	-0.17374	0.98177	0.999955	0.0093309	0.499202	0.083054	0.91804	0.999995	0.039914	0.86117	-0.17568	0.065266	0.999995	0.85348	0.999995						-0.12111	0.19648	0.999995	0.98165	0.999995
Lib #5	HDAC1	0.074001	0.60856	0.999955	0.12603	0.856231	0.24899	1	0.999995	4.9712e-06	0.000266	0.22989	0.99921	0.999995	0.0031766	0.124371						0.36188	1	0.999995	4.9712e-06	0.000532
Lib #5	HDAC10	-0.21641	0.6471	0.999955	0.22239	0.929709	-0.039477	0.94036	0.999995	0.19828	0.999995	-0.047581	0.65168	0.999995	0.85474	0.999995						0.050088	0.74879	0.999995	0.93337	0.999995
Lib #5	HDAC11	-0.26148	0.60254	0.999955	0.83344	0.999995	-0.060017	0.92241	0.999995	0.25072	0.999995	-0.025063	0.52561	0.999995	0.90248	0.999995						0.0059547	0.54621	0.999995	0.79994	0.999995
Lib #5	HDAC2	-0.27868	0.44204	0.999955	0.74464	0.999995	-0.046473	0.99213	0.999995	0.16802	0.999995	-0.050436	0.46883	0.999995	0.71208	0.999995						-0.0004387	0.50102	0.999995	0.89675	0.999995
Lib #5	HDAC3	-0.50479	0.61727	0.999955	0.98614	0.999995	-1.7128	4.9712e-06	0.000236	1	0.999995	0.089631	0.75702	0.999995	0.68818	0.999995						0.13862	0.54081	0.999995	0.34562	0.999995
Lib #5	HDAC4	-0.080688	0.51769	0.999955	0.66764	0.999995	-0.3809	0.51948	0.999995	0.20628	0.999995	0.024638	0.19851	0.999995	0.83526	0.999995						0.0052175	0.31543	0.999995	0.7974	0.999995
Lib #5	HDAC5	0.017119	0.75834	0.999955	0.28878	0.945043	-0.046712	0.98966	0.999995	0.36622	0.999995	-0.0324	0.55607	0.999995	0.89988	0.999995						-0.029989	0.53798	0.999995	0.9976	0.999995
Lib #5	HDAC6	-0.084135	0.97718	0.999955	0.401	0.993204	-0.37164	0.37338	0.999995	0.75282	0.999995	0.033763	0.62289	0.999995	0.61156	0.999995						0.1933	0.98433	0.999995	0.049647	0.68545
Lib #5	HDAC7	-0.33572	0.78385	0.999955	0.26698	0.942069	-0.31651	0.78499	0.999995	0.68683	0.999995	-0.075987	0.49185	0.999995	0.57341	0.999995						0.073325	0.75128	0.999995	0.3575	0.999995
Lib #5	HDAC8	-0.0052272	0.97792	0.999955	0.37704	0.993204	-0.1717	0.50248	0.999995	0.66458	0.999995	0.24347	0.95455	0.999995	0.18286	0.999995						0.24612	0.74109	0.999995	0.18254	0.999995
Lib #5	HDAC9	-0.064587	0.98564	0.999955	0.063258	0.715286	-0.15075	0.97451	0.999995	0.8898	0.999995	0.047878	0.77445	0.999995	0.8828	0.999995						0.088975	0.58135	0.999995	0.93093	0.999995
Lib #5	HIF1A	-0.63662	0.3531	0.999955	0.97003	0.999995	-0.23959	0.77845	0.999995	0.54231	0.999995	0.042927	0.60236	0.999995	0.13402	0.999995						-0.06303	0.3857	0.999995	0.4776	0.999995
Lib #5	HIST1H1C	-0.17303	0.88514	0.999955	0.735	0.999995	-0.30424	0.39756	0.999995	0.73217	0.999995	0.13089	0.67282	0.999995	0.66793	0.999995						0.0037038	0.48858	0.999995	0.58154	0.999995
Lib #5	HIST1H2BD	-0.3902	0.49191	0.999955	0.70803	0.999995	-0.17746	0.71152	0.999995	0.68187	0.999995	-0.0057417	0.35262	0.999995	0.27348	0.999995						-0.0057999	0.58253	0.999995	0.6733	0.999995
Lib #5	HIST1H3B	-0.29546	0.59708	0.999955	0.89458	0.999995	-0.49979	0.27028	0.999995	0.82244	0.999995	0.13547	0.94776	0.999995	0.5717	0.999995						0.30765	0.97325	0.999995	0.046267	0.682832
Lib #5	HK1	-0.16247	0.80651	0.999955	0.81258	0.999995	-0.18791	0.78914	0.999995	0.74378	0.999995	0.1076	0.47355	0.999995	0.62752	0.999995						0.096958	0.32643	0.999995	0.37786	0.999995
Lib #5	HK2	-0.19143	0.82108	0.999955	0.81896	0.999995	-0.5518	0.0090326	0.107388	0.99769	0.999995	0.073897	0.7987	0.999995	0.17818	0.999995						0.18528	0.70246	0.999995	0.27863	0.999995
Lib #5	HRAS	0.026883	0.96365	0.999955	0.49634	0.999995	-0.27316	0.68947	0.999995	0.71488	0.999995	-0.064247	0.34729	0.999995	0.40386	0.999995						0.06139	0.28246	0.999995	0.48438	0.999995
Lib #5	HSP90AA1	-0.22733	0.47989	0.999955	0.74033	0.999995	-0.66185	0.031472	0.244913	0.9208	0.999995	0.14147	0.97467	0.999995	0.39977	0.999995						0.1578	0.94051	0.999995	0.5977	0.999995
Lib #5	HSP90AB1	-0.26607	0.39916	0.999955	0.63462	0.999995	-0.10303	0.73014	0.999995	0.55607	0.999995	0.10833	0.57604	0.999995	0.77876	0.999995						0.065679	0.85657	0.999995	0.66628	0.999995
Lib #5	IDH1	-0.68795	0.052709	0.512718	0.40275	0.993204	-0.49295	0.08878	0.447034	0.48858	0.999995	0.046801	0.92926	0.999995	0.31226	0.999995						0.17308	0.67054	0.999995	0.37204	0.999995
Lib #5	IDH2	-0.28102	0.59779	0.999955	0.64587	0.999995	-0.26959	0.39855	0.999995	0.85008	0.999995	0.088637	0.57232	0.999995	0.356	0.999995						0.15842	0.78241	0.999995	0.26792	0.999995
Lib #5	IDH3A	-0.50052	0.0051849	0.10087	0.99857	0.999995	-0.35564	0.62985	0.999995	0.95224	0.999995	0.054802	0.70518	0.999995	0.53025	0.999995						0.2225	0.90095	0.999995	0.080588	0.804302
Lib #5	IDH3B	-0.23581	0.92616	0.999955	0.65515	0.999995	-0.017999	0.96511	0.999995	0.33644	0.999995	-0.050506	0.22525	0.999995	0.9652	0.999995						0.018792	0.408	0.999995	0.74786	0.999995
Lib #5	IDH3G	-0.017733	0.99491	0.999955	0.12137	0.837852	-0.27288	0.73721	0.999995	0.77713	0.999995	0.023922	0.85657	0.999995	0.74879	0.999995						0.039906	0.7753	0.999995	0.65784	0.999995
Lib #5	IGF1R	-0.77978	0.01643	0.269582	0.98374	0.999995	-0.75888	0.018826	0.175162	0.9947	0.999995	0.32281	0.52844	0.999995	0.0023613	0.124371						0.61979	0.99408	0.999995	0.0014466	0.068794
Lib #5	IKBKB	-0.050429	0.94557	0.999955	0.27073	0.942069	-0.87959	0.015833	0.165283	0.96904	0.999995	0.13106	0.092846	0.999995	0.17528	0.999995						0.24688	0.62289	0.999995	0.14682	0.981882
Lib #5	IKBKE	-0.17825	0.60787	0.999955	0.70979	0.999995	-0.23474	0.9665	0.999995	0.8346	0.999995	0.067257	0.40275	0.999995	0.88654	0.999995						0.1135	0.58868	0.999995	0.79261	0.999995
Lib #5	INSR	-0.22803	0.38675	0.999955	0.25689	0.942069	-0.49401	0.62353	0.999995	0.50846	0.999995	0.16507	0.88103	0.999995	0.63218	0.999995						0.32722	0.99107	0.999995	0.069422	0.804302
Lib #5	INTS4	-0.77715	0.027704	0.352503	0.71377	0.999995	-0.82074	0.037309	0.270646	0.98936	0.999995	0.0050872	0.07667	0.999995	0.29535	0.999995						-0.10722	0.033451	0.711404	0.3762	0.999995
Lib #5	JAK1	0.16993	0.99324	0.999955	0.053157	0.715286	0.24423	0.99062	0.999995	0.00054186	0.021083	-0.10295	0.11555	0.999995	0.66949	0.999995						-0.090821	0.040788	0.711404	0.61034	0.999995
Lib #5	JAK2	-0.24393	0.088909	0.691876	0.67394	0.999995	-0.13724	0.97799	0.999995	0.47966	0.999995	-0.021823	0.4857	0.999995	0.92134	0.999995						-0.017954	0.40438	0.999995	0.63923	0.999995
Lib #5	JAK3	-0.063815	0.68687	0.999955	0.37498	0.993204	-0.25046	0.7751	0.999995	0.66011	0.999995	-0.068706	0.55047	0.999995	0.38069	0.999995						0.026937	0.32103	0.999995	0.90614	0.999995
Lib #5	KAT6A	-0.62953	0.37183	0.999955	0.78385	0.999995	-0.086264	0.88511	0.999995	0.3806	0.999995	0.34549	0.85991	0.999995	0.0063084	0.225						0.15453	0.89322	0.999995	0.33392	0.999995
Lib #5	KDR	-0.32102	0.88852	0.999955	0.58726	0.999995	-0.01347	0.96311	0.999995	0.453	0.999995	-0.10117	0.22187	0.999995	0.99378	0.999995						-0.12721	0.4061	0.999995	0.99972	0.999995
Lib #5	KIT	-0.31593	0.78768	0.999955	0.38941	0.993204	-0.18851	0.86464	0.999995	0.45141	0.999995	-0.09045	0.44035	0.999995	0.50289	0.999995						0.02765	0.56021	0.999995	0.87554	0.999995
Lib #5	KLF4	-0.15806	0.52582	0.999955	0.55459	0.999995	-0.1163	0.91189	0.999995	0.35252	0.999995	0.035241	0.51951	0.999995	0.64426	0.999995						0.19487	0.61193	0.999995	0.30697	0.999995
Lib #5	KMT2A	-0.28988	0.64356	0.999955	0.90812	0.999995	0.20322	0.99828	0.999995	6.4625e-05	0.002766	0.079577	0.16703	0.999995	0.35827	0.999995						0.071322	0.068378	0.999995	0.22091	0.999995
Lib #5	KRAS	-2.0708	0.00064128	0.018582	0.99952	0.999995	-1.3497	0.033173	0.251101	0.99045	0.999995	-0.055153	0.56141	0.999995	0.76869	0.999995						-0.038341	0.27844	0.999995	0.92647	0.999995
Lib #5	LCK	-0.57647	0.19377	0.999955	0.94687	0.999995	-0.038036	0.89703	0.999995	0.5575	0.999995	0.097497	0.22702	0.999995	0.16038	0.999995						0.023808	0.46095	0.999995	0.58459	0.999995
Lib #5	LDHA	0.10669	0.98403	0.999955	0.33264	0.966951	-0.18323	0.7643	0.999995	0.17197	0.999995	0.051646	0.72368	0.999995	0.71266	0.999995						-0.025397	0.37166	0.999995	0.86399	0.999995
Lib #5	LDHB	0.052377	0.83153	0.999955	0.20274	0.92449	-0.17691	0.97019	0.999995	0.34006	0.999995	0.021525	0.83344	0.999995	0.61737	0.999995						0.020235	0.81544	0.999995	0.88901	0.999995
Lib #5	LDHC	-0.15715	0.69735	0.999955	0.75448	0.999995	-0.11372	0.95614	0.999995	0.5026	0.999995	0.081712	0.92446	0.999995	0.30923	0.999995						0.14697	0.84181	0.999995	0.39192	0.999995
Lib #5	LIFR	-0.065846	0.57079	0.999955	0.20736	0.92449	-0.34561	0.47996	0.999995	0.50102	0.999995	0.074505	0.32386	0.999995	0.59512	0.999995						0.078437	0.82628	0.999995	0.23486	0.999995
Lib #5	LMO1	-0.11798	0.35158	0.999955	0.35252	0.979732	-0.10221	0.69639	0.999995	0.46709	0.999995	0.17971	0.072355	0.999995	0.099965	0.999995						0.18286	0.13857	0.999995	0.23823	0.999995
Lib #5	LRRK2	-0.45555	0.23963	0.999955	0.86808	0.999995	-0.27036	0.80769	0.999995	0.81985	0.999995	0.085122	0.39625	0.999995	0.81333	0.999995						0.2007	0.83153	0.999995	0.62211	0.999995
Lib #5	LTK	-0.19975	0.6594	0.999955	0.8838	0.999995	-0.27689	0.61814	0.999995	0.34706	0.999995	0.12381	0.82869	0.999995	0.56758	0.999995						0.11795	0.69378	0.999995	0.77891	0.999995
Lib #5	LYN	-0.21674	0.91359	0.999955	0.61641	0.999995	0.017685	0.97985	0.999995	0.21833	0.999995	-0.037386	0.60569	0.999995	0.88103	0.999995						-7.1669e-05	0.79144	0.999995	0.97566	0.999995
Lib #5	MAP2K1	-0.50101	0.25956	0.999955	0.57358	0.999995	-1.2722	0.00073076	0.016461	0.9997	0.999995	0.21304	0.93998	0.999995	0.6991	0.999995						0.18665	0.93548	0.999995	0.40584	0.999995
Lib #5	MAP2K2	-0.14958	0.83787	0.999955	0.4127	0.999995	-0.34536	0.30515	0.999995	0.88238	0.999995	0.19405	0.65915	0.999995	0.54286	0.999995						0.22444	0.5448	0.999995	0.26116	0.999995
Lib #5	MAP2K4	-0.29105	0.61131	0.999955	0.88142	0.999995	-0.033755	0.88101	0.999995	0.47497	0.999995	0.011099	0.27639	0.999995	0.52602	0.999995						-0.048083	0.04735	0.763987	0.98403	0.999995
Lib #5	MAP2K5	-0.031316	0.85771	0.999955	0.10725	0.791453	-0.78136	0.00028336	0.009656	0.99996	0.999995	0.04813	0.735	0.999995	0.90939	0.999995						0.016775	0.22453	0.999995	0.65656	0.999995
Lib #5	MAP3K1	-0.20101	0.89828	0.999955	0.48858	0.999995	-0.064825	0.75268	0.999995	0.48113	0.999995	0.083804	0.15424	0.999995	0.77184	0.999995						-0.03913	0.22009	0.999995	0.80494	0.999995
Lib #5	MAP3K8	0.025471	0.99876	0.999955	0.38218	0.993204	-0.16736	0.74202	0.999995	0.51701	0.999995	0.096076	0.86853	0.999995	0.84244	0.999995						0.063524	0.8847	0.999995	0.6502	0.999995
Lib #5	MAPK1	0.032061	0.79808	0.999955	0.0069845	0.492705	-0.45903	0.063964	0.365021	0.98187	0.999995	0.061897	0.85878	0.999995	0.67526	0.999995						0.1319	0.61899	0.999995	0.87388	0.999995
Lib #5	MAPK10	-0.34266	0.79215	0.999955	0.16806	0.902453	-0.05887	0.76798	0.999995	0.23497	0.999995	0.14054	0.26584	0.999995	0.28343	0.999995						0.091768	0.42403	0.999995	0.10212	0.849304
Lib #5	MAPK11	-0.042107	0.79587	0.999955	0.32103	0.966951	-0.28679	0.59605	0.999995	0.86512	0.999995	0.020392	0.75793	0.999995	0.50747	0.999995						0.095725	0.76948	0.999995	0.88852	0.999995
Lib #5	MAPK12	-0.12437	0.98276	0.999955	0.77615	0.999995	-0.1958	0.58044	0.999995	0.35062	0.999995	0.11429	0.23449	0.999995	0.62172	0.999995						0.080742	0.66567	0.999995	0.80554	0.999995
Lib #5	MAPK13	-0.12518	0.99533	0.999955	0.68342	0.999995	-0.10374	0.85424	0.999995	0.51415	0.999995	0.020864	0.58597	0.999995	0.31502	0.999995						-0.077612	0.52086	0.999995	0.15147	0.997349
Lib #5	MAPK14	-0.31741	0.56944	0.999955	0.733	0.999995	-0.28836	0.69198	0.999995	0.53798	0.999995	0.47641	0.99995	0.999995	4.9712e-06	0.001064						0.39807	1	0.999995	4.9712e-06	0.000532
Lib #5	MAPK3	-0.0088509	0.86156	0.999955	0.46095	0.999995	-0.46188	0.071818	0.3973	0.95706	0.999995	0.18673	0.96797	0.999995	0.20119	0.999995						0.2007	0.48113	0.999995	0.22072	0.999995
Lib #5	MAPK7	-0.29986	0.3763	0.999955	0.86512	0.999995	-0.86026	0.0012179	0.022664	0.99972	0.999995	0.26178	0.6528	0.999995	0.41555	0.999995						0.21835	0.7908	0.999995	0.21414	0.999995
Lib #5	MAPK8	-0.27942	0.77793	0.999955	0.17035	0.902453	0.16399	0.99982	0.999995	0.0039521	0.130115	-0.23343	0.02152	0.604388	0.99581	0.999995						-0.23403	0.0016057	0.076359	0.99784	0.999995
Lib #5	MAPK8IP1	-0.020445	0.76399	0.999955	0.034137	0.715286	-0.5505	0.52894	0.999995	0.53117	0.999995	0.062143	0.73032	0.999995	0.285	0.999995						0.055226	0.20069	0.999995	0.12981	0.910813
Lib #5	MAPK9	-0.40599	0.45484	0.999955	0.24872	0.941265	-0.17722	0.98622	0.999995	0.52982	0.999995	-0.19287	0.013845	0.499468	0.76017	0.999995						-0.021513	0.21824	0.999995	0.96199	0.999995
Lib #5	MCL1	-1.0751	0.036165	0.421909	0.96867	0.999995	-0.28112	0.50615	0.999995	0.80189	0.999995	0.14378	0.37704	0.999995	0.27589	0.999995						-0.020955	0.44524	0.999995	0.31565	0.999995
Lib #5	MDM2	-0.32811	0.54991	0.999955	0.79934	0.999995	-0.16948	0.77857	0.999995	0.38218	0.999995	-0.026977	0.47046	0.999995	0.74051	0.999995						0.15071	0.67394	0.999995	0.61803	0.999995
Lib #5	MDM4	-0.38042	0.69145	0.999955	0.95224	0.999995	-0.25712	0.56301	0.999995	0.37166	0.999995	0.045584	0.66011	0.999995	0.5318	0.999995						0.0697	0.70409	0.999995	0.9147	0.999995
Lib #5	MECOM	-0.57625	0.040928	0.449154	0.98741	0.999995	-1.1432	0.0023215	0.036801	0.98724	0.999995	0.61501	0.99973	0.999995	0.00028336	0.030319						0.47737	0.95925	0.999995	0.00068105	0.058298
Lib #5	MED12	-1.1366	0.00035295	0.015106	0.99992	0.999995	-1.2483	0.077257	0.408222	0.94596	0.999995	0.33904	0.2943	0.999995	0.064232	0.916383						0.31027	0.80708	0.999995	0.061518	0.804302
Lib #5	MET	-0.19021	0.26683	0.999955	0.29436	0.945043	-0.2108	0.8375	0.999995	0.78089	0.999995	0.052604	0.71881	0.999995	0.68659	0.999995						0.042556	0.52982	0.999995	0.95161	0.999995
Lib #5	MOS	-0.041027	0.41992	0.999955	0.11168	0.796631	-0.13335	0.9858	0.999995	0.74556	0.999995	0.078299	0.86759	0.999995	0.69749	0.999995						0.037301	0.43045	0.999995	0.74838	0.999995
Lib #5	MPL	-0.1408	0.56407	0.999955	0.53272	0.999995	-0.20861	0.93212	0.999995	0.66679	0.999995	0.21274	0.48262	0.999995	0.014551	0.345981						0.028607	0.64697	0.999995	0.77213	0.999995
Lib #5	MST1R	-0.065909	0.99768	0.999955	0.10462	0.785554	-0.23723	0.89638	0.999995	0.90777	0.999995	0.064465	0.94437	0.999995	0.65098	0.999995						0.065277	0.73032	0.999995	0.83841	0.999995
Lib #5	MTOR	-0.49825	0.45713	0.999955	0.75361	0.999995	-1.5647	0.035599	0.262693	0.96017	0.999995	0.17992	0.24682	0.999995	0.1239	0.999995						0.34795	0.99567	0.999995	0.094278	0.840647
Lib #5	MUSK	-1.2657	0.064024	0.583024	0.065525	0.719094	-0.11728	0.93957	0.999995	0.56724	0.999995	0.17943	0.733	0.999995	0.39659	0.999995						0.19419	0.75361	0.999995	0.40966	0.999995
Lib #5	MYC	-1.3255	0.0007407	0.019814	0.99986	0.999995	-1.1402	0.0037731	0.047997	0.99905	0.999995	0.39933	0.53393	0.999995	0.062721	0.916383						0.46758	0.99262	0.999995	0.030926	0.529447
Lib #5	MYCL	-0.27904	0.92891	0.999955	0.33453	0.966951	-0.087693	0.89919	0.999995	0.49482	0.999995	0.17386	0.27484	0.999995	0.24214	0.999995						0.15865	0.64361	0.999995	0.30069	0.999995
Lib #5	MYCN	-0.063503	0.98839	0.999955	0.0020531	0.439362	-0.14665	0.97742	0.999995	0.72368	0.999995	0.038563	0.79587	0.999995	0.95606	0.999995						0.084065	0.8218	0.999995	0.95978	0.999995
Lib #5	MYD88	-0.38957	0.4426	0.999955	0.96952	0.999995	-0.22213	0.47663	0.999995	0.39962	0.999995	0.13734	0.4372	0.999995	0.83732	0.999995						0.11779	0.6322	0.999995	0.92199	0.999995
Lib #5	NANOG	-0.10447	0.85582	0.999955	0.62172	0.999995	-0.21087	0.67819	0.999995	0.43045	0.999995	0.023844	0.68187	0.999995	0.19763	0.999995						0.0021724	0.52844	0.999995	0.39683	0.999995
Lib #5	NCOA3	-0.48843	0.5071	0.999955	0.59751	0.999995	0.034314	0.963	0.999995	0.28052	0.999995	0.05104	0.55176	0.999995	0.27843	0.999995						0.24871	0.79362	0.999995	0.32522	0.999995
Lib #5	NEDD9	-0.085911	0.29362	0.999955	0.51701	0.999995	-0.48064	0.06287	0.365021	0.97272	0.999995	0.099889	0.51559	0.999995	0.49802	0.999995						0.10329	0.93683	0.999995	0.2991	0.999995
Lib #5	NFE2L2	-0.89166	0.0043498	0.093085	0.99885	0.999995	0.15577	0.98607	0.999995	0.27424	0.999995	-0.068868	0.62534	0.999995	0.97272	0.999995						0.097449	0.34706	0.999995	0.71886	0.999995
Lib #5	NFE2L3	-0.021893	0.98081	0.999955	0.16137	0.8985	-0.09688	0.68766	0.999995	0.58476	0.999995	-0.038814	0.44698	0.999995	0.9675	0.999995						0.014205	0.39962	0.999995	0.86205	0.999995
Lib #5	NFKB1	-0.091258	0.54697	0.999955	0.7737	0.999995	-0.34036	0.28734	0.999995	0.56556	0.999995	0.095797	0.3352	0.999995	0.57752	0.999995						0.056295	0.63998	0.999995	0.7835	0.999995
Lib #5	NFKB2	-0.039627	0.94623	0.999955	0.40438	0.993204	-0.28944	0.66093	0.999995	0.2004	0.999995	0.11252	0.19135	0.999995	0.22984	0.999995						0.21302	0.18887	0.999995	0.42046	0.999995
Lib #5	NKX2-1	0.0084122	0.99555	0.999955	0.051019	0.715286	-0.14734	0.47948	0.999995	0.31911	0.999995	0.12645	0.18053	0.999995	0.35872	0.999995						-0.095237	0.31722	0.999995	0.44691	0.999995
Lib #5	NOTCH1	-0.0054441	0.86917	0.999955	0.61518	0.999995	-0.22291	0.65549	0.999995	0.77787	0.999995	-0.038891	0.64474	0.999995	0.93628	0.999995						0.083933	0.71377	0.999995	0.93516	0.999995
Lib #5	NOTCH2	-0.48425	0.52077	0.999955	0.76404	0.999995	-0.15305	0.69828	0.999995	0.60114	0.999995	-0.00323	0.18808	0.999995	0.94895	0.999995						-0.00059376	0.47497	0.999995	0.68428	0.999995
Lib #5	NOTCH3	-0.03622	0.99249	0.999955	0.28467	0.945043	-0.10744	0.96491	0.999995	0.78476	0.999995	-0.057796	0.15069	0.999995	0.82578	0.999995						0.036336	0.18322	0.999995	0.61069	0.999995
Lib #5	NOTCH4	-0.10218	0.52227	0.999955	0.71881	0.999995	-0.45267	0.2864	0.999995	0.96243	0.999995	-0.002611	0.78318	0.999995	0.54934	0.999995						0.0074363	0.18523	0.999995	0.27685	0.999995
Lib #5	NRAS	-0.27072	0.85878	0.999955	0.59853	0.999995	0.14927	0.99961	0.999995	0.079822	0.999995	-0.057922	0.15956	0.999995	0.84416	0.999995						0.028179	0.33453	0.999995	0.78162	0.999995
Lib #5	NSD1	-0.28432	0.86205	0.999955	0.59373	0.999995	0.62389	1	0.999995	4.9712e-06	0.000266	-0.47284	4.9712e-06	0.000426	0.99991	0.999995						-0.45789	4.9712e-06	0.000355	1	0.999995
Lib #5	PAF1	-0.99101	0.0035146	0.08357	0.99909	0.999995	-1.2044	0.046406	0.305565	0.9857	0.999995	0.11525	0.81782	0.999995	0.22373	0.999995						0.31852	0.93337	0.999995	0.23179	0.999995
Lib #5	PAK1	-0.20282	0.95045	0.999955	0.83589	0.999995	-0.28489	0.38111	0.999995	0.48262	0.999995	-0.098197	0.20702	0.999995	0.92513	0.999995						-0.06133	0.34175	0.999995	0.68748	0.999995
Lib #5	PARP10	-0.24998	0.7568	0.999955	0.69286	0.999995	-0.36798	0.77139	0.999995	0.76708	0.999995	-0.010035	0.67487	0.999995	0.92555	0.999995						0.015639	0.25539	0.999995	0.97282	0.999995
Lib #5	PAX8	-0.14057	0.8992	0.999955	0.22686	0.929709	-0.2291	0.67904	0.999995	0.69378	0.999995	0.0082189	0.49799	0.999995	0.61085	0.999995						0.055074	0.7005	0.999995	0.80936	0.999995
Lib #5	PCBP1	-1.4739	0.00020382	0.011436	0.99874	0.999995	-1.7456	0.04055	0.279925	0.77032	0.999995	0.19838	0.080985	0.999995	0.37527	0.999995						0.33422	0.072355	0.999995	0.33952	0.999995
Lib #5	PCK1	-0.16685	0.95978	0.999955	0.058108	0.715286	0.013307	0.81158	0.999995	0.10266	0.999995	-0.17585	0.12282	0.999995	0.9993	0.999995						-0.15965	0.048195	0.763987	0.98992	0.999995
Lib #5	PCK2	-0.2136	0.49764	0.999955	0.87801	0.999995	0.0036874	0.60667	0.999995	0.23115	0.999995	0.023366	0.35076	0.999995	0.28395	0.999995						0.069078	0.33264	0.999995	0.42407	0.999995
Lib #5	PDGFRA	-0.23694	0.84358	0.999955	0.6975	0.999995	-0.23739	0.72651	0.999995	0.84824	0.999995	0.050117	0.85713	0.999995	0.81398	0.999995						0.076853	0.78089	0.999995	0.89776	0.999995
Lib #5	PDGFRB	-0.16166	0.85474	0.999955	0.31144	0.958617	-0.39091	0.39843	0.999995	0.39625	0.999995	0.10752	0.42074	0.999995	0.16723	0.999995						0.19203	0.4719	0.999995	0.16965	0.999995
Lib #5	PDK1	-0.073063	0.86252	0.999955	0.17255	0.902453	-0.32675	0.69382	0.999995	0.27073	0.999995	0.044488	0.90614	0.999995	0.6182	0.999995						0.043193	0.26513	0.999995	0.53871	0.999995
Lib #5	PDK3	0.077011	0.99624	0.999955	0.30954	0.958617	-0.085599	0.94498	0.999995	0.74735	0.999995	0.050838	0.66352	0.999995	0.51152	0.999995						0.063148	0.73217	0.999995	0.88142	0.999995
Lib #5	PFKFB3	-0.26924	0.74971	0.999955	0.79291	0.999995	-0.10819	0.87316	0.999995	0.34175	0.999995	0.045071	0.32743	0.999995	0.66608	0.999995						0.066448	0.34006	0.999995	0.26899	0.999995
Lib #5	PGAM1	-0.12841	0.098722	0.728503	0.52982	0.999995	-1.6297	0.0010688	0.021567	0.99932	0.999995	0.28961	0.97505	0.999995	0.21844	0.999995						0.43446	0.88817	0.999995	0.022166	0.412488
Lib #5	PGAM2	-0.17592	0.78017	0.999955	0.39962	0.993204	-0.29925	0.5868	0.999995	0.88142	0.999995	0.12789	0.39112	0.999995	0.72898	0.999995						0.12486	0.87756	0.999995	0.90812	0.999995
Lib #5	PGD	-0.6685	0.028003	0.352503	0.99232	0.999995	-1.7241	0.00061145	0.015012	0.97792	0.999995	0.4421	0.93744	0.999995	0.013288	0.345981						0.5652	0.91103	0.999995	0.0047176	0.144225
Lib #5	PGK1	-0.60317	0.10716	0.777389	0.66011	0.999995	-1.6584	0.0002933	0.009656	0.98276	0.999995	0.39912	0.98297	0.999995	0.0069447	0.228642						0.39673	0.97597	0.999995	0.030379	0.529447
Lib #5	PGK2	-0.35284	0.63017	0.999955	0.6528	0.999995	0.065004	0.99411	0.999995	0.32444	0.999995	-0.11615	0.16334	0.999995	0.98522	0.999995						-0.14786	0.040083	0.711404	0.9482	0.999995
Lib #5	PHGDH	-0.58152	0.47231	0.999955	0.93425	0.999995	-0.37285	0.60716	0.999995	0.87013	0.999995	0.0055736	0.75529	0.999995	0.94557	0.999995						0.036856	0.35427	0.999995	0.86808	0.999995
Lib #5	PIK3CA	-0.36694	0.18745	0.999955	0.91581	0.999995	-0.51761	0.063288	0.365021	0.95656	0.999995	-0.032629	0.7178	0.999995	0.20231	0.999995						0.30923	0.95025	0.999995	0.012493	0.26734
Lib #5	PIK3CB	-0.25414	0.85238	0.999955	0.91701	0.999995	-0.32982	0.7537	0.999995	0.36452	0.999995	-0.046715	0.61298	0.999995	0.70804	0.999995						0.076776	0.85114	0.999995	0.8066	0.999995
Lib #5	PIK3CD	-0.025687	0.60478	0.999955	0.03186	0.715286	-0.093027	0.85716	0.999995	0.68085	0.999995	0.085539	0.59633	0.999995	0.44494	0.999995						0.099842	0.79726	0.999995	0.83964	0.999995
Lib #5	PIK3CG	-0.14125	0.31893	0.999955	0.60236	0.999995	-0.31065	0.046197	0.305565	0.98697	0.999995	0.16374	0.97201	0.999995	0.091763	0.999995						0.10223	0.71046	0.999995	0.57746	0.999995
Lib #5	PIK3R1	-0.09196	0.88722	0.999955	0.21758	0.929709	-0.033067	0.95805	0.999995	0.42878	0.999995	-0.037741	0.16528	0.999995	0.98039	0.999995						-0.040309	0.28053	0.999995	0.84588	0.999995
Lib #5	PKM	-0.18469	0.81473	0.999955	0.029096	0.715286	-1.2714	4.9712e-06	0.000236	1	0.999995	0.0072429	0.72255	0.999995	0.30043	0.999995						0.41258	0.60457	0.999995	0.15784	0.999995
Lib #5	PKN1	-0.057009	0.96323	0.999955	0.53798	0.999995	-0.28182	0.62724	0.999995	0.68291	0.999995	0.033111	0.38386	0.999995	0.25815	0.999995						0.09154	0.56724	0.999995	0.59113	0.999995
Lib #5	PKN2	-0.90335	0.023041	0.318119	0.36994	0.993204	-1.3579	0.01809	0.172057	0.99498	0.999995	0.33106	0.99868	0.999995	0.046078	0.752955						0.39345	0.99984	0.999995	0.00082024	0.058511
Lib #5	PKN3	-0.19549	0.56878	0.999955	0.83964	0.999995	-0.053799	0.95017	0.999995	0.30002	0.999995	0.048494	0.41904	0.999995	0.91646	0.999995						0.10255	0.49018	0.999995	0.94687	0.999995
Lib #5	POLQ	-0.26174	0.87241	0.999955	0.877	0.999995	-0.23154	0.57691	0.999995	0.14006	0.999995	-0.0070798	0.68683	0.999995	0.72721	0.999995						-0.08578	0.41119	0.999995	0.2525	0.999995
Lib #5	POU5F1	0.016156	0.39477	0.999955	0.11896	0.834636	-0.30734	0.74249	0.999995	0.58253	0.999995	0.082905	0.74378	0.999995	0.88722	0.999995						0.035518	0.51559	0.999995	0.86917	0.999995
Lib #5	PPP2R1A	-0.79732	0.069711	0.608901	0.0046779	0.492705	-1.2769	0.12567	0.591045	0.46268	0.999995	0.23474	0.43564	0.999995	0.56851	0.999995						0.21441	0.88654	0.999995	0.38153	0.999995
Lib #5	PRKAA1	-0.25989	0.29568	0.999955	0.69183	0.999995	-0.31793	0.40981	0.999995	0.2784	0.999995	0.049218	0.47668	0.999995	0.37591	0.999995						0.07837	0.29624	0.999995	0.56201	0.999995
Lib #5	PRKAA2	-0.11042	0.58066	0.999955	0.13036	0.858363	-0.13908	0.96698	0.999995	0.17823	0.999995	0.0044997	0.31867	0.999995	0.9337	0.999995						0.11344	0.43564	0.999995	0.81734	0.999995
Lib #5	PRKAB1	-0.33575	0.54775	0.999955	0.74109	0.999995	-0.29869	0.90075	0.999995	0.90939	0.999995	0.18648	0.53798	0.999995	0.3251	0.999995						0.17606	0.67981	0.999995	0.12643	0.910813
Lib #5	PRKAB2	-0.31694	0.30943	0.999955	0.81473	0.999995	-0.31274	0.47323	0.999995	0.79663	0.999995	0.17256	0.15804	0.999995	0.67432	0.999995						0.040763	0.6378	0.999995	0.3643	0.999995
Lib #5	PRKACA	-0.085131	0.78476	0.999955	0.75862	0.999995	-0.2589	0.64437	0.999995	0.18229	0.999995	0.017182	0.69183	0.999995	0.79144	0.999995						0.15698	0.41904	0.999995	0.85657	0.999995
Lib #5	PRKACB	0.049804	0.91612	0.999955	0.51415	0.999995	-0.16716	0.85205	0.999995	0.52086	0.999995	-0.02461	0.34211	0.999995	0.35148	0.999995						0.055856	0.29436	0.999995	0.29553	0.999995
Lib #5	PRKACG	-0.16619	0.45774	0.999955	0.62881	0.999995	-0.30713	0.67267	0.999995	0.67054	0.999995	0.13024	0.82692	0.999995	0.24498	0.999995						0.10907	0.79439	0.999995	0.2404	0.999995
Lib #5	PRKAG1	-0.39135	0.41544	0.999955	0.88654	0.999995	-0.13186	0.80445	0.999995	0.56021	0.999995	0.044399	0.61641	0.999995	0.85713	0.999995						-0.021572	0.68772	0.999995	0.7219	0.999995
Lib #5	PRKAG2	-0.013216	0.91581	0.999955	0.25292	0.941295	-0.3071	0.72094	0.999995	0.94129	0.999995	0.039083	0.48113	0.999995	0.82692	0.999995						0.10247	0.49799	0.999995	0.80164	0.999995
Lib #5	PRKAG3	-0.2013	0.72114	0.999955	0.075169	0.76548	-0.12276	0.8049	0.999995	0.57232	0.999995	-0.081138	0.36272	0.999995	0.30495	0.999995						0.0077567	0.401	0.999995	0.83006	0.999995
Lib #5	PRKAR1A	-0.30368	0.82299	0.999955	0.20065	0.92449	-0.34613	0.63755	0.999995	0.64133	0.999995	0.22905	0.87241	0.999995	0.14091	0.999995						0.28991	0.61062	0.999995	0.037607	0.619067
Lib #5	PRKAR1B	-0.35126	0.67754	0.999955	0.1748	0.902453	-0.24701	0.88942	0.999995	0.5448	0.999995	-0.067275	0.51257	0.999995	0.93117	0.999995						0.11875	0.40275	0.999995	0.44064	0.999995
Lib #5	PRKAR2A	-0.47879	0.079196	0.664622	0.055563	0.715286	-0.17777	0.86065	0.999995	0.69286	0.999995	0.11135	0.6975	0.999995	0.6244	0.999995						0.062243	0.68291	0.999995	0.33489	0.999995
Lib #5	PRKAR2B	-0.37851	0.61652	0.999955	0.67054	0.999995	-0.34766	0.87588	0.999995	0.61409	0.999995	0.30925	0.44524	0.999995	0.080329	0.999995						0.20934	0.52561	0.999995	0.17355	0.999995
Lib #5	PRKCA	-0.46451	0.32103	0.999955	0.98443	0.999995	-0.052663	0.99784	0.999995	0.50402	0.999995	0.024629	0.67773	0.999995	0.4488	0.999995						-0.011393	0.14642	0.999995	0.93425	0.999995
Lib #5	PRKCB	-0.28728	0.61969	0.999955	0.17923	0.902453	0.031249	0.99543	0.999995	0.12538	0.999995	0.090122	0.19489	0.999995	0.83841	0.999995						-0.17245	0.16528	0.999995	0.62708	0.999995
Lib #5	PRKCD	0.057611	0.88935	0.999955	0.043523	0.715286	-0.15034	0.55931	0.999995	0.35427	0.999995	0.14649	0.46095	0.999995	0.41029	0.999995						-0.0055871	0.72547	0.999995	0.72315	0.999995
Lib #5	PRKCE	-0.12922	0.9708	0.999955	0.70409	0.999995	-0.55463	0.10035	0.49369	0.94236	0.999995	0.1251	0.8937	0.999995	0.31262	0.999995						0.25127	0.98467	0.999995	0.099319	0.849304
Lib #5	PRKCG	-0.26248	0.9449	0.999955	0.56414	0.999995	-0.10678	0.82848	0.999995	0.26071	0.999995	-0.0053832	0.18426	0.999995	0.73442	0.999995						-0.068087	0.16125	0.999995	0.33111	0.999995
Lib #5	PRKCH	-0.10493	0.89988	0.999955	0.26071	0.942069	-0.20069	0.88884	0.999995	0.88015	0.999995	0.12573	0.81544	0.999995	0.81985	0.999995						0.12679	0.78174	0.999995	0.69903	0.999995
Lib #5	PRKCI	-0.14912	0.051466	0.512718	0.45623	0.999995	-0.028001	0.99078	0.999995	0.31357	0.999995	-0.1255	0.31327	0.999995	0.97835	0.999995						-0.048967	0.37498	0.999995	0.9595	0.999995
Lib #5	PRKCQ	-0.17247	0.75455	0.999955	0.46709	0.999995	-0.27059	0.66537	0.999995	0.29624	0.999995	0.018198	0.19666	0.999995	0.92477	0.999995						0.05243	0.53272	0.999995	0.59461	0.999995
Lib #5	PRKCZ	-0.50935	0.074065	0.634	0.86106	0.999995	-0.593	0.05426	0.341521	0.97201	0.999995	-0.0090283	0.69286	0.999995	0.90134	0.999995						0.041358	0.47966	0.999995	0.27376	0.999995
Lib #5	PRX	0.024293	0.99018	0.999955	0.34175	0.966951	-0.069763	0.91274	0.999995	0.17616	0.999995	0.02602	0.74556	0.999995	0.74736	0.999995						0.17323	0.90248	0.999995	0.59127	0.999995
Lib #5	PTCH1	-0.51875	0.41332	0.999955	0.56556	0.999995	0.005863	0.5261	0.999995	0.15952	0.999995	-0.12285	0.27308	0.999995	0.36077	0.999995						-0.035387	0.49482	0.999995	0.13768	0.935326
Lib #5	PTK2	-0.78971	0.17215	0.999955	0.97871	0.999995	-1.2982	0.003445	0.046077	0.99642	0.999995	0.49602	0.98039	0.999995	0.0026397	0.124371						0.50396	0.82751	0.999995	0.0053142	0.144814
Lib #5	PTPN11	-0.6735	0.20262	0.999955	0.24306	0.935923	-1.6825	4.9712e-06	0.000236	1	0.999995	0.21827	0.80336	0.999995	0.020904	0.44734						0.30937	0.98607	0.999995	0.11138	0.892211
Lib #5	RAC1	-1.341	4.4741e-05	0.00383	0.98644	0.999995	-1.3242	0.00063134	0.015012	0.99989	0.999995	0.13185	0.73594	0.999995	0.48987	0.999995						0.18275	0.39796	0.999995	0.7732	0.999995
Lib #5	RAD21	-1.5468	0.0037333	0.084099	0.99905	0.999995	-1.3586	0.11377	0.553312	0.95517	0.999995	0.26914	0.34542	0.999995	0.36743	0.999995						0.19335	0.50571	0.999995	0.8958	0.999995
Lib #5	RAF1	-0.45303	0.095571	0.717619	0.97628	0.999995	-2.6629	4.9712e-06	0.000236	1	0.999995	0.19617	0.91191	0.999995	0.18742	0.999995						0.27678	0.65823	0.999995	0.29789	0.999995
Lib #5	RALA	-0.17941	0.98256	0.999955	0.097688	0.785554	-0.34529	0.6185	0.999995	0.735	0.999995	0.28574	0.93337	0.999995	0.01634	0.368085						0.31023	0.97492	0.999995	0.083521	0.804302
Lib #5	RALB	-0.50438	0.46826	0.999955	0.58868	0.999995	-0.24862	0.78961	0.999995	0.49634	0.999995	0.056334	0.79512	0.999995	0.4461	0.999995						0.14192	0.83401	0.999995	0.84644	0.999995
Lib #5	REL	-0.0076807	0.99107	0.999955	0.092846	0.785554	-0.10451	0.94907	0.999995	0.42403	0.999995	-0.051614	0.61062	0.999995	0.93037	0.999995						-0.076307	0.4934	0.999995	0.98319	0.999995
Lib #5	RELA	-0.11233	0.65496	0.999955	0.37346	0.993204	-0.5997	0.016907	0.168283	0.99524	0.999995	-0.038604	0.26923	0.999995	0.63302	0.999995						-0.097241	0.55459	0.999995	0.97883	0.999995
Lib #5	RELB	-0.19862	0.97054	0.999955	0.08534	0.76548	-0.12999	0.96587	0.999995	0.71956	0.999995	0.23633	0.75282	0.999995	0.0475	0.752955						0.13391	0.97368	0.999995	0.72993	0.999995
Lib #5	RET	-0.22339	0.39471	0.999955	0.19178	0.923811	-0.24166	0.79826	0.999995	0.71046	0.999995	0.098295	0.7005	0.999995	0.27868	0.999995						0.11693	0.22672	0.999995	0.88051	0.999995
Lib #5	RGN	-0.33363	0.33967	0.999955	0.29624	0.945043	-0.12586	0.87056	0.999995	0.47046	0.999995	0.0014199	0.4224	0.999995	0.90095	0.999995						0.066446	0.58476	0.999995	0.64527	0.999995
Lib #5	RHOA	-0.69282	0.3613	0.999955	0.97272	0.999995	-0.89366	0.0011086	0.021567	0.99976	0.999995	0.45418	0.95836	0.999995	0.011369	0.345981						0.36635	0.96888	0.999995	0.15849	0.999995
Lib #5	RICTOR	-0.49315	0.55153	0.999955	0.78015	0.999995	-0.3164	0.38723	0.999995	0.2252	0.999995	0.19483	0.89018	0.999995	0.098215	0.999995						0.499	0.78318	0.999995	0.0011285	0.068794
Lib #5	ROCK1	-0.058816	0.52831	0.999955	0.5241	0.999995	0.15562	0.99279	0.999995	0.010961	0.312766	-0.20027	0.032884	0.781915	0.50467	0.999995						-0.21899	0.00019388	0.011854	0.89185	0.999995
Lib #5	RORA	-0.075101	0.79291	0.999955	0.43878	0.999995	-0.083187	0.84615	0.999995	0.15532	0.999995	0.025826	0.14861	0.999995	0.34445	0.999995						-0.033415	0.2514	0.999995	0.89952	0.999995
Lib #5	RPIA	-0.11814	0.92167	0.999955	0.79215	0.999995	-0.75082	0.030061	0.243223	0.75935	0.999995	0.0074446	0.55311	0.999995	0.0030374	0.124371						0.12764	0.69659	0.999995	0.0026695	0.095213
Lib #5	RPL22	-0.70302	0.063566	0.583024	0.92513	0.999995	-0.66536	0.13113	0.61006	0.90161	0.999995	-0.00043189	0.42403	0.999995	0.58118	0.999995						0.057592	0.53512	0.999995	0.22252	0.999995
Lib #5	RPL5	-1.8815	0.0094502	0.168528	0.32444	0.966951	-1.2538	0.084127	0.428647	0.97584	0.999995	0.017838	0.46424	0.999995	0.26083	0.999995						0.19239	0.37878	0.999995	0.29857	0.999995
Lib #5	RPS6KB1	-0.19335	0.92382	0.999955	0.43045	0.999995	-0.16773	0.78703	0.999995	0.29809	0.999995	0.1649	0.30982	0.999995	0.21394	0.999995						0.10683	0.29809	0.999995	0.57985	0.999995
Lib #5	RPTOR	-0.73539	0.022882	0.318119	0.99828	0.999995	-1.8076	4.9712e-06	0.000236	1	0.999995	0.43696	0.90378	0.999995	0.014053	0.345981						0.42857	0.99056	0.999995	0.013845	0.282168
Lib #5	SDHA	-0.20683	0.16447	0.991459	0.72547	0.999995	-0.77256	0.028808	0.241761	0.9567	0.999995	0.16174	0.85008	0.999995	0.29318	0.999995						0.43861	0.27265	0.999995	0.0096689	0.217805
Lib #5	SETBP1	-0.21671	0.93037	0.999955	0.13521	0.876821	-0.14101	0.89617	0.999995	0.41589	0.999995	-0.019071	0.4258	0.999995	0.5201	0.999995						0.12967	0.89729	0.999995	0.74663	0.999995
Lib #5	SF3B1	-0.69645	0.038879	0.437906	0.99665	0.999995	-1.0443	0.14738	0.678266	0.94749	0.999995	0.12221	0.84465	0.999995	0.56404	0.999995						0.26344	0.75793	0.999995	0.69845	0.999995
Lib #5	SIN3A	-0.43828	0.15374	0.986313	0.96416	0.999995	-0.77378	0.010086	0.110693	0.99732	0.999995	-0.14224	0.13025	0.999995	0.29977	0.999995						0.14258	0.31144	0.999995	0.5626	0.999995
Lib #5	SKP2	-0.4214	0.877	0.999955	0.74735	0.999995	-0.40778	0.28076	0.999995	0.68978	0.999995	0.18651	0.35785	0.999995	0.40584	0.999995						0.051328	0.57483	0.999995	0.95025	0.999995
Lib #5	SLC16A1	-0.17431	0.64004	0.999955	0.81189	0.999995	-0.22305	0.68555	0.999995	0.24136	0.999995	0.07825	0.90325	0.999995	0.43184	0.999995						0.032868	0.26299	0.999995	0.78909	0.999995
Lib #5	SLC16A3	-0.15958	0.84824	0.999955	0.85943	0.999995	-0.28246	0.34372	0.999995	0.54081	0.999995	0.10789	0.25066	0.999995	0.35414	0.999995						0.098077	0.85348	0.999995	0.086444	0.804302
Lib #5	SLC16A4	-0.12577	0.9482	0.999955	0.53946	0.999995	-0.1346	0.97514	0.999995	0.46883	0.999995	0.062941	0.87388	0.999995	0.91159	0.999995						-0.044898	0.63462	0.999995	0.68265	0.999995
Lib #5	SLC16A7	-0.073118	0.30205	0.999955	0.095203	0.785554	-0.24834	0.85488	0.999995	0.57483	0.999995	0.011698	0.56556	0.999995	0.83277	0.999995						0.017029	0.54899	0.999995	0.62118	0.999995
Lib #5	SLC25A1	-0.57385	0.14814	0.98072	0.98919	0.999995	-0.44227	0.24001	0.999995	0.84523	0.999995	0.0058688	0.38747	0.999995	0.61508	0.999995						0.1334	0.91443	0.999995	0.53305	0.999995
Lib #5	SLC2A1	-0.72766	0.19857	0.999955	0.8847	0.999995	-0.71699	0.062672	0.365021	0.9822	0.999995	-0.31866	0.052888	0.975404	0.7987	0.999995						0.24592	0.12442	0.999995	0.30974	0.999995
Lib #5	SLC2A2	-0.13516	0.86602	0.999955	0.47966	0.999995	-0.40762	0.080598	0.415611	0.97683	0.999995	0.15765	0.90161	0.999995	0.42979	0.999995						0.055467	0.75448	0.999995	0.53661	0.999995
Lib #5	SLC2A3	0.039684	0.99494	0.999955	0.02675	0.715286	-0.15861	0.87639	0.999995	0.6948	0.999995	0.050049	0.70897	0.999995	0.91323	0.999995						0.0093458	0.64235	0.999995	0.94645	0.999995
Lib #5	SMAD1	-0.11185	0.58908	0.999955	0.23912	0.930387	-0.34962	0.67076	0.999995	0.86652	0.999995	0.14994	0.98692	0.999995	0.28717	0.999995						0.15998	0.98419	0.999995	0.35345	0.999995
Lib #5	SMAD2	-0.9166	0.032576	0.398359	0.73115	0.999995	-0.22129	0.76792	0.999995	0.29082	0.999995	-0.040064	0.4934	0.999995	0.15723	0.999995						-0.099567	0.041554	0.711404	0.46301	0.999995
Lib #5	SMAD3	-0.39786	0.82809	0.999955	0.53393	0.999995	-0.63053	0.15791	0.71899	0.86557	0.999995	0.19706	0.30606	0.999995	0.31518	0.999995						0.065063	0.62762	0.999995	0.48822	0.999995
Lib #5	SMAD4	0.21536	0.99858	0.999955	0.087567	0.76548	0.16156	0.99797	0.999995	0.0028783	0.10266	0.086443	0.93793	0.999995	0.8321	0.999995						0.052798	0.84523	0.999995	0.87963	0.999995
Lib #5	SMAD6	-0.4115	0.83732	0.999955	0.3806	0.993204	-0.28724	0.89395	0.999995	0.92585	0.999995	-0.036984	0.2287	0.999995	0.33723	0.999995						0.12795	0.53117	0.999995	0.76805	0.999995
Lib #5	SMAD7	-0.23616	0.64567	0.999955	0.74962	0.999995	-0.1224	0.98598	0.999995	0.72255	0.999995	-0.032812	0.37166	0.999995	0.89018	0.999995						0.14584	0.46883	0.999995	0.76117	0.999995
Lib #5	SMAD9	-0.32435	0.3333	0.999955	0.61409	0.999995	-0.44081	0.35111	0.999995	0.16159	0.999995	0.25335	0.58253	0.999995	0.15687	0.999995						0.053835	0.30381	0.999995	0.44935	0.999995
Lib #5	SMC1A	-0.41433	0.47329	0.999955	0.98225	0.999995	-0.92513	0.059609	0.359335	0.97325	0.999995	0.29152	0.33144	0.999995	0.34641	0.999995						0.064619	0.47668	0.999995	0.098026	0.849304
Lib #5	SMC3	-0.73969	0.17779	0.999955	0.99488	0.999995	-1.9306	0.00043249	0.012908	0.99942	0.999995	0.35202	0.44853	0.999995	0.025348	0.493133						0.43029	0.4372	0.999995	0.1903	0.999995
Lib #5	SMO	-0.16264	0.75319	0.999955	0.6322	0.999995	-0.17341	0.80345	0.999995	0.4372	0.999995	-0.12446	0.2401	0.999995	0.60659	0.999995						0.080695	0.44187	0.999995	0.89409	0.999995
Lib #5	SNAI1	0.24308	0.97019	0.999955	0.03881	0.715286	-0.002458	0.70388	0.999995	0.15746	0.999995	-0.035845	0.068876	0.999995	0.70639	0.999995						0.10421	0.1325	0.999995	0.62959	0.999995
Lib #5	SNAI2	-0.60101	0.043741	0.468032	0.98125	0.999995	-0.17215	0.61318	0.999995	0.31722	0.999995	0.29321	0.99793	0.999995	0.02837	0.527937						0.39371	0.66011	0.999995	0.044934	0.682832
Lib #5	SOX17	0.097222	0.99929	0.999955	0.060564	0.715286	-0.37715	0.35877	0.999995	0.84416	0.999995	0.12736	0.77032	0.999995	0.78841	0.999995						0.068342	0.68978	0.999995	0.76335	0.999995
Lib #5	SOX2	-0.38661	0.77166	0.999955	0.96658	0.999995	-0.60706	0.079842	0.415611	0.97709	0.999995	0.076678	0.76557	0.999995	0.57425	0.999995						0.21715	0.66237	0.999995	0.28687	0.999995
Lib #5	SPOP	-0.67122	0.22573	0.999955	0.14237	0.883102	-0.98679	0.05606	0.347734	0.95397	0.999995	0.082637	0.93772	0.999995	0.6298	0.999995						0.038683	0.57358	0.999995	0.28261	0.999995
Lib #5	SRC	-0.52855	0.38523	0.999955	0.99185	0.999995	-1.1828	0.00054186	0.014495	0.9999	0.999995	0.25525	0.98448	0.999995	0.024811	0.493133						0.38489	0.99943	0.999995	0.0023613	0.091876
Lib #5	SRSF2	-2.1407	4.9712e-06	0.001064	1	0.999995	-0.98453	0.31785	0.999995	0.64587	0.999995	0.00051891	0.36994	0.999995	0.48457	0.999995						0.058997	0.39112	0.999995	0.80113	0.999995
Lib #5	STAT1	-0.23724	0.70839	0.999955	0.46424	0.999995	0.50359	1	0.999995	4.9712e-06	0.000266	-0.28599	0.00020382	0.012462	0.99642	0.999995						-0.31594	4.9712e-06	0.000355	1	0.999995
Lib #5	STAT2	0.24131	0.98475	0.999955	0.080319	0.76548	1.0122	1	0.999995	4.9712e-06	0.000266	-0.41388	4.9712e-06	0.000426	0.99916	0.999995						-0.52088	4.9712e-06	0.000355	0.99997	0.999995
Lib #5	STAT3	-0.25349	0.41443	0.999955	0.79439	0.999995	-0.23421	0.83685	0.999995	0.82437	0.999995	0.15912	0.84898	0.999995	0.3475	0.999995						0.1039	0.62648	0.999995	0.74285	0.999995
Lib #5	STAT4	-0.44108	0.55519	0.999955	0.93654	0.999995	-0.26607	0.48917	0.999995	0.43382	0.999995	0.17371	0.54899	0.999995	0.25765	0.999995						0.22534	0.33644	0.999995	0.12642	0.910813
Lib #5	STAT5A	-0.38702	0.65865	0.999955	0.90737	0.999995	-0.16611	0.94772	0.999995	0.20869	0.999995	0.19394	0.29918	0.999995	0.15355	0.999995						0.061084	0.24034	0.999995	0.70575	0.999995
Lib #5	STAT5B	-0.38857	0.53762	0.999955	0.98286	0.999995	-0.14337	0.94483	0.999995	0.68589	0.999995	0.12259	0.31522	0.999995	0.17965	0.999995						0.087978	0.62172	0.999995	0.74406	0.999995
Lib #5	STAT6	-0.094151	0.99255	0.999955	0.45785	0.999995	-0.22831	0.81196	0.999995	0.67981	0.999995	0.026949	0.62414	0.999995	0.91359	0.999995						0.25433	0.90777	0.999995	0.091723	0.835265
Lib #5	STK11	-0.35091	0.60412	0.999955	0.80526	0.999995	-1.1015	0.0031965	0.045642	0.99885	0.999995	0.039827	0.3437	0.999995	0.30975	0.999995						0.14623	0.49634	0.999995	0.50912	0.999995
Lib #5	SYK	0.17625	0.82869	0.999955	0.177	0.902453	-0.25434	0.57598	0.999995	0.58597	0.999995	-0.011084	0.54352	0.999995	0.86051	0.999995						0.078567	0.25934	0.999995	0.5245	0.999995
Lib #5	TAF1	-0.36468	0.26445	0.999955	0.77445	0.999995	-0.50634	0.23706	0.999995	0.70711	0.999995	0.18048	0.97142	0.999995	0.39549	0.999995						0.37887	0.9987	0.999995	0.0046878	0.144225
Lib #5	TALDO1	-0.40353	0.75915	0.999955	0.65915	0.999995	-0.47981	0.045939	0.305565	0.98704	0.999995	0.10529	0.27798	0.999995	0.6548	0.999995						0.27495	0.16944	0.999995	0.16943	0.999995
Lib #5	TBL1XR1	-0.39458	0.46422	0.999955	0.86458	0.999995	0.69347	0.99999	0.999995	4.9712e-06	0.000266	-0.030387	0.14669	0.999995	0.70228	0.999995						-0.087481	0.37346	0.999995	0.62653	0.999995
Lib #5	TBX3	-0.24697	0.84898	0.999955	0.30565	0.958617	-0.24495	0.68617	0.999995	0.30565	0.999995	-0.030663	0.18606	0.999995	0.65743	0.999995						0.052077	0.30002	0.999995	0.37182	0.999995
Lib #5	TEK	-0.4185	0.49809	0.999955	0.453	0.999995	-0.379	0.50022	0.999995	0.6975	0.999995	-0.010921	0.34046	0.999995	0.72804	0.999995						0.10722	0.74203	0.999995	0.9525	0.999995
Lib #5	TERT	-0.096676	0.63303	0.999955	0.61298	0.999995	-0.28092	0.80062	0.999995	0.25896	0.999995	0.073185	0.63348	0.999995	0.36265	0.999995						0.19022	0.27654	0.999995	0.573	0.999995
Lib #5	TET1	-0.29294	0.43002	0.999955	0.9562	0.999995	-0.25466	0.86001	0.999995	0.59983	0.999995	-0.044711	0.67166	0.999995	0.43388	0.999995						0.1829	0.78556	0.999995	0.30795	0.999995
Lib #5	TET2	-0.45428	0.1544	0.986313	0.96301	0.999995	-0.53405	0.030538	0.243223	0.9913	0.999995	0.23588	0.99239	0.999995	0.30241	0.999995						0.36214	0.99952	0.999995	0.0013969	0.068794
Lib #5	TGFBR1	-0.086558	0.72211	0.999955	0.14968	0.889746	-0.26846	0.32758	0.999995	0.733	0.999995	-0.0072854	0.401	0.999995	0.81841	0.999995						0.19179	0.32444	0.999995	0.22647	0.999995
Lib #5	TGFBR2	-0.30485	0.14635	0.98072	0.73765	0.999995	-0.19854	0.87083	0.999995	0.61899	0.999995	0.084067	0.29077	0.999995	0.45308	0.999995						0.11457	0.28678	0.999995	0.68375	0.999995
Lib #5	THAP11	-0.40709	0.15871	0.987635	0.93859	0.999995	-0.43713	0.30249	0.999995	0.91612	0.999995	0.2661	0.28153	0.999995	0.03883	0.692465						0.23157	0.60343	0.999995	0.068846	0.804302
Lib #5	TIE1	-0.37851	0.68255	0.999955	0.88051	0.999995	-0.18371	0.75205	0.999995	0.62881	0.999995	0.015982	0.63998	0.999995	0.85114	0.999995						0.12844	0.6975	0.999995	0.91936	0.999995
Lib #5	TKT	-0.39064	0.49962	0.999955	0.47668	0.999995	-0.73397	0.05949	0.359335	0.9831	0.999995	0.080775	0.80905	0.999995	0.33735	0.999995						0.30446	0.81117	0.999995	0.019144	0.372437
Lib #5	TLR4	-0.13055	0.3757	0.999955	0.65399	0.999995	-0.12681	0.34878	0.999995	0.18432	0.999995	-0.038804	0.37878	0.999995	0.43064	0.999995						0.020333	0.72816	0.999995	0.78962	0.999995
Lib #5	TSHR	-0.14344	0.71584	0.999955	0.24491	0.935923	-0.25924	0.36182	0.999995	0.90737	0.999995	-0.0056348	0.72156	0.999995	0.57843	0.999995						0.12867	0.72368	0.999995	0.5568	0.999995
Lib #5	TSHZ2	-0.24895	0.87292	0.999955	0.52086	0.999995	-0.044404	0.90255	0.999995	0.51951	0.999995	0.039329	0.51103	0.999995	0.74214	0.999995						0.10705	0.42074	0.999995	0.75414	0.999995
Lib #5	TSHZ3	-0.15996	0.51202	0.999955	0.50571	0.999995	-0.26103	0.49773	0.999995	0.92743	0.999995	-0.016275	0.61899	0.999995	0.56308	0.999995						-0.0016945	0.61518	0.999995	0.76182	0.999995
Lib #5	TUBD1	-0.96999	0.00065122	0.018582	0.99255	0.999995	-1.0517	0.0020531	0.034779	0.99952	0.999995	0.28442	0.97272	0.999995	0.18471	0.999995						0.3092	0.79934	0.999995	0.12862	0.910813
Lib #5	TWIST1	0.065983	0.97126	0.999955	0.18529	0.922143	-0.21655	0.49836	0.999995	0.78385	0.999995	0.07602	0.9567	0.999995	0.65179	0.999995						0.3017	0.95091	0.999995	0.064541	0.804302
Lib #5	TYK2	0.16273	0.33737	0.999955	0.23677	0.929709	0.32812	0.99977	0.999995	5.4683e-05	0.0026	-0.054626	0.3857	0.999995	0.91731	0.999995						0.072463	0.20275	0.999995	0.72372	0.999995
Lib #5	TYRO3	-0.61522	0.14182	0.979032	0.88935	0.999995	-0.075537	0.95058	0.999995	0.66764	0.999995	0.11412	0.42722	0.999995	0.80263	0.999995						0.079022	0.57097	0.999995	0.36226	0.999995
Lib #5	U2AF1	-2.0087	0.00021376	0.011436	0.45141	0.999995	-0.71279	0.33674	0.999995	0.80118	0.999995	0.019244	0.6322	0.999995	0.22702	0.999995						0.43486	0.50702	0.999995	0.18579	0.999995
Lib #5	UQCR10	-0.54245	0.087766	0.691876	0.85073	0.999995	-0.79681	0.0096689	0.108903	0.95342	0.999995	0.4601	0.98552	0.999995	0.0008103	0.069362						0.47576	0.97702	0.999995	0.0019835	0.084894
Lib #5	USP9X	-0.41069	0.40324	0.999955	0.80189	0.999995	-0.59953	0.50919	0.999995	0.44524	0.999995	-0.014939	0.41589	0.999995	0.63725	0.999995						0.079874	0.27434	0.999995	0.86652	0.999995
Lib #5	VEZF1	-0.21638	0.88103	0.999955	0.35609	0.983267	-0.12571	0.88341	0.999995	0.71588	0.999995	-0.053364	0.62988	0.999995	0.96849	0.999995						0.042882	0.31357	0.999995	0.98823	0.999995
Lib #5	WT1	0.012073	0.95472	0.999955	0.4258	0.999995	0.044687	0.92751	0.999995	0.19204	0.999995	-0.0388	0.72063	0.999995	0.62665	0.999995						-0.0059613	0.5026	0.999995	0.41156	0.999995
Lib #5	XIAP	-1.0313	0.0049662	0.10087	0.78556	0.999995	-0.38057	0.73244	0.999995	0.368	0.999995	-0.040232	0.25217	0.999995	0.14584	0.999995						0.13105	0.43223	0.999995	0.23042	0.999995
Lib #5	YAP1	-0.5913	0.1372	0.962644	0.91062	0.999995	-1.2455	0.015396	0.164734	0.99576	0.999995	0.43228	0.77263	0.999995	0.19306	0.999995						0.33676	0.97089	0.999995	0.20185	0.999995
Lib #5	YES1	-0.33997	0.6997	0.999955	0.47046	0.999995	-0.41567	0.39363	0.999995	0.82042	0.999995	-0.061807	0.49634	0.999995	0.97383	0.999995						0.012199	0.74464	0.999995	0.85298	0.999995
Lib #5	ZEB1	-0.53471	0.14894	0.98072	0.57604	0.999995	0.013872	0.96679	0.999995	0.24683	0.999995	0.046905	0.53117	0.999995	0.89776	0.999995						-0.086261	0.30774	0.999995	0.80986	0.999995
Lib #5	ZNF217	-0.6218	0.444	0.999955	0.93037	0.999995	-1.267	0.0032859	0.045642	0.99447	0.999995	0.03882	0.45957	0.999995	0.36039	0.999995						0.34075	0.42722	0.999995	0.31319	0.999995
