# Supplementary material for: A p300/GATA6 axis determines differentiation and Wnt dependency in pancreatic cancer models
Source: J Clin Invest. 2022 Jun 15;132(12):e156305. doi: 10.1172/JCI156305 (PMC9197518; doi:10.1172/JCI156305)
Supplement: Supplemental table 3 [file jci-132-156305-s052.xlsx]

## Sheet: Table S3
Supplementary Table S3. RNA-seq analysis of EP300 knockout versus wildtype HPAF-II orthotopic tumors.
TPM sheet: all TPM (Transcripts Per Million) values for each gene/sample
DE (differential expression) analysis sheet: Log2FoldChange and FDR (padj). Please refer to the Methods part for more details.

## Sheet: TPM
		WT (wildtype)									KO (knockout)
		veh			5 mpk ETC-159			15 mpk ETC-159			veh			5 mpk ETC-159			15 mpk ETC-159
Ensembl Gene ID	hgnc_symbol	1L	1N	2R	1LL	2LR	2L	1LR	1RR	2N	4LR	4L	3LL	3N	4R	3LR	4LL	3L
ENSG00000000003	TSPAN6	61.225	92.9781	65.6517	72.9978	71.3487	68.7706	61.4842	69.8806	36.4873	37.5381	37.8952	39.5692	42.3227	39.2773	45.3915	28.1717	28.5938
ENSG00000000005	TNMD	0	0.548084	0	0	0.0982562	0	0	0	0	0	0	0	0	0	0	0	0
ENSG00000000419	DPM1	51.2537	68.8606	70.1976	73.0945	74.3435	69.753	69.6077	71.3093	40.7274	40.4512	29.5626	38.4409	40.313	45.506	47.796	30.15	31.8077
ENSG00000000457	SCYL3	16.4229	23.5693	17.4025	17.5275	19.9422	16.1834	18.3666	21.9998	9.68012	13.6044	13.877	10.9423	12.8272	12.9314	14.1922	14.1433	12.4009
ENSG00000000460	C1orf112	11.4425	15.1084	13.1207	13.6034	11.2516	13.2478	9.7868	8.56424	6.45626	7.3354	5.33016	4.40649	6.96734	8.58055	7.12413	4.43322	4.82305
ENSG00000000938	FGR	0	0	0	0	0	0	0	0.0474831	0	0	0	0	0	0	0	0.351947	0
ENSG00000000971	CFH	66.0977	87.9272	117.152	80.2669	87.3762	82.6327	140.201	157.114	50.6904	18.122	14.0077	12.9774	27.8544	18.2226	22.6609	19.1989	22.4402
ENSG00000001036	FUCA2	92.2325	123.787	101.695	81.311	88.456	84.7776	72.4517	82.411	53.397	63.7398	73.7418	68.3461	64.235	62.1066	67.5184	45.768	45.9597
ENSG00000001084	GCLC	42.2331	59.0147	57.0276	48.1839	52.1658	46.9353	42.212	45.0005	27.4919	31.1934	34.2073	34.4287	31.4807	29.3279	31.9024	26.7321	20.0446
ENSG00000001167	NFYA	18.7435	23.3293	21.8918	21.2329	19.9066	18.0934	23.896	21.8496	10.1691	16.9769	15.9637	14.6094	16.4601	13.726	13.7931	13.9848	13.548
ENSG00000001460	STPG1	4.96654	5.02836	5.81122	5.47015	3.80396	4.15088	5.41454	6.45639	4.26412	5.96628	4.69764	7.13553	6.16442	5.43431	4.74734	4.25029	4.51193
ENSG00000001461	NIPAL3	29.2018	29.9584	32.7628	26.344	25.3842	24.3866	25.4036	36.1062	17.8633	24.6967	29.2337	34.9014	30.5726	22.6867	25.0859	27.7533	25.9011
ENSG00000001497	LAS1L	22.9952	21.725	17.8292	24.8271	25.5655	22.1248	22.6411	18.0562	18.6393	24.3273	23.0128	19.3653	23.8851	24.4779	27.2422	18.5327	20.4564
ENSG00000001561	ENPP4	10.4136	12.1657	13.2048	18.2287	14.6135	17.3578	24.8798	22.4207	7.18659	5.82911	3.15816	5.05336	7.01336	7.5735	7.99505	8.82925	6.49995
ENSG00000001617	SEMA3F	1.15175	0.835736	0.852223	0.555324	1.26469	0.562828	0.775487	0.936871	0.474046	0.203077	0.226653	0.128302	0.0817094	0.410108	0.330521	0.162753	0.14809
ENSG00000001626	CFTR	0.158643	0.292528	0.253554	0.376819	0.24473	0.0930295	0.0240337	0.406494	0	0	0	0	0	0	0	0	0
ENSG00000001629	ANKIB1	59.5941	74.8074	78.9593	70.3555	70.3867	72.9639	80.4032	80.8345	37.2282	44.5745	38.3422	35.4355	48.1986	41.3986	44.943	37.8657	36.7193
ENSG00000001630	CYP51A1	78.1744	80.0829	61.7344	115.309	93.9955	128.668	148.261	106.682	84.3649	56.6515	53.2066	65.5746	70.7116	76.0201	75.8157	51.0363	57.1056
ENSG00000001631	KRIT1	52.0315	70.5259	73.5976	61.0263	56.1251	62.9221	59.4806	69.946	27.9432	39.0848	31.6416	29.7049	42.9999	36.5818	36.2898	40.9176	27.3975
ENSG00000002016	RAD52	11.1346	11.6008	12.0213	11.5593	11.0608	11.0679	8.94538	11.8105	6.74933	8.56698	11.5251	10.0357	9.91006	8.65037	10.196	9.01145	11.3232
ENSG00000002079	MYH16	2.4023	1.41648	1.67421	2.55192	2.23539	1.67901	2.60258	2.04501	1.57282	1.95043	1.10256	1.04555	1.92624	1.69489	2.82813	2.32102	1.77789
ENSG00000002330	BAD	74.2018	49.6262	38.1027	38.9986	54.0875	43.4143	50.2809	53.075	53.483	71.1113	94.437	106.063	79.6286	78.5959	93.5139	64.8077	101.773
ENSG00000002549	LAP3	101.296	120.106	107.772	89.1095	125.28	110	118.034	116.525	74.1188	76.9959	83.4133	96.2527	87.0247	73.1293	84.5782	85.5876	53.1927
ENSG00000002586	CD99	100.41	78.4032	61.9358	79.6156	74.8084	81.8708	76.1237	57.9218	85.491	69.5576	48.1091	42.0174	39.5885	63.8781	71.2616	41.1796	57.201
ENSG00000002587	HS3ST1	65.24	54.6877	40.4109	59.2013	56.3317	50.589	101.399	92.7342	56.6225	31.4532	34.3183	29.0806	36.658	23.332	25.6852	38.3336	26.4264
ENSG00000002726	AOC1	153.312	122.244	103.258	89.3128	125.302	92.4132	135.672	157.467	102.761	101.335	180.186	199.21	168.953	101.613	119.829	105.444	127.129
ENSG00000002745	WNT16	0.164443	0.0631715	0	0.0375572	0.237823	0.150673	0.155702	0.037621	0	0	0	0	0	0.0351324	0.0424717	0.0697122	0.0475738
ENSG00000002822	MAD1L1	34.5878	20.7362	17.0206	19.3826	28.9714	21.194	21.2288	21.9441	24.9303	24.3508	28.3637	23.0191	28.8575	25.2572	32.1137	19.9967	23.8097
ENSG00000002834	LASP1	141.075	115.584	85.4676	127.724	117.052	110.966	138.99	137.158	116.753	73.9195	83.4191	95.312	101.855	88.7547	110.18	77.6049	99.6324
ENSG00000002919	SNX11	12.0753	11.5629	9.28324	9.32818	11.0005	10.7388	13.2494	12.8785	8.22257	9.72204	11.9065	10.6822	12.6989	10.5849	10.8698	10.3135	9.70969
ENSG00000002933	TMEM176A	82.5772	57.3833	50.7387	73.792	72.735	69.5076	100.058	90.9012	74.7054	57.9491	45.399	52.4313	71.5796	71.1468	87.6397	89.6993	102.95
ENSG00000003056	M6PR	81.7949	84.0589	81.8273	76.7131	77.5953	78.5351	85.3467	84.727	57.7099	66.7707	60.6639	60.1256	79.265	59.6324	71.8555	54.8962	57.0863
ENSG00000003096	KLHL13	0.0293265	0.0450636	0	0	0.0282753	0.0214966	0.0222142	0.0268371	0	0	0	0	0	0	0.0302973	0	0
ENSG00000003137	CYP26B1	0	0	0	0	0	0.0204871	0	0	0.041413	0	0	0	0	0.0238849	0	0	0
ENSG00000003147	ICA1	72.881	89.7845	86.8979	90.8202	88.169	97.6759	114.052	112.543	56.97	56.4168	58.9684	60.5498	67.9307	62.5078	65.5674	69.5519	62.7017
ENSG00000003249	DBNDD1	22.4888	12.7976	11.1763	14.6804	16.5047	14.7007	15.9542	14.283	18.8991	11.3187	15.8811	18.172	13.716	14.4139	16.4713	11.6681	14.5658
ENSG00000003393	ALS2	21.2035	25.5345	24.2464	19.7393	24.0452	19.5662	22.7567	24.3148	14.1107	17.7284	15.0872	16.1532	18.9918	15.812	16.9772	15.2564	13.0296
ENSG00000003400	CASP10	21.7257	25.0757	22.6798	22.7535	22.0792	21.5205	26.4272	31.3895	12.9056	20.7324	26.4696	29.1078	27.0875	21.9535	22.7483	23.6063	19.3372
ENSG00000003402	CFLAR	88.5951	94.4335	110.636	89.1254	95.5147	81.2327	102.874	115.62	62.1408	71.1595	85.9058	97.7536	93.8099	62.5881	73.4128	84.9881	59.5495
ENSG00000003436	TFPI	120.145	168.434	190.582	145.451	130.134	172.512	176.042	223.07	85.9594	63.1167	74.3145	89.4268	87.6817	72.4548	65.1612	96.2789	55.763
ENSG00000003509	NDUFAF7	17.64	19.8895	20.596	19.4116	20.3209	20.0252	20.39	20.7025	10.3532	16.0868	11.4769	9.95291	14.6274	12.0403	14.1414	12.1398	11.8636
ENSG00000003756	RBM5	85.6321	77.6102	69.6315	78.887	77.7577	75.8359	89.6923	91.5188	55.3826	74.066	57.8577	53.2317	81.9983	69.9445	72.5756	70.9382	61.1646
ENSG00000003989	SLC7A2	0.21075	0.885172	0.711099	0.128356	0.243835	0.247172	0.106426	0.115717	0.0416365	2.36337	2.41733	2.61066	1.74035	1.03259	0.885425	0.476498	0.666613
ENSG00000004059	ARF5	115.517	77.5513	55.9479	68.0884	78.642	65.9168	87.0386	83.0392	75.6871	69.5718	69.4451	74.5525	70.0467	79.1146	87.7418	60.6846	79.1685
ENSG00000004139	SARM1	10.0265	9.09978	6.5003	9.88738	10.2971	8.48711	11.0288	11.3244	7.59464	8.45775	7.17142	6.36034	9.12689	9.31883	11.1601	10.4229	11.0829
ENSG00000004142	POLDIP2	52.558	45.4523	39.9772	46.1566	47.0316	36.7301	45.755	44.4495	40.9681	37.6833	46.5116	44.8409	43.1007	37.8195	43.8758	29.7783	39.0579
ENSG00000004399	PLXND1	43.8317	30.0732	16.3706	40.015	48.8508	42.1722	50.4757	36.6048	36.3791	20.3805	16.2242	10.1616	21.4497	27.111	36.9228	22.7137	32.9874
ENSG00000004455	AK2	123.704	142.289	137.428	124.024	139.956	126.39	131.641	127.781	85.4811	105.44	110.237	103.113	111.513	107.432	112.899	81.0355	95.0748
ENSG00000004468	CD38	1.0822	0.878978	0.782461	1.97732	1.87814	2.44779	1.56922	1.81091	0.824668	0.0490668	0	0.0413331	0	0	0.191662	0.104863	0.286248
ENSG00000004478	FKBP4	63.6191	51.2493	45.5454	37.4085	39.9291	30.4419	52.555	43.5176	33.1181	41.1493	43.1798	42.7945	29.7314	27.3331	29.7357	22.7506	27.8519
ENSG00000004487	KDM1A	46.2215	52.3726	36.8989	49.3035	46.0364	48.7843	41.6216	38.1341	33.5824	33.4525	28.6505	26.5629	32.7301	33.2736	40.7303	23.8799	29.0602
ENSG00000004534	RBM6	44.6258	46.3769	40.9295	45.9494	47.0913	40.0239	46.3303	50.3204	27.4523	40.1435	37.1411	35.0069	44.7023	35.2946	41.8088	33.6324	31.7821
ENSG00000004660	CAMKK1	2.68331	1.89294	1.07216	2.05024	2.65769	2.34239	2.05103	2.47786	1.40964	1.97422	1.38253	1.33696	1.86904	1.60517	2.0413	1.82006	1.75018
ENSG00000004700	RECQL	15.9525	24.1358	27.5978	24.9193	26.2655	24.8002	19.4136	18.8335	9.71462	15.8566	10.2547	10.8265	13.8345	13.8424	15.5026	7.60995	8.92592
ENSG00000004766	CCDC132	23.0694	34.9634	30.6495	29.1066	27.2284	27.7133	31.2062	30.7072	14.303	18.6463	15.0612	15.1697	17.0594	17.456	17.4519	14.3714	13.1653
ENSG00000004776	HSPB6	0.0761855	0	0	0	0	0	0	0	0	0	0	0	0.0972883	0	0	0	0
ENSG00000004777	ARHGAP33	2.18772	1.22244	1.25824	1.27185	1.96549	1.05693	1.28053	1.63802	0.957745	3.9451	1.71091	1.9275	3.23816	2.54944	2.67108	2.27645	2.12889
ENSG00000004779	NDUFAB1	71.8937	75.4423	56.9969	72.219	70.8171	72.4325	72.2571	62.8006	58.336	58.0316	55.2797	43.4764	57.4295	65.2956	72.0231	30.8737	54.7439
ENSG00000004799	PDK4	13.7742	26.8702	30.6558	22.3839	19.6986	24.0405	29.7108	49.6937	11.0394	13.0418	8.9654	14.306	16.2818	16.8254	17.4571	24.7031	18.0729
ENSG00000004838	ZMYND10	3.82365	1.43623	0.565854	2.09589	1.06502	2.36679	1.93089	1.01085	0.62951	2.69677	0.601967	0.681513	2.17012	5.22819	4.91584	3.16988	7.17796
ENSG00000004846	ABCB5	0.0330561	0.203179	0.0880545	0.362387	0.191228	0.387688	0.550865	0.968006	0.0979601	0.262283	0.301095	0.176754	0.464337	0.112997	0.0341505	0.224216	0.038253
ENSG00000004864	SLC25A13	43.2091	51.5252	48.8175	45.209	47.8471	50.4616	41.421	43.9454	27.3355	29.5524	33.8479	37.062	32.8661	33.2599	33.2905	25.488	24.4562
ENSG00000004866	ST7	17.4485	21.6224	17.6171	20.611	16.19	17.844	17.7646	15.624	10.5639	13.8445	12.7696	11.7251	14.495	12.426	16.0879	11.3738	12.9183
ENSG00000004897	CDC27	46.1681	71.1766	62.7572	63.6484	61.7098	58.4843	55.8274	59.6499	29.2454	40.2529	30.4445	35.3318	45.5527	38.2194	39.5244	33.4047	22.4883
ENSG00000004948	CALCR	0.234379	0.0900378	0	0.10706	0.188315	0.400872	0.0887685	0.536209	0.0578807	0	0	0	0	0.0333826	0	0	0
ENSG00000004961	HCCS	32.7925	39.4605	39.6521	36.9156	36.8967	34.8794	37.8077	37.4391	25.5537	22.6731	26.4996	29.785	30.5428	25.7647	29.5864	22.8404	20.6856
ENSG00000004975	DVL2	23.3944	12.9897	9.62256	14.9067	16.6799	13.4016	15.3009	14.5722	14.419	20.668	19.3989	15.8993	20.3974	20.2444	21.6301	13.0012	22.8066
ENSG00000005001	PRSS22	78.2374	49.726	34.7346	53.1906	66.4111	51.0614	73.8329	70.7241	88.8382	57.1963	52.6123	54.8988	86.2998	54.5692	77.1576	72.1377	76.4002
ENSG00000005007	UPF1	52.2193	37.8209	28.5446	32.8455	43.2234	29.9774	42.509	42.5901	38.7506	43.0754	47.4658	43.6484	49.4067	37.4633	46.7738	31.5854	40.5564
ENSG00000005020	SKAP2	52.0962	79.9671	77.6795	66.9132	53.5679	62.4388	64.83	59.5757	28.6058	58.4661	48.8096	52.1075	70.1021	38.979	50.7377	40.7966	37.8175
ENSG00000005022	SLC25A5	417.457	395.774	330.73	344.209	411.517	349.099	339.655	315.784	287.079	320.75	371.392	344.755	338.88	351.785	340.359	210.409	268.838
ENSG00000005059	CCDC109B	6.97402	9.50893	9.35406	8.97353	8.76019	8.92805	6.69635	7.41574	6.11281	7.94955	6.16347	4.33308	7.08699	7.97447	7.76302	6.16284	5.96756
ENSG00000005073	HOXA11	1.10866	1.86133	2.24227	0.787757	0.712613	0.722363	0.373238	0.263032	0.243367	1.10772	1.74539	1.37225	0.524351	1.12289	0.848415	0.557029	0.570201
ENSG00000005075	POLR2J	77.2966	55.1214	44.3753	54.0775	62.6403	59.1828	68.2248	61.3852	54.9622	51.6377	44.6222	46.171	51.7645	54.2876	66.202	46.7043	51.9213
ENSG00000005100	DHX33	10.1596	8.65002	9.25993	9.19945	11.1361	9.60064	8.98676	7.69634	8.30776	10.3566	9.37424	10.4631	9.82334	7.85804	10.3105	8.86109	6.35852
ENSG00000005102	MEOX1	0	0	0	0	0.34384	0.037344	0.115772	0.139865	0.075488	0	0	0	0	0	0	0	0
ENSG00000005108	THSD7A	2.16373	1.9774	2.29032	3.96382	2.53635	3.28894	4.98595	4.12687	3.72914	0.975869	0.530172	0.715493	1.70147	0.788294	1.04709	1.5835	0.843418
ENSG00000005156	LIG3	15.0134	16.7885	15.403	14.9379	16.7397	13.3149	16.6193	14.8	10.0876	12.0303	13.2689	11.3661	12.4902	12.1442	12.8383	8.62059	9.4953
ENSG00000005175	RPAP3	45.9534	71.1572	69.1652	70.697	62.9593	69.478	61.2339	61.9447	30.0437	36.1806	23.7916	26.2169	35.6729	33.8986	35.2173	29.3529	25.6668
ENSG00000005187	ACSM3	15.3336	25.3195	28.74	14.1777	17.4665	16.6782	9.83517	14.5978	5.95487	9.41913	7.38385	8.26513	6.1585	11.413	9.26199	6.8149	8.4428
ENSG00000005189		4.78818	5.92198	6.45511	3.84085	4.05356	4.06622	2.74233	2.084	1.64391	4.35514	2.54117	1.95144	2.9081	4.19169	4.76572	2.17838	1.75688
ENSG00000005194	CIAPIN1	33.0148	32.7537	29.0302	30.1611	32.4495	35.478	36.4195	30.5546	25.4093	23.9914	29.3041	32.7072	25.7188	24.2877	26.933	19.839	20.1535
ENSG00000005206	SPPL2B	40.718	19.8154	18.0583	23.0537	27.052	23.3883	27.344	29.9815	28.7721	34.4795	35.0192	39.3936	46.9717	34.1023	36.631	34.8858	41.8728
ENSG00000005238	FAM214B	24.2396	18.3536	18.6731	19.927	26.142	19.2427	29.4647	27.501	24.4174	15.812	36.5557	40.5996	30.8314	15.8567	18.5753	20.4705	17.9241
ENSG00000005243	COPZ2	1.51715	1.42468	3.36781	0.770009	0.650121	2.59488	2.5538	2.15969	2.49778	2.14005	1.87667	1.12672	1.2916	1.58465	2.26399	1.71511	1.75567
ENSG00000005249	PRKAR2B	0.083678	0.214302	0.03715	0.382226	0.3765	0.408912	0.44369	0.2042	0	1.46067	0.903335	0.783009	1.42475	2.00227	2.39173	1.84463	1.77527
ENSG00000005302	MSL3	20.2077	26.4292	22.5715	27.5657	22.9373	23.6663	27.135	24.5025	14.0865	17.3456	15.8965	16.6991	16.5974	14.561	14.8035	14.3297	14.828
ENSG00000005339	CREBBP	22.2255	18.0324	16.5041	22.5891	22.5199	19.2943	21.327	19.4379	15.2084	21.2802	20.6383	16.9731	25.8962	19.7381	24.9955	20.9357	19.9445
ENSG00000005379	BZRAP1	0.336102	0.430384	0.149217	0.375284	0.0720121	0.164244	0.282878	0.239223	0.221338	1.18524	0.151181	0.0998426	0.715332	0.957421	1.19601	1.64648	1.90149
ENSG00000005381	MPO	0	0	0	0	0	0	0	0	0	0	0	0	0.100089	0	0.0809734	0	0
ENSG00000005421	PON1	1.68398	1.29382	0.186907	0.448707	0.405905	0.514324	0.531492	0.32105	0.415866	0.111346	0.142025	0.468979	0.179203	0.419737	0	0.71389	0.487181
ENSG00000005436	GCFC2	9.04152	20.5429	14.1675	15.1065	15.6634	16.2321	9.85197	10.7961	6.94926	10.128	7.97621	7.30359	9.81715	10.4538	10.6396	6.06717	6.15468
ENSG00000005448	WDR54	22.3289	15.0534	6.23004	19.5926	21.954	17.3377	17.9164	14.1338	18.9619	20.5879	10.5399	10.3821	16.3419	27.0012	27.0799	16.3127	23.6945
ENSG00000005469	CROT	12.4169	19.0231	16.6367	15.5763	12.758	10.7319	11.1743	13.398	6.09619	11.5873	12.3417	12.6843	13.253	9.18586	10.1475	9.74214	8.53561
ENSG00000005471	ABCB4	4.58871	6.12872	1.98984	7.77484	6.68778	6.00358	5.01169	3.8574	3.47866	1.14307	0.59401	0.677599	1.26053	3.80743	3.50034	1.22146	3.0564
ENSG00000005483	KMT2E	70.7802	77.0225	93.4484	86.7282	75.394	75.586	83.3525	79.7717	37.9505	64.6933	48.6903	44.2185	70.1492	51.3605	61.1958	67.9141	45.0306
ENSG00000005486	RHBDD2	126.565	87.7326	67.3258	72.0584	82.8902	66.5663	81.121	96.4425	89.8143	103.347	153.143	132.719	147.294	110.886	118.538	98.0288	123.93
ENSG00000005513	SOX8	0.558146	0.740705	0.337905	0.254951	0.342452	0.185967	0.403566	0.278601	0.601467	0	0.0256764	0.0339143	0.0323977	0.0867239	0.0524203	0.0430209	0.23487
ENSG00000005700	IBTK	30.9396	40.7849	36.4118	32.8048	32.3513	34.2153	38.1902	39.5785	18.6762	19.4249	17.7154	20.2977	20.5176	17.5776	19.3178	17.1164	14.7262
ENSG00000005801	ZNF195	30.4119	41.5135	38.1839	30.309	35.5223	34.9363	34.1904	33.2755	19.5922	21.1736	22.3238	18.9611	24.1764	21.4696	17.7584	17.1221	14.9536
ENSG00000005810	MYCBP2	14.5939	18.1593	15.499	18.2787	16.6347	15.7656	18.6445	16.8204	9.91369	12.4572	11.2713	9.68328	14.3983	12.6717	13.5056	10.155	10.3028
ENSG00000005812	FBXL3	9.93741	15.2266	13.386	11.5544	12.7114	12.0231	12.5314	12.2716	6.40014	8.64641	7.71443	9.1328	11.8608	9.6745	9.59558	10.3883	6.92595
ENSG00000005844	ITGAL	0.0650339	0	0	0.178238	0	0	0.0985237	0.0595136	0	0	0	0	0.0830479	0	0.0671869	0	0
ENSG00000005882	PDK2	35.8698	27.8554	20.8907	28.1299	24.2336	25.916	33.0137	40.7665	21.3358	39.4778	35.5869	35.4037	43.1786	37.3557	39.448	45.0193	48.6502
ENSG00000005884	ITGA3	347.819	211.48	195.745	294.086	278.109	256.655	374.176	336.382	399.347	256.002	295.918	326.138	391.242	259.596	339.793	293.346	347.188
ENSG00000005889	ZFX	38.9249	49.3842	44.5742	48.0918	43.1153	47.0275	46.8565	43.7483	25.149	31.8726	28.0075	27.7449	35.1861	34.1851	34.4263	30.892	24.5999
ENSG00000005893	LAMP2	99.717	127.846	109.098	100.387	102.16	103.419	99.9291	108.904	57.0967	85.6645	70.9754	65.9203	76.0126	74.8859	69.2048	61.1248	54.6921
ENSG00000005961	ITGA2B	0.0925669	0.0355601	0	0.0422829	0.0892489	0.0339263	0.0701175	0.0847095	0.0685793	0	0	0.0618705	0	0	0.0956314	0	0
ENSG00000005981	ASB4	14.102	17.3554	14.1405	5.15914	5.84932	4.80183	3.39771	4.60682	2.34295	11.2148	8.88339	5.73733	5.15109	3.916	5.53418	3.1191	2.80075
ENSG00000006007	GDE1	52.6533	54.6837	49.8747	53.5515	61.0612	60.4572	52.0721	56.6076	40.2091	34.8829	30.6689	32.3872	39.3083	41.1262	45.7995	32.7171	38.7743
ENSG00000006015	C19orf60	29.4387	14.2121	7.66155	14.9412	14.5723	17.5277	17.8564	11.87	28.0772	22.0156	21.3466	16.887	21.7492	23.6155	23.4217	15.6836	21.667
ENSG00000006016	CRLF1	2.10399	2.93912	0.254753	0.786325	1.29091	1.26184	0.651979	0.350071	0.99194	0.758819	0.0967898	0	0.244252	0.5721	0.592811	0	0.110671
ENSG00000006025	OSBPL7	22.826	21.4117	18.4918	19.0411	23.5636	17.2985	18.7672	23.5957	18.3306	22.0323	28.6472	23.4579	29.7497	16.8924	24.1374	21.605	24.9363
ENSG00000006042	TMEM98	0.159837	0.798226	0	0.146021	0.0770536	0.410067	0.0605364	0.511941	0.236833	0	0	0	0	0.40978	0	0	0
ENSG00000006047	YBX2	0.323474	0.331372	0.64625	0.0985048	0.623759	0.0395184	0	0.24668	0.23965	0.427766	0.163689	0.0720686	0.688457	0.322508	0.167092	0.0914203	0.249552
ENSG00000006062	MAP3K14	4.73586	3.23611	3.15383	4.59452	4.90957	4.3777	5.61907	5.02421	4.12961	5.22081	5.00509	4.90214	7.35887	5.85587	6.04003	4.44175	6.20788
ENSG00000006071	ABCC8	0	0	0	0.0498862	0	0.0400269	0	0	0	0	0	0	0	0	0.0564139	0.0925967	0
ENSG00000006118	TMEM132A	64.1864	34.1107	18.6793	42.0137	49.6496	37.3052	42.7868	33.9358	66.0391	49.9045	59.6491	41.6361	62.5729	51.1761	61.8224	35.5999	55.2101
ENSG00000006125	AP2B1	110.067	111.829	98.7494	123.228	125.82	118.941	109.158	90.4811	78.8022	72.4509	68.311	64.0477	73.4967	77.5963	92.1674	54.5822	62.7882
ENSG00000006194	ZNF263	29.2806	22.6838	19.5804	21.0733	26.2733	21.3141	23.1331	24.6396	19.0151	21.2026	22.5645	23.0723	24.3224	21.9339	21.4812	20.3152	19.5032
ENSG00000006210	CX3CL1	19.9468	13.2873	5.33419	32.0976	30.6155	30.2337	31.696	24.9649	34.488	13.3712	10.1596	8.16966	23.579	28.0473	38.6351	24.5193	33.7664
ENSG00000006282	SPATA20	98.245	71.9021	55.3568	59.5726	77.0169	61.1087	68.0645	78.0593	67.1595	86.991	110.506	106.597	96.8929	82.8964	89.5503	70.1272	82.9708
ENSG00000006283	CACNA1G	0.0138902	0	0	0	0	0	0	0.0254223	0	0	0	0	0.0177377	0	0.0143501	0	0
ENSG00000006327	TNFRSF12A	223.528	148.375	144.913	195.097	245.787	197.501	244.254	199.856	319.649	202.739	274.388	267.659	327.428	249.41	261.222	212.625	244.616
ENSG00000006432	MAP3K9	17.4634	16.3281	16.7196	20.3018	19.4089	17.0632	21.5519	18.1457	16.0171	18.4252	18.5611	19.2123	25.8148	18.1535	24.0683	18.5541	18.8456
ENSG00000006451	RALA	26.2799	33.0649	46.7922	22.5643	24.1568	22.3051	24.9654	32.5116	15.4002	20.9458	16.5982	16.4294	20.287	14.1842	15.5142	15.0108	9.28349
ENSG00000006453	BAIAP2L1	161.487	161.529	168.851	176.926	179.096	159.013	208.428	210.422	141.881	107.041	137.104	160.315	148.394	101.846	121.151	112.313	103.063
ENSG00000006459	KDM7A	10.2216	15.4735	10.7479	5.70868	9.03059	7.1184	6.68728	9.53064	2.88194	12.6306	16.8506	12.8526	6.09486	4.71533	4.90232	6.71329	3.47991
ENSG00000006468	ETV1	44.675	47.0444	45.0117	67.9424	52.4992	62.2969	68.477	65.5087	36.3688	31.1936	15.5856	12.0846	37.6528	40.5141	44.6879	40.1063	44.339
ENSG00000006530	AGK	13.1065	13.8918	9.44839	14.8584	12.8035	13.9194	14.2202	8.90642	7.88346	11.7379	9.54356	8.67349	12.8151	10.1286	13.4957	8.65528	8.50955
ENSG00000006534	ALDH3B1	63.6593	40.2537	45.0187	46.6635	47.0941	43.5569	70.3404	78.8766	49.3043	61.6132	76.2625	92.475	100.63	76.3538	79.2731	100.986	108.144
ENSG00000006555	TTC22	20.5522	16.9256	19.1156	16.8234	14.55	15.4518	25.8798	31.5311	16.7705	13.2717	17.0887	21.7955	20.6523	15.0383	16.3265	22.011	21.6156
ENSG00000006576	PHTF2	12.196	18.4519	13.0587	16.8532	16.0408	14.9498	12.9646	14.287	6.98548	12.3604	8.85114	9.90986	14.4836	12.0866	12.8468	10.775	9.13219
ENSG00000006606	CCL26	1.77018	1.19004	2.35769	2.22361	0.640023	0.97317	0.502828	0	0	0.351136	1.11971	0.591582	0	0	0.228598	0	0
ENSG00000006607	FARP2	51.7541	53.5638	57.2058	45.5073	58.3605	47.2952	52.8501	56.8682	33.4612	43.0816	46.1806	49.375	53.5211	40.5833	47.6773	43.9498	38.3767
ENSG00000006611	USH1C	86.9054	73.4863	67.3794	68.4374	73.4082	64.3526	96.0886	98.2706	67.138	65.6043	89.4926	100.198	83.3141	61.2402	67.5331	62.4413	67.9249
ENSG00000006625	GGCT	37.0378	58.4758	53.8457	53.8904	55.2405	54.4846	36.4013	35.2899	24.4887	34.1622	29.4216	29.2308	36.7986	39.4018	39.84	21.1269	22.1659
ENSG00000006634	DBF4	23.9033	31.9412	30.0318	25.452	26.3389	26.4609	18.4347	15.0293	9.23601	13.5902	9.49018	8.26004	9.4134	14.5446	13.7752	5.79047	6.89962
ENSG00000006638	TBXA2R	0	0	0.0726917	0	0	0	0.0413415	0.049945	0	0	0	0	0	0	0	0	0
ENSG00000006652	IFRD1	20.1559	20.214	25.42	19.3914	20.8522	18.5008	23.2393	22.4849	13.413	13.6574	9.8385	12.2797	12.7556	10.937	13.3139	13.3841	9.18536
ENSG00000006695	COX10	11.2775	8.92382	7.38184	10.8311	9.10753	8.97308	10.4773	9.08533	7.35532	5.88893	6.24333	5.41171	5.78514	5.39538	7.07018	4.57657	5.52135
ENSG00000006704	GTF2IRD1	10.0274	12.0324	6.82779	8.2858	10.3469	7.32957	6.37943	7.29461	6.34381	14.6609	13.8258	10.4298	12.4812	8.73776	10.9414	7.0212	9.06145
ENSG00000006712	PAF1	35.5867	27.7124	24.4878	26.698	26.5689	24.7023	32.7728	26.6229	22.6913	32.24	32.7742	31.9097	32.2198	32.5867	35.6768	24.3315	27.5219
ENSG00000006715	VPS41	60.1065	77.7036	70.1603	79.1606	66.9868	73.0663	84.3001	73.1797	35.6245	46.5657	37.6326	39.825	53.6335	46.006	47.8643	42.4155	39.4006
ENSG00000006740	ARHGAP44	0	0.0642398	0	0.0763848	0.0403074	0.0306442	0	0	0	0	0.0423104	0	0.0533859	0	0	0	0
ENSG00000006744	ELAC2	47.5859	40.5764	34.0793	37.7714	42.646	37.5113	39.6203	36.5863	33.9831	34.7239	40.6597	36.3941	36.4103	38.7327	40.6184	30.7557	32.4534
ENSG00000006747	SCIN	34.6327	34.6823	37.2942	34.3319	31.3526	39.3826	43.1968	52.802	18.2288	27.8097	24.9018	34.9041	29.4156	31.4856	33.8595	43.0269	34.9611
ENSG00000006756	ARSD	90.9912	92.2228	73.3615	96.1198	92.1375	88.7466	96.6274	99.2743	67.4446	76.6827	77.8735	73.4532	95.7764	83.95	99.3426	78.6833	90.9585
ENSG00000006757	PNPLA4	3.25181	3.8791	3.41926	2.18896	1.98016	1.75635	0.777846	2.66254	1.01438	2.58014	1.21249	1.83029	3.49688	2.12077	2.21017	1.74132	1.58444
ENSG00000006788	MYH13	0	0	0	0	0	0	0	0	0	0	0	0	0	0.0231416	0	0	0
ENSG00000006831	ADIPOR2	33.5704	32.2447	34.4639	33.6674	33.8057	31.5132	43.6086	44.1015	25.0447	28.2092	36.9956	44.7336	42.0254	26.9947	28.362	30.469	23.9995
ENSG00000006837	CDKL3	0.528022	1.21705	0.984575	2.21895	0.101819	1.93523	0.559951	1.15968	1.09533	0	0.427514	0.423507	0.269712	0.72198	0.545502	0	0.73324
ENSG00000007001	UPP2	0.100899	0.116283	0	0.0921779	0	0.0369801	0	0	0	0	0	0	0.0644238	0	0	0	0
ENSG00000007047	MARK4	7.57589	5.65028	5.46352	4.72658	5.48716	5.79701	5.79457	6.59463	6.73523	7.85837	8.30314	8.25	10.335	6.79003	8.66663	7.58263	7.82608
ENSG00000007062	PROM1	42.9259	44.6322	15.5036	102.92	99.8393	120.908	77.3808	57.6968	44.5611	6.40982	2.34129	3.87784	7.50263	24.3512	22.9512	10.3986	15.9349
ENSG00000007080	CCDC124	35.0409	15.8708	14.4045	22.1318	25.6515	20.5324	20.3986	22.9612	27.0822	27.2882	29.772	26.6015	23.2021	26.5256	30.3909	18.7061	28.9104
ENSG00000007168	PAFAH1B1	94.6679	127.201	118.302	110.616	122.081	109.533	126.706	123.312	69.8102	82.9253	66.9871	72.4987	94.905	83.9813	81.4108	73.2597	61.2346
ENSG00000007171	NOS2	0.215987	0.033189	0	0	0	0	0	0	0	0	0.174875	0.288726	0.0827442	0.0553736	0	0.0732508	0.0749829
ENSG00000007174	DNAH9	0	0	0	0	0.0233468	0	0	0	0	0	0	0	0	0	0	0	0
ENSG00000007202	KIAA0100	78.8474	72.0304	62.6905	74.5867	78.9828	71.8108	78.1311	79.1254	53.496	62.6924	70.1655	63.178	75.8674	65.0507	76.0499	54.0045	62.3909
ENSG00000007216	SLC13A2	0.0810884	0.0311505	0.0540005	0	0.0390909	0	0.0614227	0.14841	0	0	0	0	0	0.138593	0	0	0
ENSG00000007237	GAS7	4.70957	3.14717	2.94668	5.42314	4.11836	4.67246	5.95673	4.81094	3.82994	6.84789	2.34994	1.72764	6.098	5.95283	8.9389	7.57752	9.6325
ENSG00000007255	TRAPPC6A	20.7901	8.63738	5.12781	12.24	13.6602	10.6111	8.86557	10.0059	12.0939	14.4186	16.0535	14.4105	12.5861	18.6881	22.4329	14.624	20.8507
ENSG00000007306	CEACAM7	6.05136	6.89518	7.24013	0.04685	3.56001	0.488681	0.271919	3.0035	0	0	0.363311	0.959748	0.0654877	0.525903	0	0.0869612	0.178035
ENSG00000007314	SCN4A	0.0141793	0.0326824	0	0.0259075	0.0136711	0.0207872	0.0107406	0	0	0.0450022	0.0430513	0	0	0.0363522	0	0	0
ENSG00000007341	ST7L	19.2621	24.351	22.9976	24.3977	21.3093	16.5382	21.5081	19.8743	12.1669	14.1266	16.8539	16.106	19.2077	13.0508	14.1915	14.8351	14.8306
ENSG00000007350	TKTL1	0	0	0	0	0	0	0	0	0	0	0	0	0	0.144698	0	0	0
ENSG00000007372	PAX6	0.760657	0.500932	1.15784	1.19127	1.15247	1.03549	0.823117	0.497207	0.805059	1.20708	0.989789	0.435783	0.832589	1.0215	0.785839	0.184266	0.251498
ENSG00000007376	RPUSD1	14.1217	6.87666	4.90082	5.90541	7.62276	6.15978	8.54997	5.91545	8.03085	8.9165	10.2158	10.037	10.9216	9.64601	9.50352	7.3357	10.415
ENSG00000007384	RHBDF1	29.1522	15.7789	14.9546	14.7709	20.0766	17.6877	20.876	27.1634	22.2027	18.2065	22.7685	25.8162	28.1028	17.2018	22.7356	19.0397	20.0805
ENSG00000007392	LUC7L	12.8637	13.3028	10.7714	12.0493	13.3446	12.5723	11.1419	13.3612	7.23814	14.8147	11.316	9.94021	12.2681	11.7352	11.4391	10.2163	9.8612
ENSG00000007402	CACNA2D2	0	0	0	0.0844186	0	0.101602	0	0	0	0.0366596	0	0	0.0295004	0.0394842	0.0238662	0	0
ENSG00000007516	BAIAP3	15.4751	8.5941	4.60833	10.1756	9.07109	8.51193	14.0198	11.5157	10.7451	14.3283	8.25067	7.25462	14.6472	11.4426	15.7916	15.2305	18.8405
ENSG00000007520	TSR3	16.2668	8.00839	7.67762	9.30601	11.7247	11.9816	11.5442	10.6225	15.4446	13.784	12.7069	11.717	12.6047	14.3062	18.1106	8.97147	17.5448
ENSG00000007541	PIGQ	10.4036	5.2118	5.14939	6.22923	8.13303	6.05442	6.36301	6.30414	7.49935	10.0953	10.8493	11.4641	11.894	9.22117	11.9463	8.40364	8.82606
ENSG00000007545	CRAMP1L	4.89816	3.97423	3.48322	4.05238	4.41611	3.69631	4.02765	3.80804	2.78319	4.99847	4.4162	4.65487	5.62757	3.74136	5.01553	4.0672	4.36402
ENSG00000007866	TEAD3	13.3646	11.1239	9.40759	10.7368	11.7553	11.3862	14.3415	14.9122	12.1595	12.325	14.0895	14.4569	19.125	15.3284	17.6525	14.1642	16.5171
ENSG00000007908	SELE	0	0	0	0	0.0342876	0	0	0	0	0	0.107974	0	0	0	0	0	0
ENSG00000007923	DNAJC11	20.9926	18.6482	15.2248	20.5499	22.3675	18.5776	19.0121	16.8268	18.2998	17.8966	19.478	18.7628	19.8805	16.6304	22.2257	14.1351	16.739
ENSG00000007933	FMO3	0.807956	0.57301	0.331111	0.511005	1.67784	0.59224	0.188311	0.511874	0.552538	0.197252	0	0	0.0793656	0.424901	0.770495	0.10539	0
ENSG00000007944	MYLIP	14.6592	21.5657	18.6924	13.316	13.0496	12.119	15.0472	23.0948	5.61532	16.3234	10.2419	10.132	18.826	12.8122	17.984	17.4429	15.8071
ENSG00000007952	NOX1	0	0.243266	0	0	0	0	0.119918	0.0965826	0.156383	0	1.28178	0.56434	0.471715	0.180388	0.109035	0.0894844	0.305335
ENSG00000007968	E2F2	2.6535	2.18064	1.25262	2.27071	3.61089	2.06815	0.610624	0.937492	1.1198	2.31862	1.97165	1.93071	3.81742	2.62643	3.3833	0.683482	1.26325
ENSG00000008018	PSMB1	139.446	152.497	109.351	158.903	159.134	152.238	153.312	136.227	109.268	103.424	92.9439	99.1443	105.924	116.365	124.279	85.2196	80.3172
ENSG00000008056	SYN1	0.0266141	0	0	0	0	0	0	0	0	0	0	0	0	0	0	0	0.0307982
ENSG00000008083	JARID2	4.89704	4.30628	3.96343	5.47673	4.62402	4.712	5.41639	5.27452	4.25946	3.00299	2.69006	2.81932	3.2282	2.88871	3.37278	2.7925	3.14272
ENSG00000008086	CDKL5	12.7386	12.9213	12.2642	17.0205	13.363	15.1954	20.0574	19.6581	7.7586	4.35339	4.6596	4.24123	6.45812	5.3106	7.4674	5.50142	5.63151
ENSG00000008118	CAMK1G	0	0	0	0	0	0	0	0	0	0	0	0	0	0	0.0565649	0	0
ENSG00000008128	CDK11A	21.7582	21.9031	16.833	17.975	18.3473	17.0017	18.5483	23.2626	15.9602	19.6	21.0032	15.1668	25.6759	17.9805	21.1431	16.804	21.3563
ENSG00000008130	NADK	61.0956	47.8461	37.6816	45.1568	58.1611	46.4822	71.1885	70.6403	49.9313	46.6377	62.6968	64.7717	62.9652	50.5438	56.0211	55.5572	56.4476
ENSG00000008226	DLEC1	0.0437776	0.0168174	0.0874606	0	0.147729	0.0481342	0.0994819	0.0400616	0.0648663	0.104206	0	0	0.0279518	0.168352	0.180907	0.0371173	0.17731
ENSG00000008256	CYTH3	10.5111	8.92946	9.94479	11.45	11.0985	10.3273	11.3622	8.86644	10.6355	11.4962	11.56	10.7536	12.5996	9.9891	11.4789	9.00615	9.4377
ENSG00000008277	ADAM22	0	0	0	0	0	0	0	0.0238106	0	0	0	0	0	0.0222356	0	0.0441214	0
ENSG00000008282	SYPL1	105.057	141.355	118.939	133.761	125.792	126.762	131.903	127.966	68.2595	82.0233	57.1734	66.6549	84.8375	73.6467	80.4461	58.6495	63.1493
ENSG00000008283	CYB561	75.3288	61.8724	46.8488	65.6303	61.5586	62.0521	75.079	68.8475	65.325	59.2409	66.1263	70.8487	71.3256	66.1365	80.6734	58.6244	77.3715
ENSG00000008294	SPAG9	36.9638	41.9258	38.5871	35.0668	35.1466	36.631	39.3504	34.3747	23.5199	31.7421	24.1311	24.5726	24.2108	23.9428	27.0638	19.0488	18.7285
ENSG00000008300	CELSR3	1.03216	0.806931	0.422065	0.314314	0.803113	0.384929	0.569234	0.894832	0.389051	1.12069	1.12708	1.17401	1.04057	1.0136	0.832485	1.13613	0.859149
ENSG00000008311	AASS	0.254416	0.390941	0.150602	1.1363	0.735891	0.580191	1.04923	0.827806	0.963379	0.49345	0.171658	0.151154	0.324888	0.628101	0.496473	0.335548	0.261701
ENSG00000008323	PLEKHG6	31.6945	19.3407	16.1558	22.5602	24.606	19.5356	26.2473	27.2535	23.1269	26.1483	31.8569	40.5667	25.872	21.9954	26.2758	27.1305	33.256
ENSG00000008324	SS18L2	20.4734	27.853	29.3526	26.4474	26.0261	27.9116	24.9909	26.373	15.4578	14.6925	16.2332	19.1753	11.8233	16.0475	19.3998	14.3734	13.5815
ENSG00000008382	MPND	10.318	5.54922	3.29821	5.34151	6.8311	4.79005	5.36678	5.60238	6.93078	7.2044	6.9617	4.04591	8.08132	7.23044	7.95919	6.29875	7.56211
ENSG00000008394	MGST1	90.281	111.164	97.666	123.536	116.567	132.354	108.601	103.422	72.6299	45.6701	30.8558	38.9987	38.0938	69.2913	64.7594	35.6545	44.2533
ENSG00000008405	CRY1	8.83144	8.03457	9.34209	6.9904	6.70125	6.54366	8.04205	9.21966	4.62962	5.00882	4.67874	6.22247	5.00778	4.6046	5.76414	5.46044	5.34974
ENSG00000008441	NFIX	9.08314	8.84976	4.42708	6.73463	9.26525	7.28525	5.50922	4.99932	8.48483	8.04258	7.32755	6.64296	7.31248	7.59354	10.0978	5.97125	7.99759
ENSG00000008513	ST3GAL1	275.151	241.402	245.765	290.641	294.22	270.451	425.732	387.721	274.257	26.1411	22.1125	22.6678	33.0661	29.9869	33.5547	32.1253	32.4049
ENSG00000008516	MMP25	0.461495	0.0664822	0.42258	0.0527007	0.111238	0	0.0436967	0.184766	0.128214	0.274629	0.350298	0.154229	0.110499	0.0739473	0.238387	0.0489105	0.16689
ENSG00000008517	IL32	30.8025	29.7848	36.3459	11.5556	28.4563	12.1907	14.993	23.472	22.213	15.4261	31.0556	43.8375	11.6658	12.2108	14.1567	14.8952	7.45428
ENSG00000008710	PKD1	15.1746	6.31052	4.48411	7.63728	9.29906	6.41401	7.95866	6.47444	9.56741	14.9439	11.7529	9.87076	14.7879	9.97964	12.7197	9.07376	10.427
ENSG00000008735	MAPK8IP2	0	0.0321348	0	0	0	0.0153292	0.0316817	0.0191375	0.154934	0	0.021165	0	0.0267053	0	0	0	0.0242003
ENSG00000008838	MED24	32.1024	23.7666	16.291	24.7893	26.9268	23.4396	25.9612	27.6583	20.7216	24.776	27.3354	24.3308	31.7188	24.5445	31.5695	21.7322	29.3716
ENSG00000008853	RHOBTB2	4.52261	2.49076	2.66532	4.29623	3.7045	3.03642	4.04728	4.6881	3.58784	2.98508	2.99745	3.10311	3.50098	3.55711	3.57661	3.73274	4.39995
ENSG00000008869	HEATR5B	21.532	23.8958	24.2208	22.4776	21.4409	22.2517	24.1036	26.5715	13.2693	17.4476	16.1024	15.8859	19.2657	17.2054	17.7067	17.0923	15.5373
ENSG00000008952	SEC62	116.85	160.316	149.537	164.963	139.05	150.124	175.739	172.726	74.579	85.3184	59.9017	69.5488	97.8183	91.168	93.2304	84.2006	74.5719
ENSG00000008988	RPS20	778.136	1026.75	903.741	958.385	865.513	938.584	779.953	699.679	587.51	650.723	506.471	471.396	540.474	675.922	726.288	467.396	521.588
ENSG00000009307	CSDE1	300.87	378.867	318.678	386.514	357.083	389.184	392.487	371.801	213.191	239.106	224.54	231.84	280.124	260.597	282.784	209.523	204.259
ENSG00000009335	UBE3C	48.0026	58.2429	50.456	51.0605	55.2373	47.6883	55.9317	50.0152	34.7069	37.2991	42.1577	40.4477	41.9278	38.3879	39.1371	30.3656	30.5556
ENSG00000009413	REV3L	12.9034	17.0041	12.7625	17.6075	15.8967	17.2272	13.0046	12.4143	6.41342	10.3534	6.19894	6.53809	11.2052	11.1356	12.4775	9.52465	8.62105
ENSG00000009694	TENM1	0.262715	0.240294	0.749804	0.222864	0.211082	0.394316	0.142144	0.349174	0.16683	1.8165	0.728019	0.526786	1.302	0.967538	0.859473	1.31526	1.04234
ENSG00000009709	PAX7	0.715323	0.964835	0.486952	0.798713	1.01153	0.629207	0.577965	0.640056	0.259089	0.126127	0.22523	0.191245	0.304487	0.353196	0.295601	0	0.423088
ENSG00000009724	MASP2	0	0	0	0	0.114166	0	0.089693	0	0	0	0	0	0	0	0	0	0
ENSG00000009765	IYD	11.7786	15.0884	21.5633	10.7196	11.2484	10.3245	14.4517	22.6846	6.56961	11.0158	10.5156	12.5424	17.0143	10.9843	11.567	16.0241	12.2828
ENSG00000009780	FAM76A	13.4235	16.7425	11.4547	16.2447	14.1749	14.0139	12.809	16.5914	8.95474	9.12926	7.175	8.6225	7.64325	8.19389	10.1457	7.09479	7.73327
ENSG00000009790	TRAF3IP3	0	0	0	0	0	0	0	0	0	0	0	0	0	0	0	0	0.0810231
ENSG00000009830	POMT2	30.3092	21.9589	20.1432	22.2756	25.4137	23.9817	27.4474	22.5394	22.5007	31.3466	27.2389	27.8087	36.8916	24.7411	29.0805	24.7036	28.1451
ENSG00000009844	VTA1	41.1955	61.3087	50.0998	47.4937	48.473	47.1967	51.8376	52.4172	24.37	33.0158	27.2525	35.9266	33.3262	31.5248	27.819	28.6814	23.836
ENSG00000009950	MLXIPL	15.6047	10.0775	8.42588	5.00884	9.23055	5.31733	4.66421	7.6804	5.06182	20.0112	16.6467	12.2905	19.4424	11.2451	12.1999	11.3712	12.8846
ENSG00000009954	BAZ1B	53.6459	66.5922	57.1409	57.2355	56.8527	54.0584	55.4721	49.9824	33.2366	44.2725	37.2744	35.2061	44.0769	38.0865	44.8856	29.2399	31.091
ENSG00000010017	RANBP9	19.4885	27.6178	25.2704	23.0649	21.9168	24.2162	22.0399	20.0809	13.9219	17.0263	15.0919	14.059	18.2296	14.168	16.3136	14.8018	11.0833
ENSG00000010030	ETV7	8.08735	9.8086	6.92452	7.22998	11.6962	7.6642	11.4644	9.9383	8.81622	6.0502	7.89262	7.18156	11.9504	8.24419	9.25027	13.9098	8.75714
ENSG00000010072	SPRTN	12.3579	14.6376	12.5028	12.7371	12.5259	14.8652	10.741	13.3024	7.74694	11.3767	9.38025	9.15995	10.3183	9.20687	10.8847	9.53744	7.79204
ENSG00000010165	METTL13	28.0491	24.2142	21.7501	21.2219	24.6034	20.1791	26.5517	21.2579	21.3199	26.4645	26.4225	25.4912	23.1558	20.9184	20.4169	18.0494	20.0209
ENSG00000010219	DYRK4	16.065	12.2102	13.5743	14.5186	15.156	12.5355	11.2529	9.48471	4.86315	11.239	10.6644	10.3912	8.16182	13.7288	10.8861	5.85843	6.79655
ENSG00000010244	ZNF207	129.976	146.806	136.705	132.551	150.488	135.64	148.042	141.018	87.4762	94.9444	85.5281	81.8359	108.727	103.684	100.258	85.1742	75.2969
ENSG00000010256	UQCRC1	149.344	107.812	72.278	115.9	136.556	115.069	137.866	115.431	143.68	107.703	116.985	113.482	117.975	143.914	142.414	91.0351	137.382
ENSG00000010270	STARD3NL	25.6087	36.4083	30.6059	28.6173	32.7373	29.917	29.7033	32.4323	22.0217	23.0405	21.9838	20.0202	27.4464	24.8157	25.925	23.942	23.4829
ENSG00000010278	CD9	239.399	226.621	161.077	223.059	215.197	228.713	215.774	194.745	198.684	231.993	212.002	220.907	203.483	211.427	253.724	159.99	191.675
ENSG00000010282	HHATL	0	0.282984	0	0	0	0	0	0	0	0	0	0	0	0	0	0	0
ENSG00000010292	NCAPD2	43.3238	42.2725	33.2757	32.5275	40.5064	34.5464	26.4326	23.9649	19.5927	38.4524	30.3988	24.6027	27.5385	34.7637	37.3169	19.1775	23.4626
ENSG00000010295	IFFO1	0.319208	0.306564	0	0.218713	0.423179	0.0877436	0.0906725	0.219084	0.0591222	0.253275	0.403825	0.266693	0.254766	0.579677	0.329776	0.202983	0.138522
ENSG00000010310	GIPR	6.00085	3.70417	5.1917	4.45132	5.34069	4.47388	8.31402	13.2359	4.10381	7.32516	3.99693	7.54184	12.9682	7.8019	7.8951	13.7416	11.4551
ENSG00000010318	PHF7	2.02104	1.62336	0.856483	1.76242	1.77145	1.48144	1.46131	1.00881	0.816713	3.20717	1.30163	0.982424	1.29042	1.72714	2.08794	1.86933	2.33877
ENSG00000010319	SEMA3G	0.245746	0.205974	0.0892658	0.0204095	0.366177	0.114631	0.101535	0.0204442	0.0662051	0.0709043	0.0678305	0.0597286	0.0285288	0.0763674	0.0461603	0.0378834	0.206822
ENSG00000010322	NISCH	30.5385	20.4172	18.0247	21.6297	23.4602	18.7778	27.564	28.7969	21.8348	31.1072	27.3653	27.8854	39.3465	26.0509	34.8824	26.7037	35.2129
ENSG00000010327	STAB1	0	0	0.0630744	0	0.0456595	0	0.017936	0	0	0	0	0.126611	0.0302373	0.0404704	0	0.0401521	0.027401
ENSG00000010361	FUZ	15.8628	9.1262	7.10925	10.0961	11.67	9.4784	12.3574	11.1452	10.0255	16.2249	9.96728	16.0796	15.1685	15.4192	21.6693	12.7482	22.8805
ENSG00000010379	SLC6A13	0	0	0	0	0.104208	0	0	0	0	0.171515	0	0	0	0	0.334981	0	0
ENSG00000010404	IDS	124.669	116.616	116.992	129.371	120.171	117	125.115	114.142	94.5217	109.711	99.4389	95.8685	117.753	87.2348	111.575	103.23	88.2966
ENSG00000010438	PRSS3	0.298023	1.03038	0.396935	0	0	0	0	0.272726	0	0.472931	0.603239	1.39436	0.57086	0.127343	0.153945	0.252682	0
ENSG00000010539	ZNF200	10.028	12.0314	11.7108	11.6506	11.1748	11.8249	11.2563	11.1717	7.80617	7.49539	8.78841	9.71384	8.95466	9.03545	10.1723	6.53075	6.85336
ENSG00000010610	CD4	0.0663199	0.203817	0.264993	0.24235	0.255771	0.680585	0.150708	0.182071	0	0	0	0	0.16938	0.0566758	0.205546	0	0
ENSG00000010626	LRRC23	7.10084	3.9254	4.03676	8.70217	4.59204	5.7128	4.98517	6.73583	3.97763	5.22189	2.71686	2.89397	5.19735	6.43826	4.20473	5.28631	5.71194
ENSG00000010671	BTK	0	0.102687	0	0.0610501	0	0.0979688	0	0	0	0	0	0	0	0	0	0	0
ENSG00000010704	HFE	15.7094	16.2808	14.3128	20.4233	17.8094	19.0759	18.5031	16.5481	11.2548	11.7797	7.16325	6.74995	11.794	14.642	15.3377	12.1484	13.7342
ENSG00000010803	SCMH1	12.637	9.34955	7.81617	13.6168	14.0585	11.7174	12.5994	11.3666	10.3492	8.74131	9.4737	8.5186	13.011	11.4762	14.8407	12.7596	15.0403
ENSG00000010810	FYN	20.653	18.331	11.3315	31.315	25.9757	33.8931	28.72	18.8435	20.4623	24.5562	18.4689	14.1751	23.8545	23.3398	29.6804	18.8177	21.6883
ENSG00000010818	HIVEP2	12.8829	11.8046	12.4026	12.7962	13.5215	13.3981	15.5481	14.3688	8.4811	12.4995	7.93677	6.42628	9.05377	8.40859	10.5135	9.86726	7.68425
ENSG00000011007	TCEB3	31.7805	37.0266	31.8454	33.1391	36.0755	32.2315	37.9339	37.785	21.4848	23.6008	24.5251	25.3573	28.6621	22.576	25.8557	24.2088	23.2154
ENSG00000011009	LYPLA2	83.6386	58.4912	40.3688	55.3791	70.5473	55.4825	76.5568	74.6832	84.7039	61.2312	88.0315	92.0969	85.8086	71.3355	82.7835	55.8574	86.3857
ENSG00000011021	CLCN6	5.30001	4.00637	3.7857	4.56856	4.71854	4.62123	5.3097	5.08481	4.40156	4.88355	3.72017	3.59959	5.62187	4.41971	4.98974	4.63863	4.59993
ENSG00000011028	MRC2	3.55443	2.46447	0.346399	1.6632	3.48971	3.79694	3.1685	1.60652	2.50488	2.30435	1.53544	1.10095	1.77131	2.01886	5.97835	1.54358	3.56145
ENSG00000011052	NME2	4.81066	3.13363	0	4.29931	2.01662	4.13953	1.66356	1.33983	3.87395	4.31488	2.32852	0.838796	1.73612	7.32849	2.80909	2.66007	4.71981
ENSG00000011083	SLC6A7	0	0	0	0	0.0321615	0	0	0	0	0	0	0.0445909	0	0	0.0344614	0	0
ENSG00000011105	TSPAN9	4.31735	3.66259	3.03485	3.0403	3.41102	3.20862	3.76993	4.4173	3.42068	4.66261	4.97631	5.17014	6.62353	4.76564	5.04879	4.67732	3.88585
ENSG00000011114	BTBD7	30.9697	38.4236	39.0712	35.3461	31.5529	33.0893	35.0237	35.1038	18.9119	29.9951	27.2957	26.5923	34.4408	26.4364	30.7733	30.2534	24.4893
ENSG00000011132	APBA3	20.9294	11.3943	8.97836	8.62173	12.9369	8.2825	11.5741	11.7502	13.3178	17.0139	19.0377	15.5337	15.7408	14.1551	15.5866	10.7777	15.0073
ENSG00000011143	MKS1	10.6156	8.91678	6.15372	8.24084	9.12147	8.10393	7.91614	7.49983	7.41647	8.64116	8.46139	5.88216	8.42866	8.55488	10.7966	6.99527	8.72012
ENSG00000011198	ABHD5	21.5597	20.2893	26.2842	19.123	22.4916	22.7854	27.6072	27.611	17.0714	12.5809	16.6246	16.9263	19.9567	13.8915	13.9651	12.5733	11.4185
ENSG00000011243	AKAP8L	59.508	39.6838	37.236	40.3977	47.8614	39.8697	45.8143	51.3353	42.1468	67.4659	50.1781	46.0031	80.0359	56.476	66.575	65.1725	70.414
ENSG00000011258	MBTD1	9.13029	10.5644	11.1982	9.94131	8.71858	10.9617	9.9345	10.399	4.96372	6.70585	6.11599	5.85378	7.60512	6.86702	8.70871	8.24244	4.91545
ENSG00000011260	UTP18	18.5106	20.1352	15.9603	17.5781	19.2091	19.46	17.2684	15.8695	9.09439	13.8368	12.325	8.59543	13.1874	14.5283	12.8831	10.3252	10.4848
ENSG00000011275	RNF216	23.2262	21.6891	15.2211	17.8393	20.2538	17.4104	18.9206	16.6403	13.5582	17.8881	15.1521	13.1167	17.3533	16.8872	17.2572	13.7666	15.2975
ENSG00000011295	TTC19	27.2021	39.0592	33.2075	39.4237	39.4813	35.7912	34.2353	30.9458	27.7674	24.4904	20.6396	21.3238	24.055	25.2968	28.8396	19.1876	20.6731
ENSG00000011304	PTBP1	205.69	145.917	116.906	137.552	156.375	132.567	152.007	143.435	148.422	156.125	158.24	160.464	152.179	148.207	178.669	130.521	153.699
ENSG00000011332	DPF1	0.0672034	0	0	0	0	0	0	0	0	0	0.204043	0	0.257455	0	0	0	0
ENSG00000011347	SYT7	12.395	13.0685	5.26319	8.92434	11.4301	9.42749	10.7833	10.4893	9.34662	16.3978	19.4006	17.0614	15.1387	13.6549	18.3078	16.0239	14.372
ENSG00000011376	LARS2	12.0122	11.0716	8.39148	10.5158	10.3205	9.26851	12.3026	9.15715	8.59251	9.65214	9.92872	8.83022	10.4955	9.50156	13.6261	6.5803	7.89639
ENSG00000011405	PIK3C2A	31.805	44.7426	46.3308	41.078	38.9961	41.2924	40.0286	39.958	17.1731	23.7763	18.5174	20.4314	24.3567	24.8359	25.9947	20.1104	16.2192
ENSG00000011422	PLAUR	204.515	139.332	130.978	153.024	199.073	158.675	229.304	219.975	184.543	126.795	175.471	183.012	164.996	135.929	139.136	153.472	134.591
ENSG00000011426	ANLN	98.3916	134.495	129.626	91.5661	106.098	100.893	37.029	35.2129	31.6264	77.3864	42.1838	35.8639	32.5944	59.8897	59.9971	14.4776	24.6314
ENSG00000011451	WIZ	11.3969	6.96059	5.01039	6.95473	7.29695	6.23288	6.82875	6.94617	9.79577	9.43136	9.19146	8.89701	9.09607	6.56278	10.3484	6.832	9.01563
ENSG00000011454	RABGAP1	24.4928	24.6313	26.2587	28.1228	25.8242	28.7446	26.8385	22.8886	14.4782	22.4698	17.109	17.541	22.0017	23.5914	25.929	20.7115	17.8366
ENSG00000011465	DCN	0.379072	0.291245	0.631104	0.173153	0.365485	0.34733	0.287139	0.69379	0	0	0.479558	0.38005	0.726109	0.647896	0.489527	0.3214	0.987001
ENSG00000011478	QPCTL	3.05628	2.01702	1.67001	2.82791	2.34228	2.1254	2.81964	2.40243	2.84487	2.30064	3.88628	3.35225	3.45252	2.24351	2.91458	2.72419	2.76594
ENSG00000011485	PPP5C	39.4924	35.6839	29.3864	35.6819	41.8007	31.1071	37.1922	32.7382	32.0483	39.2264	39.3826	40.8528	43.7731	37.7103	40.6003	26.1978	35.2535
ENSG00000011523	CEP68	3.42422	3.96399	2.80186	2.9038	3.73083	3.01649	2.22158	2.22019	1.09211	4.19115	2.7196	2.68897	2.90207	3.37244	3.14099	3.38497	2.73647
ENSG00000011566	MAP4K3	45.4974	64.3825	52.1414	51.9912	50.6324	50.4208	50.1568	53.5144	22.7	28.7982	22.9191	21.7508	28.7217	23.5265	24.803	24.017	19.9595
ENSG00000011590	ZBTB32	0	0	0	0	0.0641178	0	0	0	0	0	0	0.0888974	0	0.056831	0.0687031	0.112768	0
ENSG00000011600	TYROBP	0	0	0	0	0	0	0	0.222783	0	0	0	0	0	0	0	0	0
ENSG00000011638	TMEM159	33.9216	31.0469	30.6137	28.7034	28.3271	34.3081	36.5064	38.6755	21.698	26.7679	24.5757	29.9825	24.9727	26.6127	28.7251	22.3171	23.0593
ENSG00000011677	GABRA3	0.115127	0.110566	0.153336	0.210351	0	0	0.305221	0.289724	0.0852929	0.411061	0.320419	0.269322	0.624817	0.590311	0.505486	0.146417	0.499597
ENSG00000012048	BRCA1	17.2024	22.509	23.6745	18.6661	23.8076	16.4546	5.84724	5.51292	6.27898	11.8499	9.2498	5.54225	9.71128	12.5281	12.1635	2.60243	4.18813
ENSG00000012061	ERCC1	62.1771	50.5285	37.9258	54.0232	54.3071	51.1235	59.6849	48.0467	53.7517	49.7676	55.1108	48.8063	65.5521	52.0687	58.9967	38.3641	54.8894
ENSG00000012124	CD22	2.51126	1.71504	1.022	2.61283	2.82478	1.73851	3.0647	1.85124	3.41091	3.54231	2.82396	3.35698	6.14648	5.24596	5.69325	5.08641	2.66389
ENSG00000012171	SEMA3B	77.0161	37.7792	25.7922	33.6912	46.8381	31.3752	47.007	49.1656	45.3174	61.9895	67.4528	70.4337	62.1774	50.3117	54.8544	64.9849	62.7724
ENSG00000012174	MBTPS2	16.8833	20.8699	18.6663	22.7402	20.1759	20.5743	18.2863	17.1942	10.9536	15.1831	14.4762	12.6613	19.5439	15.1355	15.6124	13.776	10.8938
ENSG00000012211	PRICKLE3	22.0046	14.4064	11.1649	10.5299	13.9844	10.1871	14.3704	11.86	15.8529	15.1403	17.3584	17.8408	17.6063	13.4319	15.8391	13.3731	12.5724
ENSG00000012223	LTF	0	0	0	0	0	0.0921819	0	0.0575415	0	0	0	0	0	0	0	0.106625	0
ENSG00000012232	EXTL3	41.8514	31.138	25.1403	41.7301	40.2126	35.3282	47.5796	40.5897	38.3286	28.9034	26.6748	24.8862	34.9802	30.6508	37.3809	24.3229	30.234
ENSG00000012504	NR1H4	0.11942	0.0917516	0.159055	0	0	0	0	0.0546416	0	0	0.423014	1.35692	0.0762493	0	0	0	0.0690972
ENSG00000012660	ELOVL5	8.34721	7.53748	6.06817	13.9754	12.0239	11.2865	13.6785	8.64295	9.6088	6.38559	4.98125	4.40109	6.07284	5.99658	8.27998	4.45501	4.46415
ENSG00000012779	ALOX5	90.5159	79.7289	74.2776	51.6646	59.8573	48.267	68.2074	86.6368	42.7114	68.0855	83.6698	88.3378	76.2742	46.8208	49.3493	72.2891	52.01
ENSG00000012822	CALCOCO1	71.4135	58.3572	54.2116	43.4675	47.8348	43.5643	48.6881	59.6912	32.8148	68.572	68.1602	59.2094	71.2543	52.7486	61.891	64.3261	70.8276
ENSG00000012963	UBR7	24.2805	30.7202	27.5274	28.3558	26.9406	23.8325	24.6839	25.4129	15.8765	25.934	21.0416	18.7912	25.3885	26.1681	28.004	19.6696	20.9026
ENSG00000012983	MAP4K5	35.6976	47.9916	44.099	47.8632	46.4362	46.7861	44.5542	47.5117	23.7879	30.4656	23.7946	22.3535	35.9568	30.459	36.7932	27.0347	25.0177
ENSG00000013016	EHD3	0.0234289	0.0180007	0	0	0	0	0.0177469	0.0643204	0	0	0	0	0	0	0	0	0
ENSG00000013275	PSMC4	167.814	145.512	108.241	120.365	155.298	131.735	146.525	150.296	115.726	90.4427	120.822	117.965	107.598	110.64	111.703	85.2108	100.898
ENSG00000013288	MAN2B2	21.6076	16.0258	16.8728	14.402	19.8541	14.8258	18.7506	17.8693	14.9723	18.3333	21.9189	22.5424	21.7894	14.9516	17.6107	14.0295	16.0661
ENSG00000013293	SLC7A14	0	0	0	0	0	0	0.0112226	0	0	0	0	0	0	0	0	0	0
ENSG00000013297	CLDN11	0.160799	0.617717	0.214167	0.342767	0.775176	0.785783	0.324805	0.735748	0.23826	0.765513	0.271232	0.859807	0.889803	0.641274	1.05211	0.09089	0.372157
ENSG00000013306	SLC25A39	118.093	77.6586	60.888	74.551	100.4	74.7055	75.2023	67.2757	94.3709	93.8432	119.943	100.197	105.892	100.562	114.946	55.4734	103.725
ENSG00000013364	MVP	227.283	148.803	114.982	146.503	172.002	138.77	210.136	207	195.834	156.351	213.235	221.865	198.377	161.309	177.02	156.399	187.472
ENSG00000013374	NUB1	60.439	89.2967	77.8925	67.4849	69.8456	66.1242	77.1433	79.7452	45.8347	54.0387	55.2281	61.7789	62.2573	49.7974	52.4429	50.661	44.5467
ENSG00000013375	PGM3	28.7104	33.317	25.7578	26.256	23.9981	22.2263	34.9723	33.9477	12.0724	17.5706	14.1055	16.6762	15.7018	17.088	15.5087	14.3726	14.747
ENSG00000013392	RWDD2A	2.21803	2.13447	2.47673	2.59941	1.98732	2.21705	2.7323	2.58332	1.39427	1.56434	1.5192	1.07818	2.05993	2.01036	1.94427	1.25372	1.63337
ENSG00000013441	CLK1	71.9862	80.1804	84.1736	82.4857	73.5764	85.4746	103.572	102.834	36.499	77.3846	46.4501	43.7627	64.3655	59.339	50.3792	84.3129	51.2676
ENSG00000013503	POLR3B	7.38388	9.14448	8.99874	9.15344	7.62341	9.70564	9.04725	8.97757	4.83506	7.20307	7.6	6.57106	7.13197	6.90003	6.09402	5.53336	6.09991
ENSG00000013523	ANGEL1	14.3862	12.9594	8.58037	12.2281	11.961	10.5293	11.4908	11.4522	8.38466	14.5404	16.2339	14.3433	15.9531	13.3172	16.4589	11.1826	14.8093
ENSG00000013561	RNF14	32.9135	41.8447	36.6225	37.4916	37.3539	39.1022	46.919	43.4284	23.4683	20.182	28.6031	29.9091	28.5716	21.3345	26.8862	20.5676	17.5109
ENSG00000013563	DNASE1L1	32.6889	28.3867	26.7609	24.7579	28.3099	25.0667	32.9589	32.4307	27.8654	22.8752	30.7491	35.0412	30.6421	24.2207	26.8061	19.7808	24.9449
ENSG00000013573	DDX11	77.1022	59.655	42.294	59.2937	69.074	54.1324	54.062	53.7598	50.8389	66.7381	55.0657	42.2937	65.2272	56.5577	64.4919	48.0686	55.6135
ENSG00000013583	HEBP1	9.23647	7.52843	14.3345	7.26411	8.90539	6.12283	6.6314	4.63047	4.28428	10.1964	9.67307	9.44819	8.9231	5.21645	6.72106	7.49075	4.83308
ENSG00000013588	GPRC5A	275.583	254.226	284.442	203.757	203.221	174.148	220.821	249.921	126.328	167.792	303.469	358.932	259.553	108.766	145.102	166.118	123.391
ENSG00000013619	MAMLD1	4.24471	3.90653	2.23721	6.96762	5.86527	5.80687	7.75449	6.35629	7.50029	3.24188	2.25134	1.6082	4.14506	3.74384	4.80734	4.34949	4.41294
ENSG00000013725	CD6	4.01678	3.25104	1.6744	5.18223	4.37537	3.79842	7.33946	4.85432	4.90678	1.849	1.0551	0.901751	2.23187	1.93906	3.38949	1.66384	2.9096
ENSG00000013810	TACC3	30.7207	22.6053	18.8881	26.5044	30.1796	23.4704	22.5973	18.9505	21.7724	24.7819	19.5056	16.5363	20.4223	25.3188	27.466	11.9369	18.0322
ENSG00000014123	UFL1	23.4154	35.9046	34.7691	28.9254	25.932	26.166	29.7059	32.3046	13.7433	18.422	16.9929	16.1793	20.2541	18.4724	17.4074	17.4384	12.3811
ENSG00000014138	POLA2	40.7202	36.2825	28.4426	33.8751	43.9401	35.4338	16.8378	16.5222	19.2011	29.8832	23.5284	19.1394	35.2654	34.384	36.2519	13.9911	18.4219
ENSG00000014164	ZC3H3	10.607	5.48124	5.45016	6.5175	7.08608	5.44648	6.24005	7.51401	7.25996	8.75786	8.69152	9.28482	10.3479	7.40808	9.37283	7.85197	9.37725
ENSG00000014216	CAPN1	337.291	208.877	163.004	233.406	256.477	226.101	330.187	306.162	325.816	262.13	326.669	362.154	321.46	290.237	314.866	270.179	360.701
ENSG00000014257	ACPP	1.67978	2.66722	4.47456	1.43228	2.21341	1.47755	1.2724	1.79339	0.497793	1.24396	0.62335	0.0748493	0.500515	1.57906	1.96677	0.759582	1.94386
ENSG00000014641	MDH1	126.424	153.083	140.947	160.29	152.453	148.017	148.947	139.919	92.4266	111.188	105.266	93.3718	122.077	117.709	125.139	90.77	90.3143
ENSG00000014824	SLC30A9	40.8363	58.3223	62.1121	50.8577	48.2896	50.9755	46.83	52.2137	28.0403	36.5786	31.5008	29.9097	37.4754	35.6275	36.0878	25.4549	24.2456
ENSG00000014914	MTMR11	144.462	152.622	166.58	87.9836	112.055	86.431	133.547	184.325	68.5226	132.178	164.47	178.209	180.655	90.1627	111.552	145.583	125.505
ENSG00000014919	COX15	27.9714	32.0092	31.5626	27.2996	27.4044	25.521	27.8994	29.1267	18.9467	22.5523	23.5263	23.5497	23.1621	23.9336	23.5487	21.5063	20.3864
ENSG00000015133	CCDC88C	33.7903	23.7195	16.5808	31.5794	32.2961	32.4258	33.8221	30.7325	31.2637	21.0706	22.49	19.6652	26.6132	30.1898	34.6592	26.0583	34.3871
ENSG00000015153	YAF2	17.806	24.3847	29.3278	21.5443	22.5408	19.6278	19.9741	19.4664	8.35814	18.0106	12.7246	12.4464	20.3081	15.1586	13.6913	16.2494	12.3474
ENSG00000015171	ZMYND11	40.4901	51.3033	44.3014	48.7677	49.0549	52.3867	48.3521	44.8417	25.9175	35.9998	25.6829	27.0631	36.8412	37.4901	40.1819	31.5178	26.3246
ENSG00000015285	WAS	0.30666	0.23561	0.408438	0	0.0985561	0.224785	0.154859	0.0935432	0.151462	0	0	0	0	0.262066	0.211208	0.346673	0.354871
ENSG00000015413	DPEP1	0.411676	0.316295	0.65797	0	0.317536	0.24141	0.187102	0.226039	0.121998	0	3.74979	9.0252	0.210283	0.492535	0	0	0.0952793
ENSG00000015475	BID	64.9877	69.6538	53.3556	69.9237	69.7578	66.5032	70.7699	72.8863	60.659	50.4923	47.859	43.9787	57.4538	58.1929	63.9985	43.5305	53.3155
ENSG00000015479	MATR3	170.069	236.361	200.864	244.615	232.627	234.904	220.82	213.87	100.069	144.818	102.124	91.0387	152.725	140.779	143.374	106.117	104.292
ENSG00000015520	NPC1L1	0.0420134	0.112978	0.0559574	0.019191	0.0202537	0.0153982	0	0.0192236	0	0.100006	0.0212602	0.0280812	0	0.0718078	0.0868086	0	0
ENSG00000015532	XYLT2	15.1615	8.87245	7.97642	9.81111	13.8871	8.2055	10.1829	8.6947	11.6444	13.6338	13.8611	12.701	14.8758	14.8355	15.82	10.0268	12.8371
ENSG00000015568	RGPD5	8.39574	6.12303	7.30671	7.28062	9.47074	8.11047	3.66414	5.17293	0.247156	10.9703	9.75379	5.79742	11.8573	8.44193	11.0479	7.8884	10.8309
ENSG00000015592	STMN4	0	0	0	0.0622244	0.0656703	0	0	0	0	0	0	0	0	0.058207	0	0	0.157639
ENSG00000015676	NUDCD3	63.1139	52.509	51.0427	46.8635	50.9214	43.454	46.4165	48.7697	42.6477	53.5301	48.2803	45.8399	53.5267	44.8614	51.1811	43.1885	42.3619
ENSG00000016082	ISL1	4.46252	3.0159	2.86173	4.03905	2.70902	3.11964	3.84975	2.76029	1.7755	0.13114	0.125455	0.165705	0.158295	0.529665	0.640313	0.910865	0.765049
ENSG00000016391	CHDH	5.06757	3.00167	2.18698	4.33212	4.81769	4.51353	3.09874	3.95087	2.93638	1.12314	0.515737	0.454136	1.1388	3.53226	2.91014	1.41619	2.34243
ENSG00000016402	IL20RA	38.551	44.3065	36.603	28.1286	32.4464	32.0121	30.4545	34.6965	19.2763	31.093	20.6992	19.1339	22.7056	20.0606	26.6501	20.8737	19.8397
ENSG00000016602	CLCA4	0.250039	0.448251	0.148011	0.456853	0.241076	0.407292	0.399843	0.483053	0.205827	0	0.0281173	0.148553	0	0.0474841	0.0861055	0.0471107	0.0321498
ENSG00000016864	GLT8D1	46.7069	57.1733	46.6804	51.4798	42.4654	45.9478	46.8274	54.4651	26.1258	30.9495	27.1678	33.3829	37.2203	34.3182	32.491	33.194	26.317
ENSG00000017260	ATP2C1	52.7142	62.309	57.9319	56.4063	57.471	54.3339	60.4477	55.9579	32.5649	40.8821	43.0085	43.7979	47.8113	38.5569	43.2602	32.5007	28.6863
ENSG00000017427	IGF1	0	0	0	0	0.0334621	0	0	0	0	0	0	0	0	0	0	0	0
ENSG00000017483	SLC38A5	63.9224	33.7677	39.8157	39.3382	45.8094	38.557	23.415	20.1973	42.8811	42.3921	21.1784	18.3653	23.1484	34.135	34.1692	14.5605	18.1065
ENSG00000017797	RALBP1	28.6865	35.1223	31.7027	27.654	27.7219	29.3482	29.5114	33.2573	17.3086	24.5067	26.3164	27.6136	26.463	22.1274	24.4544	19.2488	19.1694
ENSG00000018189	RUFY3	19.0746	26.9068	24.5372	26.1586	22.9153	26.0528	24.2565	23.8969	14.0351	14.7554	14.6874	17.7734	18.976	16.1894	17.4616	15.7673	13.5256
ENSG00000018236	CNTN1	0.0405834	0	0	0	0	0	0	0.0371386	0	0	0	0	0	0	0	0	0
ENSG00000018280	SLC11A1	0.324656	0.317465	0.353788	0.0808893	0.142281	0.129805	0.111782	0.297098	0.437319	0.23418	0.298704	0.197269	0.414584	0.403557	0.487861	0.150144	0.40985
ENSG00000018408	WWTR1	62.0269	67.0451	63.6087	92.7893	85.1962	91.336	82.4374	71.9676	59.7312	51.0486	44.1766	40.6979	59.8626	52.0353	58.055	51.937	42.9141
ENSG00000018510	AGPS	23.3496	31.0898	28.458	30.8987	27.6867	26.0639	27.131	28.3086	15.6093	15.8912	14.9765	14.7782	16.5387	14.9232	17.17	11.727	11.1294
ENSG00000018610	CXorf56	24.3549	27.8807	26.6585	26.4123	25.8354	27.2756	30.1994	25.663	19.6109	22.1219	21.6295	22.7682	24.7977	21.9721	26.6182	20.8795	20.6514
ENSG00000018625	ATP1A2	0.0330876	0	0.176277	0	0	0	0.0250632	0	0	0	0	0	0.126758	0	0	0	0
ENSG00000018699	TTC27	14.28	14.2654	12.3868	16.9021	18.3151	17.7438	15.0386	13.7318	10.0175	11.6183	8.4778	8.6408	10.318	11.6116	12.6744	8.89184	8.96853
ENSG00000019102	VSIG2	4.25809	3.27154	5.11531	0.228826	3.21997	0.367203	0.758921	3.82024	0.371136	0	0.337998	0	0	0.428104	0.172512	0	0.0966179
ENSG00000019144	PHLDB1	24.3099	16.7359	16.4635	20.0756	22.644	16.5509	18.3518	18.5512	20.2692	17.6104	19.0154	19.0575	28.6232	17.6292	22.816	15.3712	18.8498
ENSG00000019186	CYP24A1	137.337	132.356	76.8029	204.058	144.463	190.834	217.364	178.371	105.224	109.714	68.159	52.1117	79.6828	72.4605	138.226	132.788	140.617
ENSG00000019485	PRDM11	10.1908	7.95108	7.39152	10.2481	9.38755	9.09135	10.0531	9.23539	9.53988	8.4306	7.81527	6.49458	11.7778	9.5865	11.9972	9.77902	9.80457
ENSG00000019505	SYT13	71.2302	83.2963	82.4355	85.8516	83.8496	78.2668	88.55	91.1499	52.2165	31.9788	25.6219	27.155	42.7258	36.2947	40.6755	29.8789	31.8745
ENSG00000019549	SNAI2	7.02824	5.07845	10.4753	10.3191	9.80146	7.42102	7.82718	8.99666	8.9882	4.24879	4.40332	4.52981	7.95998	3.64663	4.19231	5.88803	3.14676
ENSG00000019582	CD74	6.96547	5.6275	6.12108	6.75702	8.72362	8.84298	7.61514	6.04565	8.51209	4.55813	5.08729	2.68779	3.20949	10.0028	7.93793	3.65304	5.23519
ENSG00000019991	HGF	0	0	0	0	0	0.037358	0	0	0	0	0	0	0	0.0871077	0.0526524	0	0
ENSG00000019995	ZRANB1	12.5596	14.4745	15.982	13.7365	15.1368	15.6897	14.5385	15.554	8.84625	12.1176	8.98138	9.0844	12.5748	12.6481	14.3308	11.4737	9.14356
ENSG00000020129	NCDN	11.4361	8.20957	6.38498	7.91484	8.54807	6.03306	7.56884	7.58473	9.62791	12.8318	12.071	15.3261	16.0421	11.2785	13.2468	9.45135	12.4988
ENSG00000020181	GPR124	0.116009	0.0445654	0.154512	0.0397431	0.111851	0.0850359	0.0109843	0	0.0214866	0.0690352	0.0880566	0.0775389	0.0185178	0.123924	0.11985	0.0491797	0.0167809
ENSG00000020256	ZFP64	14.2989	13.7828	11.5752	13.782	15.4622	14.4477	13.4147	14.3756	10.6421	11.9179	13.9403	14.555	14.5323	13.761	14.1962	11.8454	13.6246
ENSG00000020426	MNAT1	74.4455	94.122	88.9556	107.181	93.1284	114.06	86.4601	81.1694	52.0121	56.2646	42.9173	37.1613	60.0181	55.8686	60.7248	48.7377	43.0746
ENSG00000020577	SAMD4A	27.2425	18.4962	22.32	23.2947	23.6005	22.9777	23.1648	17.7877	18.4341	24.636	23.2882	21.6626	24.0071	19.937	23.0692	23.3323	17.8176
ENSG00000020633	RUNX3	0.240664	0.102725	0	0.171004	0.103128	0.0196011	0	0.220236	0.0792439	0.0848686	0.216505	0.17873	0.170737	0.0228519	0.138129	0.0906887	0.185666
ENSG00000020922	MRE11A	30.2485	39.1596	34.3345	35.2941	38.9858	36.0906	22.7026	27.7443	14.5806	26.3924	15.3243	13.1542	22.4771	23.8363	23.3031	15.3938	16.8404
ENSG00000021300	PLEKHB1	37.6079	24.5309	8.92755	60.4874	49.0865	50.7458	44.5718	36.4758	40.7888	21.5172	9.58016	8.54987	18.1646	43.814	52.3325	21.2575	49.1454
ENSG00000021355	SERPINB1	139.266	220.08	205.453	162.184	154.64	158.331	139.04	140.971	87.4498	104.22	108.375	111.826	85.8753	86.4946	90.7553	67.3716	67.5089
ENSG00000021488	SLC7A9	0.526283	0.960328	0.963809	0.300496	0.317137	0.192886	0.199324	0.842817	0.0974757	0.104394	0.932109	0.791461	0.33603	0.337314	0.135926	0.557768	0.0761276
ENSG00000021574	SPAST	24.3629	32.9362	33.306	24.227	25.5996	23.1426	28.2545	29.6872	13.7815	20.0712	21.4323	20.9517	23.5903	17.4372	17.4889	15.9357	13.9289
ENSG00000021645	NRXN3	0	0	0	0	0.0655437	0	0	0	0.0503641	0	0	0	0	0	0	0	0
ENSG00000021762	OSBPL5	33.3172	19.3433	18.1215	23.0002	29.652	23.1787	32.0317	31.0755	30.268	22.5479	28.6843	29.7757	30.3693	24.1564	28.5797	25.4363	28.5238
ENSG00000021776	AQR	19.8303	24.9815	23.8776	24.1163	23.0467	24.4536	24.2344	23.8478	11.3815	13.5984	10.7979	10.6826	13.1745	14.7184	14.9829	14.3158	10.7971
ENSG00000021826	CPS1	1.62551	1.22533	3.34963	0.420285	0.94626	0.696924	0.62726	1.1788	0.545333	5.30503	1.67616	2.09094	2.34992	3.87908	4.87954	1.82027	3.37171
ENSG00000021852	C8B	0	0.101698	0	0	0	0	0	0	0	0	0	0	0	0	0	0	0
ENSG00000022267	FHL1	1.46976	0.638259	1.87244	0.583789	1.35546	0.889982	0.726071	1.16956	0.378743	0.608438	0.517388	0.170846	0.408015	3.11276	0.528143	0.541803	0.443692
ENSG00000022277	RTFDC1	103.719	100.047	100.762	100.534	96.6123	96.2826	113.547	98.478	74.9184	76.3744	80.7803	84.6495	100.614	85.5401	92.4039	70.3331	82.6658
ENSG00000022567	SLC45A4	22.9786	16.4624	16.1728	14.9235	19.1625	14.6284	21.4892	20.6046	16.6206	16.6338	19.6739	18.0882	26.9446	16.4729	20.111	21.3294	17.7695
ENSG00000022840	RNF10	98.5113	95.3787	95.4595	91.8266	90.0599	82.4899	108.408	105.612	72.2551	75.704	83.4022	82.9236	87.6146	68.8412	86.7371	77.5624	83.6397
ENSG00000022976	ZNF839	8.92661	7.94831	7.46537	9.5142	8.57328	9.10483	7.23347	8.77047	6.10072	13.6714	13.7616	12.3491	15.7733	10.9697	12.9396	12.4969	10.5702
ENSG00000023041	ZDHHC6	53.5766	67.3943	67.8652	56.4329	54.0493	52.5232	56.4758	55.6288	32.0596	33.592	29.671	31.3649	34.7467	30.0568	30.9652	23.1098	23.2498
ENSG00000023171	GRAMD1B	149.728	157.285	154.984	163.786	151.386	158.922	220.335	252.156	125.356	121.885	127.514	145.002	190.153	145.75	157.449	186.29	174.487
ENSG00000023191	RNH1	101.263	54.6515	43.8351	57.2244	71.6045	63.2209	71.7266	65.0016	77.8313	64.743	79.6653	72.1097	73.4687	69.9475	79.859	57.4382	79.3897
ENSG00000023228	NDUFS1	79.8976	90.0413	77.1996	92.8226	90.9343	86.2623	91.5576	91.8486	55.7451	55.9318	53.0953	53.0762	64.8328	66.0818	67.8497	53.9176	52.6128
ENSG00000023287	RB1CC1	31.3957	43.9411	42.957	39.7228	34.7575	40.6552	37.9946	41.2099	17.2944	22.7421	19.0498	20.3821	24.4892	23.7621	23.5822	22.9488	16.7894
ENSG00000023318	ERP44	16.251	19.7179	20.4408	17.4324	17.1318	17.012	20.2408	21.7846	9.29827	10.2289	8.85347	10.7366	11.4759	10.7547	11.4334	9.88934	10.0048
ENSG00000023330	ALAS1	77.1838	77.4268	71.1655	89.9791	95.6572	96.095	114.291	96.6197	75.729	55.1076	73.6561	83.8482	88.6915	71.0258	72.9941	70.7049	66.9306
ENSG00000023445	BIRC3	40.3861	60.6691	75.1563	38.2903	47.6874	45.6595	49.497	67.7803	21.6374	26.4598	19.3087	24.6355	21.7856	20.159	19.1117	27.2922	13.2021
ENSG00000023516	AKAP11	15.468	20.4651	21.1015	20.6896	19.7195	19.6684	19.0519	19.0525	8.43757	12.5967	10.0566	10.4804	15.5019	11.2247	13.0386	13.3914	9.05371
ENSG00000023572	GLRX2	20.6833	22.7897	27.548	21.0927	17.4685	22.4478	25.8691	29.1984	15.9174	14.7573	12.4948	13.503	15.3561	11.0986	11.7607	19.3038	12.2458
ENSG00000023608	SNAPC1	7.73373	10.591	8.18868	8.72071	7.79971	9.25052	7.35331	8.61708	4.9385	8.21597	6.48434	5.32052	6.69414	7.21747	6.48541	6.47481	4.79307
ENSG00000023697	DERA	29.431	47.8284	37.8776	33.7599	35.7092	36.7835	35.0056	38.886	20.4568	24.795	22.9253	26.1915	28.1873	24.374	25.8787	22.5702	19.4206
ENSG00000023734	STRAP	37.0205	42.2867	33.571	41.1064	41.864	39.5139	39.6396	41.2664	26.187	26.3271	32.6842	30.1403	35.4562	31.4688	32.6516	19.6177	23.5282
ENSG00000023839	ABCC2	2.63922	10.0835	5.88252	0.902112	2.02531	0.829106	0.666386	5.33972	0.425644	1.96588	5.45117	5.06406	2.01758	0.79784	0.945962	0.669786	0.519412
ENSG00000023892	DEF6	16.7113	10.6008	9.70206	10.6476	11.3199	9.64261	11.8795	14.3125	10.5395	15.7075	14.311	13.7472	14.3363	10.9123	14.0772	13.4422	14.4295
ENSG00000023902	PLEKHO1	1.51597	1.35109	1.93835	1.71732	2.51401	3.24477	1.24018	0.610407	2.60565	1.44341	1.41152	0.729543	1.3164	1.65827	1.81674	1.23392	2.2455
ENSG00000023909	GCLM	15.6231	33.1276	19.2421	27.778	25.5911	27.6241	30.6246	28.3376	19.9132	14.4843	8.38752	9.35687	9.93953	15.1218	16.8345	11.2047	9.46081
ENSG00000024048	UBR2	16.9227	22.8559	21.3529	18.7147	19.2459	18.0345	19.962	21.9779	11.3341	14.2836	15.1013	16.0383	19.1748	13.2261	14.2461	14.8545	11.471
ENSG00000024422	EHD2	12.7616	6.54322	9.23981	9.97953	9.63371	7.43799	12.2941	14.6868	11.8134	13.2681	14.8805	15.8829	20.0318	10.9943	16.5537	17.119	18.9317
ENSG00000024526	DEPDC1	14.2159	24.0447	22.0897	13.0247	14.8982	15.5853	6.66381	5.07169	2.62536	11.4103	6.08858	5.31544	5.2619	10.1415	9.23759	1.50227	3.4332
ENSG00000024862	CCDC28A	14.06	20.372	23.1026	13.7522	13.1876	16.4114	13.1969	18.7403	6.34047	14.3086	13.3016	14.7091	14.3441	12.4072	12.5519	17.1039	14.325
ENSG00000025039	RRAGD	0.237428	0.0608062	0.0702731	0.0723019	0.101741	0.0966875	0.079932	0.0241416	0	0	0	0	0	0.135268	0.0272543	0	0
ENSG00000025156	HSF2	4.94199	6.76224	6.83295	6.23475	7.48761	7.76257	7.09473	6.84834	2.23167	5.52703	3.28678	2.83128	5.04871	5.59089	5.59184	3.27228	4.90194
ENSG00000025293	PHF20	30.2495	31.7392	26.4117	35.0879	32.4942	35.2755	36.4993	30.5618	21.3694	26.6197	21.2446	21.3212	26.8057	26.4512	27.8417	25.0256	22.0992
ENSG00000025423	HSD17B6	0	0	0.0978291	0.0671023	0.0708184	0	0.0556377	0	0	0	0.223013	0	0.0937966	0.06277	0.303531	0	0.169997
ENSG00000025434	NR1H3	58.296	61.8696	52.9343	36.3083	50.0384	42.9075	48.1559	64.9831	34.1249	45.3031	53.4152	55.2662	63.0064	44.42	49.486	44.3418	46.5471
ENSG00000025708	TYMP	33.3358	17.13	22.953	15.9898	29.9601	16.3035	26.7198	27.8449	46.043	20.4252	40.0606	72.783	40.9191	22.5973	24.0909	34.7023	22.3109
ENSG00000025770	NCAPH2	43.0911	24.7392	18.9409	28.4169	37.4194	27.7513	26.516	26.2889	33.8978	36.9831	30.3737	26.7034	33.3442	37.6784	43.9772	27.2603	32.8034
ENSG00000025772	TOMM34	47.8911	46.8064	41.5376	43.2442	46.9159	42.9649	36.1471	32.0582	34.7527	36.6771	44.275	35.3507	37.6432	34.5743	38.7515	19.6324	26.9932
ENSG00000025796	SEC63	21.2423	30.1949	28.2925	36.6649	32.514	31.878	34.5285	29.7259	17.6059	16.0068	16.7404	16.6835	20.9315	18.8838	19.3183	19.0614	14.3188
ENSG00000025800	KPNA6	29.6456	34.1538	32.0075	36.1807	36.3555	34.132	35.9781	33.6945	23.6632	26.5565	26.3806	27.5034	30.7077	25.4784	29.8052	23.3196	23.2957
ENSG00000026025	VIM	56.0915	47.1703	10.1817	86.0309	65.8277	87.0644	66.2294	26.1898	103.218	6.36878	2.0309	4.34306	2.19644	17.9653	29.5172	3.24073	9.73094
ENSG00000026036	RTEL1-TNFRSF6B	5.89707	2.23018	1.77026	3.05655	4.52204	2.57565	2.98566	3.10369	4.43683	5.76998	4.0819	3.02252	7.80365	5.20926	5.41362	3.03102	5.39215
ENSG00000026103	FAS	6.70242	7.33294	6.71303	6.7109	7.44443	7.15325	5.28002	3.87637	1.98623	7.06233	2.93038	3.44049	4.51912	5.5903	4.20998	3.27324	3.22655
ENSG00000026297	RNASET2	217.558	136.534	192.252	91.2818	127.139	99.8301	110.347	118.769	78.7717	153.147	156.696	132.122	136.413	87.8768	103.742	89.8661	102.918
ENSG00000026508	CD44	507.731	545.534	565.221	688.644	641.515	632.407	635.838	620.668	413.402	183.317	145.674	131.795	200.838	220.28	261.899	200.064	202.064
ENSG00000026559	KCNG1	0	0	0	0	0	0	0	0	0	0	0	0	0	0	0	0	0
ENSG00000026652	AGPAT4	2.43671	2.80823	3.08767	4.00387	4.56822	4.58938	5.29374	4.75397	4.81404	1.69173	0.890542	0.882194	1.51261	1.47501	1.923	1.69297	1.50781
ENSG00000026751	SLAMF7	1.20049	0.614899	0.639569	1.16984	0.694475	0.821307	0.909346	0.952109	1.18586	0.190505	0.364493	0.0534927	0.153302	0.581353	0.454752	0.203569	0.324152
ENSG00000026950	BTN3A1	25.5288	28.5942	20.8155	25.8933	22.826	22.1836	33.9096	31.4824	14.9638	17.7073	16.7554	16.8197	20.2112	16.1572	21.5165	22.0098	18.8518
ENSG00000027001	MIPEP	11.0548	13.9306	12.2274	11.567	13.0927	10.8231	11.0395	12.3218	5.44117	6.92001	5.72961	5.62477	6.44787	6.96285	6.6786	5.3189	7.08251
ENSG00000027075	PRKCH	17.1875	18.1133	16.7492	18.3189	19.1952	17.8271	17.9882	17.9568	11.0782	12.4555	14.0609	14.6662	16.3149	15.496	17.3126	14.7183	13.0608
ENSG00000027644	INSRR	0	0	0	0	0	0	0	0	0	0	0	0	0	0.0138372	0	0	0
ENSG00000027697	IFNGR1	56.3198	86.2508	93.6386	52.4522	56.1287	55.394	60.7529	75.5547	23.5309	33.49	36.408	37.7842	36.4172	29.0147	26.1981	31.6437	21.5946
ENSG00000027847	B4GALT7	28.7337	17.3117	14.1792	19.0738	25.0131	19.8878	23.2527	19.8628	22.2066	19.9283	21.9149	17.6163	21.91	21.4196	24.5594	16.3875	25.8951
ENSG00000027869	SH2D2A	4.61554	4.38056	2.8929	2.23231	1.39611	2.71986	1.71381	2.48456	1.87736	3.87761	5.1292	3.38741	2.08024	2.47489	2.05693	1.22771	2.82767
ENSG00000028116	VRK2	29.257	42.33	41.5693	33.6444	35.6489	34.8358	29.2651	26.8629	19.468	17.0519	13.7916	12.4708	18.0256	16.1535	16.6013	12.5064	9.55218
ENSG00000028137	TNFRSF1B	9.5864	8.3794	6.1373	5.14044	7.88093	4.71857	5.78815	5.80607	6.79341	4.07874	5.92905	6.09789	5.32251	5.83755	4.44952	3.53388	4.63569
ENSG00000028203	VEZT	86.8275	118.289	125.404	100.295	108.911	110.495	117.295	109.147	60.9382	76.152	68.9713	70.4339	72.6928	64.5369	71.2802	63.8498	47.4451
ENSG00000028277	POU2F2	0.366776	0.140899	0.36638	0.251305	0.559913	0.358468	0.208369	0.531435	0.724615	0.339521	0.216535	0.163432	0.234185	0.18284	0.221036	0.362804	0.247589
ENSG00000028310	BRD9	34.9915	27.051	23.6395	29.3251	36.8043	30.2596	33.5698	30.6981	29.1911	19.733	22.4994	22.4214	27.6966	26.9375	31.7059	23.8447	24.8896
ENSG00000028528	SNX1	44.2807	41.5783	42.2292	43.0256	45.8174	46.482	47.4784	46.0637	27.2048	33.9102	32.284	30.0607	41.72	37.1822	40.4068	37.413	29.5044
ENSG00000028839	TBPL1	18.4131	27.4931	26.6065	29.517	23.1962	27.4396	27.5661	21.619	10.939	11.3019	12.2184	11.8426	13.7531	15.5128	15.5232	11.6351	12.8651
ENSG00000029153	ARNTL2	78.9181	88.4051	81.567	119.865	97.7939	114.908	93.1658	69.6909	79.1062	47.0898	28.0388	22.6379	31.981	52.3577	62.9517	26.1139	32.2376
ENSG00000029363	BCLAF1	133.997	205.522	178.571	192.774	180.681	172.99	161.396	162.254	81.044	100.457	82.8409	86.0995	111.141	110.638	113.17	81.3166	74.7987
ENSG00000029364	SLC39A9	95.5498	115.033	103.307	94.8946	89.9342	91.568	98.6284	117.074	54.6468	77.3888	85.2292	97.8665	103.722	82.2887	86.0372	75.3146	72.0444
ENSG00000029534	ANK1	11.161	7.18766	7.95708	7.52938	8.39145	8.03185	8.74221	9.82843	6.19654	9.67444	7.81904	7.38727	9.2416	9.13188	10.0436	9.41693	10.6216
ENSG00000029639	TFB1M	9.13139	8.17368	7.20275	8.4231	6.15431	9.55273	8.39422	8.84305	4.46628	6.04945	5.83206	5.68851	6.67944	5.60641	8.70097	4.96098	3.48812
ENSG00000029725	RABEP1	22.502	30.0388	29.6297	26.4205	26.8728	27.7403	27.8528	30.4901	13.8293	18.6657	20.5997	19.3128	21.9757	20.5191	21.9525	20.0325	16.7482
ENSG00000029993	HMGB3	64.9873	85.6164	63.5524	66.0558	78.7457	70.8824	37.1047	32.7715	36.0015	69.9907	56.1921	42.0018	46.3538	66.2107	67.4411	22.8343	29.8106
ENSG00000030066	NUP160	26.9777	32.1909	32.1175	28.4495	31.5689	29.262	29.8677	26.3428	17.4465	22.6311	17.1789	16.0672	20.6654	20.1245	21.5065	20.0301	13.6256
ENSG00000030110	BAK1	31.19	28.794	21.2603	20.8111	25.27	19.3016	28.0479	29.4391	24.8012	24.942	38.3424	45.787	33.0522	22.6423	23.0282	21.3912	24.4245
ENSG00000030419	IKZF2	26.5692	31.9822	31.0636	41.1836	42.3766	41.7357	35.1588	41.3168	17.0232	21.3736	10.1594	10.1873	24.9026	26.4046	25.9741	24.2838	19.3696
ENSG00000030582	GRN	305.233	191.78	161.17	128.56	185.382	131.194	172.053	207.651	154.509	260.126	315.918	299.402	302.874	212.542	235.266	250.974	243.748
ENSG00000031003	FAM13B	12.4583	16.5912	14.2312	19.2356	16.1455	15.8947	15.9662	13.722	8.44823	9.86717	7.99681	7.41173	12.154	9.47645	11.9199	9.0974	8.39036
ENSG00000031081	ARHGAP31	0.905038	0.982182	0.241083	1.1782	1.22164	0.920472	1.61104	0.921389	0.821372	0.161572	0.240439	0.0756144	0.216699	0.647747	0.689562	0.326122	0.720033
ENSG00000031691	CENPQ	3.73924	6.90293	8.78464	6.02551	8.11172	6.0909	3.38314	3.61194	2.30855	2.71965	2.36523	1.52732	5.1729	3.06234	4.50687	2.11357	1.86305
ENSG00000031698	SARS	125.671	111.22	108.013	112.373	119.727	111.113	129.846	127.446	101.756	103.394	113.913	124.944	115.884	103.751	124.103	99.7254	103.534
ENSG00000031823	RANBP3	45.4083	36.5951	27.9195	31.5515	38.2791	35.3101	39.0366	37.8712	32.5733	36.5057	36.1085	38.3795	40.3448	36.4439	36.4868	29.8425	35.8654
ENSG00000032219	ARID4A	21.9229	30.0264	32.2627	26.2037	23.6944	29.6103	25.2649	30.4367	12.3814	20.7842	17.3414	16.0963	26.5867	22.3857	23.9339	25.6326	18.4703
ENSG00000032389	TSSC1	34.4237	31.0141	33.4531	31.4483	40.9738	31.8494	37.4566	36.2218	32.3151	29.4487	39.7756	35.974	44.0304	37.0838	38.4594	28.6161	31.1418
ENSG00000032444	PNPLA6	38.5972	23.1181	20.6629	25.5171	26.7191	22.5833	27.0569	27.5068	30.31	34.4468	45.8373	41.7282	44.735	31.8886	38.9056	28.7471	37.6071
ENSG00000032742	IFT88	6.42889	12.6259	13.1806	9.40372	9.61108	10.828	10.7518	12.0638	4.81643	5.90339	6.06783	6.13165	8.16353	7.56198	6.90291	7.34939	5.43341
ENSG00000033011	ALG1	35.5271	30.4115	20.4889	29.4764	31.1513	29.822	26.7107	29.8088	26.19	26.2303	28.2828	26.7509	30.6205	28.7787	30.92	21.5264	25.861
ENSG00000033030	ZCCHC8	23.3119	27.4089	27.7558	26.8541	25.5791	24.9414	27.3495	29.9525	13.2003	22.9185	15.3713	13.7976	20.9486	15.5619	20.9211	17.3029	15.6229
ENSG00000033050	ABCF2	32.3041	30.7682	28.467	28.2933	29.6406	26.2308	30.0141	26.1681	24.68	20.7014	27.0309	24.1791	26.2966	25.3546	25.8451	16.2184	22.2489
ENSG00000033100	CHPF2	28.9446	21.5902	16.5672	21.3242	23.1934	20.8362	25.7921	26.5867	28.3355	26.9482	34.7454	30.3351	33.7852	27.1943	32.7411	26.3385	30.6412
ENSG00000033122	LRRC7	0	0	0.222081	0	0.026794	0	0.0210505	0.0762936	0	0	0.056251	0	0.0354878	0.0712469	0.0287102	0	0.0643182
ENSG00000033170	FUT8	83.2319	92.091	94.1113	138.711	103.668	122.788	148.549	116.754	94.4067	59.7286	39.9386	45.9054	62.9296	66.0881	97.7329	56.1262	69.8691
ENSG00000033178	UBA6	54.3312	78.0821	84.5674	60.468	61.1663	59.3429	62.9161	66.9336	31.7063	41.1844	33.003	35.0173	40.1966	37.1029	34.7192	30.9387	22.9847
ENSG00000033327	GAB2	7.38564	6.35081	4.43156	7.29248	7.30792	6.66056	6.17087	5.25678	6.56608	6.36917	5.46639	4.74698	5.08724	5.40633	6.4124	5.92042	4.93812
ENSG00000033627	ATP6V0A1	23.1596	25.5161	18.7156	24.902	20.9496	19.146	26.9058	32.0883	18.363	17.6533	20.608	23.6107	29.367	19.1803	19.3561	20.4083	21.0415
ENSG00000033800	PIAS1	30.4537	30.7825	36.3398	32.3534	31.2886	29.6208	34.7587	35.2772	14.7521	23.2887	19.7339	18.7891	28.595	23.4344	24.3082	23.0165	18.7768
ENSG00000033867	SLC4A7	20.9586	28.4642	25.3443	24.9075	24.6858	25.4951	23.7625	22.1571	12.4352	15.49	15.5566	15.7782	17.1645	14.2481	14.234	11.3393	10.7245
ENSG00000034053	APBA2	0	0.0350975	0.182528	0	0	0	0.103808	0	0	0	0.138698	0	0	0.117115	0	0	0
ENSG00000034152	MAP2K3	43.4811	33.6449	33.3452	38.066	42.8608	36.9626	49.6889	49.9099	46.4032	29.9023	46.6023	46.535	52.8703	43.6977	47.1141	51.9798	49.9586
ENSG00000034239	EFCAB1	0	0.214883	0	0	0	0	0	0.42657	0	0	0	0	0	0	0	0	0
ENSG00000034510	TMSB10	6575.51	6425.72	6957.62	6304.95	6710.2	6422.34	7748.49	6792.5	6185.59	4869.41	5987.26	6155.99	5408.71	5476.04	5751.71	4691.99	5332.26
ENSG00000034533	ASTE1	12.083	13.366	11.3428	10.4733	10.0708	10.511	12.2127	12.4561	6.30941	9.12517	7.91924	9.48699	9.66691	8.67748	8.42226	9.44239	7.45456
ENSG00000034677	RNF19A	41.7921	49.2386	44.6717	59.6463	59.713	63.7082	64.7542	83.8873	33.7392	25.791	20.7235	23.3712	35.8289	35.3801	34.1302	35.007	21.6886
ENSG00000034693	PEX3	15.6438	24.0385	17.7578	19.272	19.7679	19.7198	16.5628	18.2202	11.3265	13.1648	13.0738	9.66395	14.226	10.3305	15.4882	11.3545	11.3145
ENSG00000034713	GABARAPL2	49.185	56.5304	58.3191	54.2491	51.4702	48.8036	61.3371	70.5339	32.2917	45.2127	41.0774	46.6392	57.3195	46.2188	50.71	47.8047	39.3332
ENSG00000034971	MYOC	0	0	0	0.0389236	0	0	0	0	0	0	0	0	0	0	0	0	0
ENSG00000035115	SH3YL1	65.1392	79.2792	78.6742	71.4782	77.2922	66.5213	69.8632	77.4929	37.2912	52.6243	40.3043	44.9235	61.8196	47.2535	45.4246	49.204	39.3175
ENSG00000035141	FAM136A	52.7109	62.9543	54.4749	61.6734	59.9047	60.7019	58.0984	58.4138	41.605	40.3283	40.8358	37.3507	45.5981	43.4356	41.8746	32.0283	34.3012
ENSG00000035403	VCL	69.9735	74.2293	68.7884	84.592	74.9772	75.0932	78.1195	71.6719	63.7722	56.5052	56.4691	56.5948	66.9124	51.4369	62.3172	45.9776	50.7884
ENSG00000035499	DEPDC1B	13.3377	17.591	18.6324	11.2323	16.5039	17.7382	10.1689	11.5297	6.24429	9.51417	5.18842	7.25958	7.04589	11.0269	11.0414	5.74636	5.63086
ENSG00000035664	DAPK2	4.89261	8.40256	2.8749	3.15509	6.15091	3.05893	3.59705	4.4773	1.20825	8.14465	10.5829	9.42574	6.61535	3.52527	6.343	5.04297	2.71988
ENSG00000035681	NSMAF	24.311	26.322	16.9363	24.2898	25.2296	27.1925	17.9109	16.5413	14.3258	18.3445	14.9257	12.2688	18.2959	21.5541	18.7826	11.5239	12.8504
ENSG00000035687	ADSS	55.3996	72.3186	69.8085	72.5885	68.6027	64.4973	73.8597	72.802	37.7366	39.8422	33.4482	39.9678	53.9388	44.9034	53.8769	40.738	37.7135
ENSG00000035862	TIMP2	41.8896	33.2689	31.673	37.6685	41.1391	33.9349	42.0923	40.8509	34.3344	31.7501	43.7746	48.3181	42.1166	27.9146	36.8893	33.5148	26.843
ENSG00000035928	RFC1	23.8047	29.227	31.5179	34.9239	30.1874	33.1103	27.0207	27.9222	15.4641	22.2187	14.6688	12.8227	21.3538	23.1691	22.6544	15.3908	15.1984
ENSG00000036054	TBC1D23	15.3366	24.0313	25.8657	19.1787	20.0366	20.8873	22.4094	25.1075	10.802	11.6167	8.63334	11.565	13.9063	12.3825	11.9067	10.8745	8.89133
ENSG00000036257	CUL3	64.0863	87.5317	85.1808	74.4159	76.7924	81.4845	80.7904	83.9655	39.6309	49.0219	43.2176	42.5706	55.5388	52.2086	54.1763	51.6027	39.6695
ENSG00000036448	MYOM2	2.87943	2.41341	1.04593	0.956561	2.18732	1.08731	1.58626	2.47531	1.03431	2.07698	3.09079	1.74961	2.67419	2.60984	1.71274	2.81126	2.82725
ENSG00000036530	CYP46A1	0.050677	0	0	0	0	0	0.0191934	0.0231877	0	0	0	0	0	0	0	0	0.029322
ENSG00000036549	ZZZ3	50.3552	60.3691	60.4996	64.6741	58.9577	61.7525	61.4688	62.2267	31.1765	37.1283	31.9419	31.203	44.3266	38.7013	42.5971	40.7894	31.1332
ENSG00000036672	USP2	2.07204	1.68944	0.732176	1.42937	1.75315	1.61182	0.864843	1.58658	1.37845	2.14734	0.641953	0.791386	0.755996	4.44489	3.36386	0.860475	3.03394
ENSG00000037042	TUBG2	15.2094	12.5479	11.8853	11.4849	12.7703	9.42081	13.0512	13.5588	10.1454	14.6951	20.9593	18.681	17.6305	14.5804	15.5389	13.514	14.8727
ENSG00000037241	RPL26L1	36.5471	33.4698	29.3365	40.2446	29.7313	38.9882	33.3687	30.1601	22.483	23.561	19.9802	16.5759	25.002	30.2565	25.4523	17.4301	19.8247
ENSG00000037280	FLT4	0	0.024567	0	0	0.0308293	0	0	0	0	0	0	0	0	0	0	0	0
ENSG00000037474	NSUN2	52.073	52.1806	50.2174	58.4272	64.3271	59.6183	63.4457	55.9415	43.2193	37.127	34.1503	39.7712	38.6592	37.8098	44.5347	27.49	35.4593
ENSG00000037637	FBXO42	13.7989	12.0704	10.7063	11.5058	11.8653	11.6118	13.2688	13.6579	9.00096	11.0941	10.7589	10.6406	11.9369	9.68891	10.6309	10.6561	9.81729
ENSG00000037749	MFAP3	37.3405	40.4612	44.5939	42.3041	42.4036	40.7237	46.6825	43.3108	25.7301	22.6035	21.7097	21.3925	27.4651	20.9503	23.9785	18.0911	18.5189
ENSG00000037757	MRI1	16.1226	12.6536	11.391	16.4712	14.6533	14.2749	17.6841	15.8117	14.7274	15.6811	18.7735	14.8317	21.9906	15.951	18.328	15.6786	23.0709
ENSG00000037897	METTL1	25.1045	23.297	14.5547	23.5642	25.1539	19.9174	22.9685	14.8652	16.0462	21.0908	19.5289	21.7147	15.8406	16.4059	20.6468	12.3537	16.6333
ENSG00000037965	HOXC8	1.55485	1.7014	2.63567	1.46349	0.953981	1.24333	1.64173	1.16416	1.18683	1.64492	1.04907	1.38565	1.44402	1.12742	1.46029	1.51803	1.03595
ENSG00000038002	AGA	46.4051	62.7312	42.8432	40.2261	43.4706	39.7491	50.7291	47.6938	25.2639	34.7279	30.6874	29.8416	33.5576	33.4981	34.3216	28.9126	29.5963
ENSG00000038210	PI4K2B	14.2179	20.861	15.675	12.9455	14.9461	13.4369	11.5622	13.098	6.44691	12.2998	12.7772	11.4736	11.5677	12.1097	9.72687	8.50687	6.05298
ENSG00000038219	BOD1L1	23.5382	30.7905	29.5317	29.4537	27.3651	31.1315	27.2371	29.8211	11.9147	18.1604	17.8557	16.2831	23.4846	21.4026	20.0406	21.7029	14.7104
ENSG00000038274	MAT2B	35.3628	47.521	38.6825	48.275	42.4787	46.8161	49.1258	45.1989	27.4276	31.2947	21.3649	22.4078	31.5935	32.0589	34.6814	27.0567	28.2151
ENSG00000038358	EDC4	30.6971	20.8949	14.8214	18.8198	23.6565	19.159	22.5123	22.5526	19.8668	23.3874	24.5024	21.9507	25.3362	20.8752	25.6287	17.6274	23.1795
ENSG00000038382	TRIO	53.1706	43.68	42.2854	62.2182	63.2597	60.6102	63.207	47.8569	51.6072	34.575	29.5948	28.3226	38.792	35.242	43.9933	33.7584	30.8479
ENSG00000038427	VCAN	30.1086	35.5983	33.6354	45.7943	35.7558	44.6892	29.5761	16.8419	16.9668	2.1776	1.23708	1.27944	2.68005	9.13516	8.70853	3.08954	11.1025
ENSG00000038532	CLEC16A	8.3169	6.3358	6.05492	6.66436	6.16699	5.25683	7.32761	6.12744	5.48284	6.45921	7.88226	6.87796	8.32548	5.72211	7.57281	6.78265	6.07643
ENSG00000038945	MSR1	0	0	0	0	0	0	0	0.0800056	0	0	0	0	0	0	0	0	0
ENSG00000039068	CDH1	316.758	297.141	294.745	265.524	297.709	263.045	380.757	404.755	250.184	160.063	238.601	299.544	218.12	186.466	201.13	188.442	166.046
ENSG00000039123	SKIV2L2	45.7854	61.2812	49.6078	66.991	60.856	60.4901	65.5095	60.7535	30.7439	28.8896	22.4334	23.3161	35.4054	34.6557	37.2027	25.6333	28.9727
ENSG00000039139	DNAH5	5.95325	5.75996	4.80295	11.0565	9.16181	11.1205	10.3991	8.89266	5.24952	3.88529	1.85042	1.86056	3.78093	5.25514	5.90197	5.71802	5.00764
ENSG00000039319	ZFYVE16	22.6109	33.1474	27.9342	35.2714	33.1561	32.4863	33.7138	31.5657	16.3627	15.8583	11.4312	11.6188	19.4101	18.6231	20.7567	13.3502	12.7548
ENSG00000039523	FAM65A	13.9856	8.46038	8.61782	10.5372	11.5857	10.8997	10.3198	8.45875	12.8624	13.5841	14.9679	11.9265	14.1131	11.5054	14.0334	13.8342	9.58038
ENSG00000039537	C6	0.473726	0.161764	0.210318	0	0.0507495	0.154332	0	0.240841	0.0779923	0	0	0	0.0672161	0	0	0	0
ENSG00000039560	RAI14	22.2476	16.8097	19.8416	28.4993	25.2898	27.2456	28.6951	22.6087	15.4443	10.7669	5.07544	5.25789	7.50275	9.20156	9.95554	6.83647	7.36795
ENSG00000039600	SOX30	0.427111	0.357986	0.10343	0.17736	0.112309	0.170769	0.17647	0.426388	0.115065	0.246465	0.11789	0.259523	0.14875	0.16591	0.280796	0.131684	0.404393
ENSG00000039650	PNKP	36.5999	24.281	20.5706	25.1958	33.7238	26.4476	28.2644	25.4168	33.9424	26.7745	34.2175	33.3979	51.7099	35.0487	39.5546	30.3714	36.3462
ENSG00000040199	PHLPP2	4.45841	6.93468	5.17542	4.60864	5.66574	4.53731	4.00714	3.7306	2.30305	5.10613	9.45217	10.7533	7.06881	4.91697	5.46523	4.36966	3.6131
ENSG00000040275	SPDL1	15.5797	24.8823	22.8074	19.171	20.0137	17.4131	11.8701	11.888	7.06678	13.2627	10.1134	8.25775	10.3246	11.218	10.746	4.92946	5.67678
ENSG00000040341	STAU2	50.9324	65.0442	52.6418	70.3361	48.085	60.6849	58.0829	56.4786	23.7396	35.911	32.3036	28.4174	41.4762	35.7477	40.9613	32.1366	34.1951
ENSG00000040487	PQLC2	11.0421	7.44409	6.84881	5.53833	9.65475	6.74499	8.36417	8.91601	10.4264	13.2279	12.9284	11.8665	14.3772	9.94521	10.8485	9.1786	11.0242
ENSG00000040531	CTNS	8.96614	7.89913	5.94443	6.84415	10.6042	7.39017	9.59889	6.85578	7.49884	7.84139	7.21914	7.24469	12.213	7.56014	8.35726	6.4195	9.40733
ENSG00000040608	RTN4R	6.52827	3.36878	3.11461	3.29355	3.19411	2.92831	3.28438	2.00624	3.46499	6.3395	7.69179	7.29406	5.16369	2.74784	3.77485	3.30451	3.49541
ENSG00000040633	PHF23	40.5895	42.468	39.196	32.3587	33.1313	30.2261	42.2252	37.3591	30.3758	30.2947	43.2194	47.9771	34.4299	24.9485	28.2791	27.3919	30.5887
ENSG00000040933	INPP4A	13.4468	16.467	13.9996	11.478	12.7471	11.3163	11.4608	12.8126	9.12568	14.204	16.0192	15.4231	17.2501	12.8247	15.1433	12.3931	12.9238
ENSG00000041353	RAB27B	64.2618	105.565	132.347	60.5672	77.7195	64.3323	89.3733	146.303	30.3726	33.1557	26.7271	36.5704	45.3599	34.511	36.5743	42.502	26.9231
ENSG00000041357	PSMA4	121.629	194.658	182.53	179.495	172.829	175.739	173.874	154.309	98.6174	92.1198	81.3473	70.2097	88.1141	103.76	110.828	73.1969	75.5429
ENSG00000041515	MYO16	0	0	0	0	0	0.0289794	0	0	0	0	0	0	0	0	0	0	0
ENSG00000041802	LSG1	57.8622	69.1937	54.6477	51.5819	52.9602	54.0431	55.1654	50.3274	34.3733	41.8378	44.46	43.9764	45.1595	39.5071	41.7342	31.4814	32.6308
ENSG00000041880	PARP3	26.8168	30.6699	21.3115	20.0677	25.4256	20.3926	26.3522	25.1017	19.4958	22.9145	30.9209	31.5254	27.4813	25.2994	25.8039	25.2422	24.0004
ENSG00000041982	TNC	43.4095	31.4435	13.0093	61.5663	57.362	59.5368	43.3933	20.8236	96.6518	4.33125	2.31228	3.50509	1.97768	12.108	25.5044	3.40621	8.83665
ENSG00000041988	THAP3	11.5263	8.2191	8.42846	6.9512	7.48142	7.78626	8.3315	8.75547	7.70221	12.3136	11.5129	8.35864	10.5823	10.6228	11.2074	8.04812	9.06663
ENSG00000042062	FAM65C	0.0358642	0.330658	0.0477672	0.556992	0.345787	0.44691	0.760658	0	0.159422	0.341476	0.217782	0.0479423	0.366386	0.429084	0.592824	0.425709	0.33202
ENSG00000042088	TDP1	31.412	30.6249	25.2392	28.7821	27.1359	28.9784	20.2584	20.4593	14.6617	28.7382	17.7614	16.971	18.3577	23.0947	23.0008	14.9588	18.0941
ENSG00000042286	AIFM2	6.95185	3.8999	3.01289	6.25014	8.40492	6.2484	6.77041	5.27621	8.58392	4.90304	5.55599	5.05217	5.21374	5.63444	6.35549	3.64879	4.69278
ENSG00000042317	SPATA7	14.8985	18.8354	20.3078	18.5726	17.7274	18.5909	16.041	18.6953	8.0476	18.1865	10.6406	9.52503	13.3623	14.5631	16.1125	12.8431	11.59
ENSG00000042429	MED17	69.7016	95.0389	95.5943	82.1145	82.3449	79.9936	87.7259	82.3763	49.2132	61.4024	47.8175	47.883	62.8948	53.6834	50.8137	47.1418	40.6005
ENSG00000042445	RETSAT	132.239	108.07	103.918	96.5139	109.831	94.7788	132.884	147.096	102.817	92.2835	134.233	160.578	127.212	96.3913	104.168	108.987	97.8946
ENSG00000042493	CAPG	513.57	418.21	391.708	337.861	405.142	321.184	464.835	429.828	434.629	449.036	671.491	711.43	553.911	394.33	412.477	375.153	456.415
ENSG00000042753	AP2S1	61.9474	64.2167	49.2839	53.2448	63.1464	59.8798	52.655	52.0371	69.8927	60.971	77.5311	71.9053	71.4071	66.578	73.891	41.2965	63.8883
ENSG00000042781	USH2A	0	0	0	0	0.00983504	0	0	0	0	0	0.0103238	0	0	0	0	0	0
ENSG00000042832	TG	0.144086	0.0664215	0.460576	0.0526526	0.0277842	0	0.152799	0.105484	0.170796	0	0	0.038522	0.110398	0.0985064	0.0595423	0	0.13339
ENSG00000042980	ADAM28	401.415	422.616	438.396	581.587	483.611	543.988	754.283	746.069	328.879	213.802	190.345	205.953	348.231	254.775	295.708	344.656	294.212
ENSG00000043039	BARX2	19.5046	7.92687	1.8322	16.0682	11.9843	15.7736	14.2905	11.2848	13.249	6.78286	1.74029	3.7435	2.38406	8.18717	13.3997	2.91587	10.8022
ENSG00000043093	DCUN1D1	52.75	82.3242	80.2662	67.2457	74.7514	69.8896	75.4158	70.6139	28.353	44.5012	30.3847	35.3309	52.3818	47.1155	42.87	36.7992	28.4217
ENSG00000043143	JADE2	53.2821	41.5529	27.7788	60.766	58.9998	58.1553	59.8942	51.2415	55.4746	53.7057	45.149	40.4613	67.7785	59.0729	76.6993	63.8698	67.3894
ENSG00000043355	ZIC2	1.36174	2.16721	0.712523	1.02189	1.9694	1.31901	1.03149	0.890109	0.360308	1.15765	1.4274	2.21042	0.683153	0.457176	1.30634	1.0721	0.675354
ENSG00000043462	LCP2	0	0	0	0.0551609	0	0	0	0	0	0	0	0	0	0	0	0	0
ENSG00000043514	TRIT1	14.5651	17.0918	15.3072	14.3977	12.9459	15.389	14.0927	14.266	9.69481	8.75778	8.92515	7.68164	9.73571	11.5233	12.0496	7.52529	9.02003
ENSG00000043591	ADRB1	0.479189	0.276124	0.199446	0.820818	0.519764	0.834221	1.11161	0.739991	0.532519	0.52279	0.272796	0.160142	0.267715	0.74223	0.711638	0.660214	1.03973
ENSG00000044012	GUCA2B	6.09893	2.81152	1.08308	0.557176	5.48829	3.12941	4.61981	20.8366	3.61477	0.322612	4.73227	18.4799	8.56711	4.51709	3.36044	11.721	7.05775
ENSG00000044090	CUL7	15.6576	11.6961	9.85916	11.0553	10.8762	9.5899	11.714	11.3244	8.91767	12.4873	12.3124	13.0575	12.4119	11.6617	11.5543	11.57	11.6574
ENSG00000044115	CTNNA1	299.903	295.164	258.39	335.467	320.944	307.38	410.217	381.425	270.837	166.435	179.549	208.651	200.622	188.977	234.297	169.098	192.711
ENSG00000044446	PHKA2	9.20919	8.2516	9.50341	9.20262	10.3788	10.0804	9.14517	7.70447	5.5972	9.67737	6.47175	4.42257	10.9088	9.26255	10.2283	6.74051	8.08559
ENSG00000044459	CNTLN	1.01348	1.3828	0.954198	2.05927	1.49942	1.6651	1.66773	1.3432	0.440151	1.52509	1.07876	1.09785	1.65122	2.73269	2.14821	1.7482	1.51656
ENSG00000044524	EPHA3	0.0147296	0.0226338	0.0196182	0.0269128	0.0284032	0.0215939	0.0334721	0.0943549	0	0.303866	0.0298146	0.0196901	0.206905	0.176227	0.38043	0.0249773	0.153407
ENSG00000044574	HSPA5	172.063	143.269	145.754	142.324	124.215	120.238	187.602	159.181	84.486	117.461	121.286	119.212	127.606	107.042	117.569	119.126	111.202
ENSG00000046604	DSG2	171.953	193.905	237.838	171.65	178.661	177.647	217.856	235.214	119.273	143.651	139.692	178.687	163.31	119.635	120.593	152.663	99.2394
ENSG00000046647	GEMIN8	21.6954	21.2212	14.5694	23.8175	19.5115	18.3753	29.6223	24.5253	18.2344	16.0569	14.8534	12.0638	18.7415	15.8918	17.1398	14.6848	24.5787
ENSG00000046651	OFD1	42.8724	52.2651	48.2232	49.7846	49.3556	50.9288	52.7367	55.5261	27.6471	39.3738	27.4465	25.628	37.323	29.7486	34.727	35.118	26.5369
ENSG00000046653	GPM6B	0	0	0	0	0	0.479185	0	0	0	0	0	0.0873877	0	0.111732	0	0	0
ENSG00000046774	MAGEC2	0.133267	0.0682602	0.118331	0.0405826	0.04283	0	0	0	0.526572	0	0	0.0593825	0.0567269	0	0	0	0
ENSG00000046889	PREX2	0	0	0	0	0	0	0	0	0	0	0	0.027445	0	0	0	0	0
ENSG00000047056	WDR37	8.68551	8.35516	6.9092	9.47824	8.42007	8.58179	9.5532	9.38546	6.02928	7.55232	8.01965	6.83909	10.1493	6.97509	9.07138	8.15094	8.7292
ENSG00000047188	YTHDC2	14.0821	19.4923	15.9088	18.7749	20.2486	17.8133	18.0102	17.2625	9.08539	8.59953	8.00849	8.42221	10.7753	9.47044	11.3326	9.50724	7.3994
ENSG00000047230	CTPS2	28.0568	29.2972	26.2897	31.7011	29.1422	28.6354	31.8163	29.9712	17.6947	19.9527	18.5876	15.5601	22.121	20.0824	22.6327	20.9486	16.901
ENSG00000047249	ATP6V1H	37.5695	51.049	41.8481	43.4952	45.4407	46.0272	44.6159	45.6354	30.7524	38.2719	33.5982	34.5517	40.1845	34.5696	38.5155	25.3363	31.4116
ENSG00000047315	POLR2B	47.6279	69.4621	53.752	60.0706	54.1464	60.9234	59.6603	57.9097	34.4796	39.3991	34.2374	32.6933	39.947	39.7932	41.6681	33.4209	32.2223
ENSG00000047346	FAM214A	16.8726	22.725	27.3628	24.3858	24.9214	28.3882	24.3913	32.5874	10.7947	19.2373	12.6523	14.5301	27.2769	18.0299	21.2846	26.4863	15.8157
ENSG00000047365	ARAP2	36.3426	46.5555	56.728	38.3915	38.4634	38.4562	44.4064	52.4454	18.9408	26.0044	21.7237	25.442	33.6903	23.0012	24.9082	28.2996	18.1414
ENSG00000047410	TPR	92.2673	128.84	123.836	121.314	111.682	120.445	103.782	105.073	51.3915	89.4013	69.06	65.0996	90.4322	84.6095	88.9431	78.4018	58.9548
ENSG00000047457	CP	191.272	132.209	98.7187	675.924	346.636	677.51	1119.71	836.79	327.87	24.6643	4.61258	8.78719	36.5242	132.349	125.287	207.428	200.382
ENSG00000047578	KIAA0556	23.7433	17.8752	15.3345	17.0648	20.1055	16.7387	21.6038	21.0502	14.759	18.1946	19.4124	20.1804	25.5005	19.4741	23.2708	18.3488	22.2517
ENSG00000047579	DTNBP1	14.5128	6.6205	6.6445	9.8747	13.8468	8.97583	6.8707	5.94872	5.59998	9.71588	7.49695	4.95111	9.94202	7.10551	10.464	8.33138	7.435
ENSG00000047597	XK	21.3522	26.9034	23.2029	20.6796	20.0825	19.9506	25.6356	23.6305	11.2272	14.7911	16.1232	16.8249	15.9308	16.2152	16.6385	13.7894	12.6572
ENSG00000047617	ANO2	0	0.0527442	0	0	0	0	0	0	0	0	0	0	0	0	0	0	0
ENSG00000047621	C12orf4	10.12	14.9402	14.6484	13.9825	11.0878	13.3648	13.7792	12.1694	6.07237	8.42786	6.77165	5.47834	7.90343	6.03957	7.73327	5.03475	3.62944
ENSG00000047634	SCML1	8.67575	14.5216	11.922	5.78713	8.09923	6.20801	2.65997	3.6231	2.55061	9.1237	6.27174	6.85726	5.31962	4.4426	3.699	2.45194	2.11152
ENSG00000047644	WWC3	30.0426	22.8577	20.3035	26.084	27.2026	25.367	29.0423	23.4283	20.9254	28.3608	27.559	26.0681	27.6497	19.4753	26.1633	21.3938	23.4379
ENSG00000047648	ARHGAP6	0.128925	0.0792434	0.206057	0.0706686	0.0497214	0.189007	0.0390631	0.117981	0	0	0	0	0	0	0	0	0
ENSG00000047662	FAM184B	0	0	0	0	0	0.0271637	0	0	0.0183031	0	0	0	0	0	0	0	0
ENSG00000047849	MAP4	42.7714	35.626	36.4553	45.8172	44.5128	42.2586	43.4145	38.2638	34.8266	32.4428	36.6685	37.4654	37.3143	31.4511	40.592	32.5009	32.9582
ENSG00000047932	GOPC	15.3575	20.7505	15.3227	17.1664	15.1768	16.1965	18.9503	17.0451	8.84788	14.3442	11.4769	11.3266	13.2453	12.9838	13.7341	12.6339	9.84744
ENSG00000047936	ROS1	0.688464	0.390212	0.165354	0.979522	0.946712	0.843844	0.59844	0.557727	0.284294	0.250742	0.205605	0.0150872	0.0432376	0.183256	0.256519	0	0.0391819
ENSG00000048028	USP28	35.0262	44.3643	35.3762	37.0006	36.2792	34.9539	31.1202	25.9409	18.0093	25.5114	19.8073	17.3896	21.0748	22.6984	27.1192	16.7253	19.9967
ENSG00000048052	HDAC9	29.6581	24.884	19.3018	43.7208	44.1598	51.1872	53.9425	42.7156	33.608	6.68527	6.03731	6.48756	7.66071	14.3431	12.4649	14.8018	10.3742
ENSG00000048140	TSPAN17	30.9106	29.3211	17.8212	25.4397	33.5793	28.4857	25.4706	27.3285	30.6872	27.0185	30.106	26.5446	29.3197	27.4431	32.1342	22.8866	23.6971
ENSG00000048162	NOP16	24.2909	18.7987	18.4705	18.7213	21.2911	19.1652	20.8085	13.499	20.4175	13.7368	18.2368	20.7817	14.7764	16.0029	15.3308	8.38789	11.4483
ENSG00000048342	CC2D2A	11.2112	13.3804	8.55331	12.8275	10.3196	13.404	10.5534	11.8532	6.1824	10.8242	8.48229	6.79012	9.63704	12.6814	14.0937	9.96693	9.78275
ENSG00000048392	RRM2B	14.8161	20.5487	19.8423	17.9893	17.016	17.189	20.3209	20.2131	9.40284	14.0465	7.55259	9.32039	12.9032	13.6624	13.7872	11.2227	10.1486
ENSG00000048405	ZNF800	20.3138	27.0855	25.6152	23.4058	23.9851	23.9086	24.5019	24.5282	10.4672	15.7156	14.162	13.2838	17.5671	13.0559	15.0501	13.7557	10.4434
ENSG00000048471	SNX29	7.21545	5.68074	5.63655	7.82125	6.80049	5.71688	7.14821	5.50495	6.87127	5.09468	4.16818	3.48969	5.6941	4.42026	6.39899	4.6742	4.85978
ENSG00000048540	LMO3	0	0	0	0	0	0	0	0	0	0	0	0	0	0	0	0	0.0631063
ENSG00000048544	MRPS10	26.3607	34.6512	38.3266	32.5281	33.8075	32.296	36.3077	33.2312	20.3626	17.7107	14.372	20.9871	23.6116	20.143	17.9835	14.4058	14.3127
ENSG00000048649	RSF1	79.8735	105.331	131.124	102.661	98.6299	99.9654	103.455	104.727	42.9669	62.9653	50.2981	51.5825	80.953	65.6086	72.077	68.2084	47.6107
ENSG00000048707	VPS13D	19.3655	21.9676	18.5345	20.8422	20.1492	21.0386	21.3493	22.2857	11.211	14.7768	13.3821	12.6347	17.1026	14.2521	16.1926	14.5525	12.6479
ENSG00000048740	CELF2	0	0.0276463	0	0	0	0	0	0	0	0	0	0	0	0	0	0	0.0208201
ENSG00000048828	FAM120A	117.849	106.469	100.197	101.615	109.309	101.438	112.201	104.816	83.1289	85.5853	85.4993	84.7522	87.0594	83.1146	97.5065	67.5328	77.8259
ENSG00000048991	R3HDM1	16.3608	18.9214	19.864	24.2921	20.49	21.4857	16.1499	15.0035	11.2279	15.7416	11.5733	11.9713	17.4178	14.1876	17.4006	11.2725	11.7583
ENSG00000049089	COL9A2	12.7105	6.13417	5.40197	5.39746	10.4998	5.03301	8.78125	13.0344	7.19266	11.7575	11.3124	11.3131	23.6535	14.1645	18.3772	20.0913	21.8783
ENSG00000049130	KITLG	98.9639	200.802	203.13	52.085	78.9616	59.3598	54.2484	78.6665	18.4993	52.2121	48.543	53.6672	50.609	23.003	20.3829	19.5687	12.9235
ENSG00000049167	ERCC8	6.31083	7.2941	7.67445	10.1771	7.19573	10.539	10.392	8.03498	5.61054	6.27003	2.72141	3.3011	4.76526	5.15864	7.03	4.18751	4.5723
ENSG00000049192	ADAMTS6	1.05764	1.26404	0.704331	0.966221	0.934752	0.839867	0.623109	0.457046	0.565908	0.326348	0.148667	0.0785458	0.412683	0.878733	0.940896	0.29891	0.985931
ENSG00000049239	H6PD	15.4786	11.8043	8.33788	15.2159	12.7444	14.8582	14.573	15.0798	11.4983	15.108	13.7467	12.6571	16.9062	16.3788	19.5206	18.4579	19.1294
ENSG00000049245	VAMP3	63.4909	86.4349	83.0359	68.2457	78.4127	68.5797	70.4185	69.683	38.2597	46.7037	45.947	48.5394	52.28	45.8745	47.6042	39.8245	36.5642
ENSG00000049246	PER3	11.9138	12.6688	12.8569	10.9824	10.1028	8.77242	7.88283	9.80243	5.39692	9.79467	9.84219	12.3043	13.083	8.12667	7.69265	10.1013	6.89341
ENSG00000049247	UTS2	0	0	0	0.196946	0	0.0790114	0	0	0	0	0	0	0	0	0	0	0
ENSG00000049249	TNFRSF9	0.320764	0.170617	0.29577	0.112707	0.261687	0.180864	0.0373803	0.158058	0.219361	0	0.224747	0.164919	0.0945261	0.0843443	0.127455	0.167362	0.0571064
ENSG00000049283	EPN3	26.0954	19.2076	12.5361	19.4722	23.7196	17.9601	21.4265	22.0118	21.473	21.1005	20.5638	21.1033	25.3107	21.4495	31.0238	15.9606	28.4114
ENSG00000049323	LTBP1	15.3776	15.9772	15.3158	11.3739	12.8476	11.0286	12.7799	15.4671	10.2411	16.4281	22.0084	18.8013	18.2303	11.4778	13.5637	11.6946	9.91919
ENSG00000049449	RCN1	75.0778	104.898	84.5194	94.08	107.85	100.289	90.372	77.7657	60.0175	51.6167	53.4578	47.9112	57.5243	54.7197	59.6413	35.7997	36.7883
ENSG00000049540	ELN	0.252214	0.654002	0.209951	0.374422	0.27357	0.323532	0.382093	0.46161	0.84085	0.300177	0.638143	0.547873	0.322075	0.431075	0.130282	0.106921	0.0364831
ENSG00000049541	RFC2	34.791	33.9182	25.5442	33.3329	42.0567	35.0173	27.5493	21.6176	23.9125	31.6411	23.0793	20.1663	28.5981	32.2302	36.9697	18.4424	23.209
ENSG00000049618	ARID1B	18.8209	16.6037	16.3521	18.8618	17.6629	16.7361	17.1389	16.7292	13.1056	17.4223	15.2618	13.078	17.5988	13.0628	19.5104	14.5623	14.2818
ENSG00000049656	CLPTM1L	113.75	99.9575	73.5269	100.759	111.029	99.1453	111.466	101.574	94.9103	74.3985	89.2037	79.5151	95.3419	88.4444	106.981	63.5011	81.4483
ENSG00000049759	NEDD4L	45.528	45.5643	40.8812	52.3318	54.2404	52.7258	47.5132	47.412	32.1172	28.8203	21.9686	23.28	33.7952	33.4327	39.0354	32.2733	28.1421
ENSG00000049768	FOXP3	0.0481282	0.0369774	0	0.0439682	0.0928061	0	0	0.176171	0.0713126	0	0.146127	0.0643365	0	0	0	0	0
ENSG00000049769	PPP1R3F	1.13473	0.636197	0.449318	0.756474	0.620952	0.74185	0.743382	0.81389	1.27238	0.924683	1.02427	0.942925	1.21406	1.44148	1.61587	1.66416	1.739
ENSG00000049860	HEXB	140.388	178.405	127.899	115.873	140.005	121.359	126.218	133.488	66.9323	70.7165	59.7403	63.3021	65.1378	65.018	70.2632	54.2217	51.6861
ENSG00000049883	PTCD2	6.50563	6.47874	6.34683	6.68149	6.63201	6.22665	5.75966	5.89653	3.16202	4.01114	2.89366	2.65882	4.36548	4.55037	4.98724	3.37276	3.83613
ENSG00000050130	JKAMP	73.7199	104.949	84.8899	99.2399	89.5002	98.2368	101.065	113.264	49.9628	61.9027	62.3642	68.8502	78.4358	68.2544	73.8381	65.9237	55.3173
ENSG00000050165	DKK3	0.951875	1.72386	0.633898	0.807484	1.04886	1.14628	0.309011	0.684417	0.705208	0.107895	0.275246	0.0908887	0.347296	0.813455	1.12387	0.461175	1.65228
ENSG00000050327	ARHGEF5	30.1043	22.9113	20.8145	19.7947	24.1446	19.8821	24.9893	26.9861	17.1041	23.4732	27.7703	30.1451	32.8044	21.5084	26.0993	26.6072	22.2453
ENSG00000050344	NFE2L3	34.4715	48.3494	32.4507	59.8114	60.7555	70.4647	60.3278	46.8401	38.2347	10.0355	7.74324	7.9254	9.95042	17.2506	17.5292	10.4365	11.108
ENSG00000050393	MCUR1	7.32112	12.2391	11.5149	10.4022	10.1447	10.261	10.3945	9.76334	5.64198	7.35602	7.07436	7.08181	9.79532	7.02676	8.57068	6.1449	6.32213
ENSG00000050405	LIMA1	180.173	310.887	290.361	177.116	186.729	190.335	201.81	263.043	90.0522	124.332	198.571	226.092	172.552	103.312	113.2	112.548	91.2824
ENSG00000050426	LETMD1	54.0689	53.6166	50.3064	44.255	42.5278	46.8391	43.4056	49.4793	27.6953	43.9272	43.9866	41.4993	50.2976	44.1613	44.7005	38.0562	41.6879
ENSG00000050438	SLC4A8	2.77208	2.38153	1.07407	3.86778	3.47454	5.59715	3.43603	2.51372	2.7632	1.39968	0.688631	0.539003	1.15852	3.70421	5.20701	1.282	2.68296
ENSG00000050555	LAMC3	0	0	0	0	0	0	0	0	0	0	0.0264085	0	0	0	0	0	0
ENSG00000050628	PTGER3	0	0	0	0	0.030351	0	0.023845	0	0	0	0	0	0	0.0538034	0	0	0
ENSG00000050730	TNIP3	0	0.0548706	0	0.0652442	0	0.0523496	0	0.26142	0	0	0	0	0	0	0.147563	0	0.33058
ENSG00000050748	MAPK9	19.8858	27.2871	18.9112	22.9495	27.0165	23.1071	23.0796	22.3681	11.1053	12.3119	13.1885	11.7307	15.4384	17.2515	17.0423	10.0907	11.506
ENSG00000050767	COL23A1	0	0	0.0587031	0	0	0	0	0	0	0	0	0	0	0	0	0	0
ENSG00000050820	BCAR1	88.4936	41.1711	30.508	54.4072	71.6042	51.1272	79.7152	77.2325	93.5501	67.988	78.0684	80.9053	101.924	83.0414	92.1898	87.9684	103.153
ENSG00000051009	FAM160A2	44.2131	38.1259	34.4378	33.6084	41.0095	32.7095	43.4952	53.4005	35.7687	34.163	55.6972	53.417	62.4155	34.7865	37.0425	40.4285	40.9743
ENSG00000051108	HERPUD1	95.4877	83.3993	64.0811	79.7511	72.4994	75.673	111.569	106.966	59.8091	60.7755	66.5426	76.5478	61.9108	56.4403	63.5042	73.202	72.3285
ENSG00000051128	HOMER3	8.95986	6.44983	2.68774	7.74295	9.65044	8.93441	5.9309	6.27875	9.0899	10.6317	7.76088	6.79793	8.9678	10.5542	14.3434	6.70701	8.31345
ENSG00000051180	RAD51	8.49915	10.5648	11.1359	12.3727	14.1905	8.25597	3.61152	4.86897	5.63119	7.78532	4.05609	3.14056	9.00034	6.25936	8.28081	1.52324	3.03855
ENSG00000051341	POLQ	6.42791	8.50542	7.54866	6.10383	7.78576	6.02899	1.96331	2.30864	1.8605	5.24645	2.7864	2.60244	3.91296	3.81963	4.20102	0.976697	1.2664
ENSG00000051382	PIK3CB	44.9186	54.2374	75.3127	53.9125	57.5387	51.9368	58.2179	60.9094	25.5609	39.5001	31.0275	32.6081	48.1187	32.3031	37.1882	47.5203	27.8986
ENSG00000051523	CYBA	409.913	198.458	127.42	213.643	278.896	223.527	313.721	257.658	403.212	278.329	373.71	327.888	292.355	315.217	342.493	244.693	365.339
ENSG00000051596	THOC3	50.6956	25.2194	27.2027	42.5152	52.6762	31.7601	29.2288	26.9009	28.3174	37.1568	33.885	29.5451	27.1992	41.5781	53.6549	19.4195	36.5499
ENSG00000051620	HEBP2	44.0322	50.4589	44.5732	41.5539	35.4098	40.7122	46.8615	49.3887	29.0424	27.6132	27.9864	30.717	28.4906	27.2568	33.316	33.7697	26.4546
ENSG00000051825	MPHOSPH9	24.3882	35.6761	30.0087	32.5719	33.0131	30.9589	27.2822	19.1034	11.9658	22.3623	11.1153	10.1475	19.6968	19.2199	21.6499	14.9948	13.3636
ENSG00000052126	PLEKHA5	41.5299	49.7294	54.2112	46.8701	40.7643	47.9943	46.7757	46.8551	22.9514	27.5351	18.9218	18.1136	30.1491	25.8777	29.2265	26.1346	22.2041
ENSG00000052344	PRSS8	122.99	71.7573	54.4951	84.3024	95.5301	74.5514	104.646	133.05	102.602	70.018	91.72	108.35	94.445	76.1188	95.3335	79.4342	110.778
ENSG00000052723	SIKE1	43.3695	62.1801	57.1929	50.5807	51.5917	53.8795	54.5241	54.0647	29.6266	36.4889	28.5231	32.7105	36.2327	33.0758	32.3621	31.7258	23.6339
ENSG00000052749	RRP12	19.7119	13.5019	10.011	12.3213	16.8211	14.1697	14.7229	12.8267	15.8117	13.3388	17.7855	17.2933	14.411	14.2218	15.4429	10.5556	13.0838
ENSG00000052795	FNIP2	20.9486	23.9069	27.3671	20.0646	21.7671	22.3243	23.3018	32.404	11.2905	13.2149	12.1048	10.5013	17.1413	14.8581	15.4029	14.1212	13.486
ENSG00000052802	MSMO1	46.8643	42.9712	39.6552	67.3924	49.1537	64.3148	105.677	73.7096	41.2203	21.3802	18.2228	25.1255	34.8877	33.6528	30.4156	24.3272	25.2633
ENSG00000052841	TTC17	91.4183	104.333	103.567	97.2632	93.8518	89.4236	105.223	110.991	56.4332	68.983	59.9697	61.8225	80.2998	65.2893	71.0824	68.3798	62.8643
ENSG00000052850	ALX4	0	0	0	0	0	0	0	0	0	0	0	0	0	0.012217	0	0	0
ENSG00000053108	FSTL4	0	0.104411	0.422334	0.0413835	0.174701	0.0664093	0.137252	0.0829076	0.0671206	0	0.229228	0.121109	0	0.154847	0	0.0768144	0.0524205
ENSG00000053254	FOXN3	12.7325	14.0818	10.1652	10.7436	11.6039	10.261	8.63012	9.08297	5.30098	12.8975	9.95242	7.79901	9.5588	9.81483	11.2018	9.70652	9.78743
ENSG00000053371	AKR7A2	48.5962	38.1393	34.0316	38.0989	40.1416	35.6215	45.7232	51.6069	36.3125	44.9665	51.5078	51.6532	46.3204	52.0605	54.8802	40.9666	50.1129
ENSG00000053372	MRTO4	20.3875	15.0639	13.8507	17.0106	17.3185	17.5354	14.1354	12.7514	15.4697	13.6977	14.4767	13.4069	14.3821	14.9288	16.5187	7.73676	11.3207
ENSG00000053438	NNAT	0	0	0	0	0	0	0	0.0691779	0	0	0	0	0	0	0	0	0
ENSG00000053501	USE1	24.2539	18.067	16.2338	16.1963	20.6544	18.3199	15.1078	19.0405	17.1479	16.4113	19.3133	20.9015	12.7347	17.5706	20.2236	14.614	17.0966
ENSG00000053524	MCF2L2	0.0272768	0	0	0.0249191	0	0.0999709	0	0.0249614	0.0808332	0	0	0.0729257	0	0.0932409	0.112719	0	0.094695
ENSG00000053747	LAMA3	217.095	198.92	252.946	281.194	253.798	251.197	191.93	191.678	218.962	147.693	127.552	146.975	142.219	105.451	146.572	110.31	82.6614
ENSG00000053770	AP5M1	37.9666	54.1305	52.5343	44.0218	41.7013	37.9422	41.0337	44.5589	20.2107	30.4637	27.8845	30.5971	35.4319	30.3202	31.3547	24.184	20.2364
ENSG00000053900	ANAPC4	15.8018	24.6647	17.2801	23.3254	18.0018	19.0812	17.6393	19.103	9.79684	15.5073	9.51129	11.6734	16.7802	12.2246	14.9931	9.94249	9.72044
ENSG00000053918	KCNQ1	3.34382	3.71091	1.64948	3.13022	3.78119	3.02599	2.68922	2.49332	1.77387	0.0655097	0.0835597	0.110369	0	0.317507	0.25589	0	0.28663
ENSG00000054116	TRAPPC3	38.0986	39.1523	37.1475	36.421	33.5557	34.113	38.5394	39.4986	27.8685	31.2496	39.8599	36.8539	33.2556	31.5968	36.2045	28.2134	28.462
ENSG00000054118	THRAP3	64.1455	77.4001	65.3054	76.5185	81.5124	78.546	73.4076	67.4	48.1041	56.0223	53.687	51.2946	62.0832	60.4768	73.9686	45.1916	50.6793
ENSG00000054148	PHPT1	101.223	59.7737	44.293	67.0825	79.8081	65.1234	92.2119	66.7522	84.8837	83.9749	89.5472	77.3912	86.9494	83.1846	93.6657	65.448	105.62
ENSG00000054179	ENTPD2	9.07382	8.36581	8.49637	6.12921	7.37001	4.43414	6.95654	7.19645	4.97053	7.24323	8.51543	7.79237	9.41021	4.5586	5.5109	5.40864	5.66381
ENSG00000054219	LY75	68.7019	84.3289	88.3513	76.2371	72.3091	75.8045	86.994	99.4844	39.0298	56.2871	48.2496	52.6669	65.691	58.051	57.4863	64.1879	57.517
ENSG00000054267	ARID4B	51.8193	64.2065	67.7664	65.3244	57.6403	60.8027	69.2207	74.7749	31.162	42.1492	36.6701	35.5914	51.3678	40.7987	42.3293	45.6915	31.2307
ENSG00000054277	OPN3	11.3692	11.9281	11.1978	13.4849	11.5604	10.4347	13.2435	15.475	8.49376	11.1434	6.86513	9.32314	9.15021	8.1646	12.6339	8.26239	7.13106
ENSG00000054282	SDCCAG8	19.4602	25.3455	28.4138	28.4735	21.572	27.8807	25.1853	24.9031	15.1883	18.0829	17.6413	15.5109	23.3223	18.0977	19.0293	17.823	16.3177
ENSG00000054356	PTPRN	0	0.0516305	0	0	0	0	0.254513	0.0614958	0.0995718	0.106639	0	0	0	0	0	0	0
ENSG00000054392	HHAT	0.277659	0.355547	0.164361	0.197291	0.267707	0.180913	0.210321	0.169394	0.182851	0.0979147	0.218563	0.0412408	0.157586	0.0263647	0.0956171	0.104629	0.0714024
ENSG00000054523	KIF1B	21.3525	22.3272	23.0288	25.9774	26.1607	24.2562	27.6695	26.6697	16.2822	19.9999	19.0591	19.9943	22.319	18.7103	21.1447	19.4816	17.0555
ENSG00000054598	FOXC1	6.09404	5.82808	5.25025	4.84705	5.0333	5.26356	5.90733	6.20072	4.86213	4.80148	3.66604	4.67133	4.62569	3.67827	5.28318	5.0585	3.62468
ENSG00000054611	TBC1D22A	17.325	12.7004	13.8874	13.0976	15.2635	13.8412	16.1815	19.1417	13.2829	16.3445	17.3411	18.0603	19.4853	15.1317	19.0152	15.8482	15.2297
ENSG00000054654	SYNE2	148.312	197.311	131.238	221.239	203.075	233.747	131.953	128.983	77.008	136.264	61.7186	49.0588	117.116	149.765	171.058	99.3748	97.2356
ENSG00000054690	PLEKHH1	28.8536	24.8215	24.8849	18.2573	24.7866	17.6481	19.5808	23.3311	14.9986	16.7388	21.3029	18.4634	22.1377	15.7042	15.2709	13.7559	15.9833
ENSG00000054793	ATP9A	37.7824	33.9772	27.4059	43.7828	38.5658	42.1086	51.714	44.5365	30.2808	30.5674	26.5211	28.1903	35.5261	33.1884	42.8577	41.2889	40.0768
ENSG00000054965	FAM168A	29.316	24.6854	20.2704	29.6054	25.2011	26.3082	29.4501	27.4412	20.0667	30.6981	29.3304	29.4647	38.7953	29.5876	38.0125	30.0347	33.6212
ENSG00000054967	RELT	6.19448	3.7621	1.92509	2.96427	4.46511	3.50277	3.64203	3.23924	4.50184	6.03842	5.49304	4.14031	6.32825	5.24328	5.15012	3.70145	3.27695
ENSG00000054983	GALC	81.4362	144.928	123.616	59.5577	70.0538	57.4486	59.6149	86.4354	29.1738	94.0806	149.201	139.788	116.6	54.7778	57.0393	69.3712	45.5689
ENSG00000055044	NOP58	100.274	121.904	130.037	118.925	115.825	116.442	90.6037	85.5903	53.7427	69.5328	50.3602	52.0791	61.7962	67.9171	67.8281	40.7097	42.0271
ENSG00000055070	SZRD1	54.0264	44.6887	40.7371	48.6181	50.9677	44.176	48.2956	41.5998	44.0263	42.6362	44.6	44.2143	53.0957	50.3145	54.5123	38.4876	49.0881
ENSG00000055118	KCNH2	5.12215	3.02723	2.32872	2.76715	3.419	3.50188	3.87992	3.51552	3.24748	1.52406	1.14645	0.493785	1.41511	2.1676	2.84939	1.75385	2.33677
ENSG00000055130	CUL1	21.7745	29.3247	19.3219	26.8611	23.9626	24.0126	24.8982	22.5154	14.344	19.0156	15.6928	17.8724	18.7734	17.2095	18.2256	13.5935	14.1878
ENSG00000055147	FAM114A2	21.7594	24.4737	24.5743	26.334	23.8993	22.9794	31.2229	25.4037	12.049	11.3023	12.0894	14.2438	17.116	13.1796	14.7161	16.7372	12.7199
ENSG00000055163	CYFIP2	8.41118	8.38365	5.45001	11.8377	9.45217	10.4563	9.90134	9.23145	4.96837	7.12476	6.84465	5.50796	7.00343	9.71357	10.0694	6.40872	7.59609
ENSG00000055208	TAB2	35.8409	37.9184	43.5405	48.0374	41.9679	45.3257	47.529	45.2725	22.6046	23.2973	17.5853	19.5723	24.4655	21.7399	25.0329	24.2903	18.0438
ENSG00000055211	GINM1	25.7255	34.6646	40.9535	31.6418	33.9415	31.9514	31.8931	39.1698	18.1207	24.1893	18.4329	22.7704	27.6085	19.5584	24.0503	22.4412	19.8634
ENSG00000055332	EIF2AK2	100.73	147.635	172.024	127.192	139.658	126.318	131.787	126.141	56.1844	92.063	67.5239	65.1705	104.737	73.4308	81.7647	82.4245	44.693
ENSG00000055483	USP36	19.0344	13.0453	13.2233	13.1718	14.9378	11.5884	12.8374	8.79614	11.3377	16.3572	16.1601	13.9058	14.2934	10.1868	13.1641	13.4041	11.0866
ENSG00000055609	KMT2C	31.8549	32.6045	33.3329	36.0399	33.2901	33.1621	39.5131	36.5355	19.2717	26.237	22.6236	21.0278	29.2359	24.3081	28.2016	28.6183	22.1414
ENSG00000055732	MCOLN3	0.0348935	0	0.0929488	0	0.0336428	0	0	0	0	0	0	0	0	0.0894581	0.180243	0.118339	0
ENSG00000055813	CCDC85A	0	0.0322563	0	0.0191773	0	0	0	0.0576296	0	0	0	0	0	0	0.0216867	0	0
ENSG00000055917	PUM2	63.8744	76.478	76.1936	73.9714	78.3151	71.4449	67.3549	65.473	34.5139	58.328	41.1791	38.3364	53.7868	46.0026	48.7466	49.7537	36.0802
ENSG00000055950	MRPL43	52.5958	39.829	41.7147	50.1215	46.1289	47.4197	50.8842	52.1833	44.007	47.6447	43.2839	41.8676	58.0621	57.9609	59.1347	43.4035	59.7397
ENSG00000055955	ITIH4	1.18856	1.61563	1.46127	0.751727	0.705206	0.268071	0.761802	1.08767	1.08377	0.725432	0.185062	0.488873	1.05077	1.25012	0.661183	1.08525	1.90443
ENSG00000055957	ITIH1	0.145402	0	0	0	0	0.0532906	0	0	0	0	0	0	0	0.062129	0	0	0.252391
ENSG00000056050	C4orf27	12.0671	19.2726	18.7297	20.5725	15.6655	18.1782	10.868	16.086	6.61706	8.44377	7.30841	5.08064	7.40148	12.0175	10.4052	6.606	5.93755
ENSG00000056097	ZFR	53.0939	68.1485	59.6064	64.1335	61.9997	55.8631	67.0179	61.411	32.9898	37.2527	34.6733	32.6099	42.633	38.2644	43.1771	32.9637	32.0956
ENSG00000056277	ZNF280C	4.93382	8.66709	4.56164	7.22052	6.23486	7.07508	5.37005	5.1287	2.91002	3.57266	2.90875	3.23366	4.28186	4.48243	4.30536	2.63988	3.18733
ENSG00000056291	NPFFR2	0	0.0460485	0	0	0	0	0	0	0	0	0	0	0	0	0	0	0
ENSG00000056558	TRAF1	1.03786	0.595388	0.847818	1.25155	0.667103	0.892625	1.14254	0.835787	1.18924	0.878383	1.07839	0.517954	1.20164	1.12345	1.05792	1.00902	0.976829
ENSG00000056586	RC3H2	35.1797	47.3385	49.5289	47.4634	39.6553	41.9976	47.9743	45.8712	23.8194	34.241	27.7869	27.0233	37.1203	32.1927	34.0115	30.6936	23.8082
ENSG00000056736	IL17RB	2.18	1.4853	0.821753	2.70553	2.69673	2.02007	0.872387	2.93597	0.731356	0.979084	0.0832568	0.329906	0.525254	2.24965	1.06234	0.348743	0.523584
ENSG00000056972	TRAF3IP2	41.2695	35.9628	26.1719	29.6821	30.693	24.4774	27.0036	31.6471	18.7826	18.944	21.465	24.7323	25.3027	17.1082	20.2583	15.5128	21.3627
ENSG00000056998	GYG2	0.1429	0.25618	0	0.21758	0.137778	0.418989	0.0721625	0.04359	0	0	0	0	0	0	0	0	0.110244
ENSG00000057019	DCBLD2	331.324	381.666	544.046	403.533	394.816	358.409	446.997	399.912	319.118	324.858	296.967	285.33	366.469	254.74	314.08	213.354	183.328
ENSG00000057149	SERPINB3	0	0.144109	0.249818	0	0	0	0	0	0.185281	0.396863	0.316382	0.919355	0.15968	0.16029	0.0645918	0	0.0723512
ENSG00000057252	SOAT1	10.5671	8.87102	5.26097	11.9669	11.6205	16.432	15.932	11.4311	8.80421	11.6793	4.30517	5.0546	7.88951	15.1757	17.6484	12.9382	14.299
ENSG00000057294	PKP2	62.075	62.3745	51.8463	59.9247	55.4546	57.6042	58.6504	54.32	38.8491	36.209	33.2049	29.8703	34.7783	37.7473	40.4351	29.5999	30.7508
ENSG00000057468	MSH4	0.181338	0.0597104	0.172517	0.0236663	0.0499539	0.056967	0.0981144	0.118533	0.0383848	0	0	0	0.0330811	0	0.0802893	0.0439285	0.0599563
ENSG00000057593	F7	0.442489	0.309063	0.37504	0.51449	0.116353	0.088459	0	0.404929	0.178813	0	0.162847	0.0537735	0.256844	0.10313	0	0.477488	0.186201
ENSG00000057608	GDI2	142.478	189.527	169.907	163.225	158.441	159.531	172.375	159.765	90.8485	85.629	87.2292	101.4	88.3111	97.1836	102.125	65.457	74.2135
ENSG00000057657	PRDM1	9.51489	4.84821	4.48829	1.96184	2.70756	1.96158	1.77681	3.02334	1.22382	1.99225	2.54117	2.03155	1.43443	1.35521	1.12634	1.4566	0.955794
ENSG00000057663	ATG5	25.5757	34.8607	38.6481	30.0284	25.6636	27.2414	31.1165	36.783	13.1467	18.4391	14.8915	16.799	17.1768	15.4345	17.0278	16.6517	15.3829
ENSG00000057704	TMCC3	2.395	1.86819	3.60383	1.70362	2.06237	1.38033	2.24347	4.21609	2.19425	1.33456	1.42473	2.49282	1.75099	1.07804	1.56768	2.10813	0.803952
ENSG00000057757	PITHD1	28.5567	23.3814	24.4967	19.2346	24.9081	21.908	26.2139	24.4163	16.0467	18.6258	23.1455	20.3809	19.5467	19.0268	20.5014	20.9291	18.2734
ENSG00000057935	MTA3	40.8341	52.4919	58.5511	47.1529	49.9892	47.583	39.8391	47.4893	23.6487	34.8065	33.7227	32.502	39.4513	36.8103	37.9914	28.0929	25.976
ENSG00000058056	USP13	10.8737	12.2113	9.96882	12.3344	11.0955	13.1514	7.81102	8.98876	6.25673	10.2094	6.80468	5.47509	10.553	9.0911	11.5707	8.54326	7.84349
ENSG00000058063	ATP11B	133.361	201.13	166.727	145.691	142.345	134.134	152.609	154.247	73.0143	104.161	95.7165	102.753	106.392	87.6214	92.337	84.2666	64.0401
ENSG00000058085	LAMC2	403.415	271.416	405.872	408.789	405.422	384.236	478.672	435.65	438.209	239.125	253.612	291.038	261.804	208.864	248.767	242.205	179.27
ENSG00000058091	CDK14	1.87973	0.555469	0.674047	1.65121	1.95177	2.38477	1.80721	1.12473	0.964124	0.458914	0.365849	0.193291	0.738587	0.617841	0.373455	0.612982	0.501981
ENSG00000058262	SEC61A1	185.528	149.352	116.868	169.814	151.252	147.762	213.124	193.57	142.031	119.138	143.163	149.817	144.228	127.193	145.289	106.423	163.232
ENSG00000058272	PPP1R12A	94.0517	128.26	127.558	128.046	120.355	116.172	134.808	136.683	60.2872	76.3757	67.0281	60.8383	84.8126	72.4812	72.9803	60.6235	54.5271
ENSG00000058335	RASGRF1	0.467613	0.52509	0.479085	0.460056	0.832342	1.47653	0.708415	1.31668	0.319788	0.742053	1.01932	0.432757	1.79142	1.29106	1.5236	1.52489	1.37363
ENSG00000058404	CAMK2B	0	0.0360789	0	0	0	0.0688427	0	0	0	0	0	0	0.0599661	0.12039	0.0485134	0	0
ENSG00000058453	CROCC	7.1567	3.72556	2.21764	3.54925	4.30909	3.49016	4.07132	4.67801	5.32377	8.80741	7.98215	7.02873	9.47477	8.16297	8.3895	5.74591	8.99169
ENSG00000058600	POLR3E	31.4734	22.5276	17.3283	22.1984	27.9472	20.3005	25.2173	24.5998	21.1204	29.375	25.0759	23.4662	26.5703	24.444	24.5101	24.4951	22.3621
ENSG00000058668	ATP2B4	29.2655	24.4026	26.3583	28.8243	26.6833	25.6533	34.8163	28.3579	24.938	23.8165	26.098	27.3111	24.8206	18.6582	22.8754	20.9366	17.7511
ENSG00000058673	ZC3H11A	133.038	167.795	184.454	165.001	161.398	159.788	166.903	168.177	79.9654	109.834	97.163	96.9811	118.338	105.506	111.553	106.199	85.711
ENSG00000058729	RIOK2	24.0232	32.3615	36.0702	29.3982	32.0707	32.6963	29.5884	30.8476	16.5232	15.5725	12.6402	11.9255	10.8226	14.9753	14.878	13.1827	8.1114
ENSG00000058799	YIPF1	39.1342	44.1524	46.3677	38.5711	36.1246	36.1514	44.0442	47.1661	25.4261	23.1168	24.9883	28.1371	30.1894	25.0562	27.5484	21.6667	23.5005
ENSG00000058804	NDC1	15.1956	21.778	19.0046	15.9589	19.928	18.0217	11.0865	11.2974	7.28069	12.7368	9.09644	7.62034	10.83	12.2088	12.2302	6.43447	5.70638
ENSG00000058866	DGKG	2.27486	2.08194	0.980252	2.35329	3.67704	3.55569	4.15586	2.54097	2.4289	0.955579	1.1173	1.07328	1.06801	2.74455	2.07368	1.1913	1.81952
ENSG00000059122	FLYWCH1	13.4532	8.5432	6.9113	7.17354	8.92084	6.68155	8.8387	8.24098	9.80422	14.6392	14.5603	13.6163	13.4281	11.051	12.9625	12.1513	14.615
ENSG00000059145	UNKL	4.09834	2.53202	1.40684	2.74053	3.05524	2.47763	2.68835	2.86117	1.5025	5.02859	4.23332	3.33232	5.98891	4.40504	4.14672	5.1585	5.08491
ENSG00000059377	TBXAS1	44.2632	38.2034	24.9662	46.2894	49.9666	47.4943	45.6194	42.1877	41.0787	25.2468	21.8938	15.8629	26.8874	32.5317	39.3277	21.636	30.4415
ENSG00000059378	PARP12	60.1476	63.3695	59.9103	49.2392	57.4927	48.6407	64.1647	68.3016	44.4725	49.7137	63.8143	76.1467	61.5582	38.7123	39.8494	56.093	36.5752
ENSG00000059573	ALDH18A1	55.9003	62.3823	51.1816	45.9185	48.8029	46.5572	49.0279	44.7811	28.3822	36.3449	54.8722	53.3814	38.8204	40.9613	41.6209	27.0761	36.0671
ENSG00000059588	TARBP1	13.5735	17.4517	16.3349	16.5547	15.3678	18.1314	14.1438	14.5862	8.33755	14.6514	12.1335	9.67105	17.8026	16.585	16.3244	13.4752	12.1195
ENSG00000059691	GATB	11.9566	13.6043	8.99577	10.9231	10.8241	10.6376	11.4075	10.6076	8.31725	9.48695	8.63691	7.68663	9.96534	9.00893	11.8338	6.88735	10.7733
ENSG00000059728	MXD1	39.5936	34.1847	40.156	28.6085	36.8981	24.7068	34.047	49.2685	19.4385	27.559	29.5536	34.7833	40.2164	25.5289	24.2895	33.5028	23.3663
ENSG00000059758	CDK17	39.3185	48.0436	37.648	44.5903	41.7912	47.2217	48.1133	45.8691	26.6032	27.709	23.2437	23.7261	31.0595	28.3694	29.2448	30.2363	20.5866
ENSG00000059769	DNAJC25	4.15935	6.11586	5.63533	3.76708	4.77083	3.33797	4.1284	3.51097	2.07205	2.73122	1.77817	2.49246	2.24364	2.32881	2.14853	3.52655	1.61825
ENSG00000059804	SLC2A3	7.85544	0.862202	3.97264	0.458645	2.22091	0.562824	0.536872	0.297275	0.61261	14.5278	6.75471	1.69752	7.9949	1.96851	0.427131	2.50388	0.410094
ENSG00000059915	PSD	1.01866	0.456545	0.961031	0.34898	0.368306	0.342233	0.353657	0.388414	0.251563	0.404127	0.429564	0.453907	0.650412	0.68917	0.74544	0.575789	0.638521
ENSG00000060069	CTDP1	11.4154	7.25639	5.35213	5.93923	7.20589	7.33575	7.23164	7.21414	8.00216	8.73261	10.3098	8.89588	10.1977	8.07119	10.1539	8.20302	8.17485
ENSG00000060138	YBX3	98.0698	82.4427	73.2238	84.2034	85.8163	85.9878	71.5009	65.3333	67.1452	81.6801	65.9381	49.0328	63.5453	72.7755	84.4451	63.3589	58.5742
ENSG00000060140	STYK1	16.0993	17.3823	18.1836	16.0683	17.6078	15.518	23.0735	31.3475	12.8731	12.3237	13.9966	16.8756	22.8228	15.3946	14.3975	15.3938	17.153
ENSG00000060237	WNK1	50.876	48.1787	49.1012	52.6422	50.2352	46.4502	44.8097	44.8145	30.3259	49.486	47.1283	41.2762	51.5913	40.0569	49.7088	45.3801	37.4315
ENSG00000060339	CCAR1	56.2981	79.9115	80.0152	74.281	66.4428	71.1818	68.7092	66.6065	36.0415	42.415	36.3417	40.5299	43.7415	42.481	45.065	35.2636	31.8337
ENSG00000060491	OGFR	60.3556	36.5158	26.6557	30.0349	42.0052	34.4014	41.364	40.6385	43.7284	56.7326	64.5957	58.0515	57.6934	44.1206	58.1896	49.7467	45.1838
ENSG00000060558	GNA15	19.2684	12.8745	13.8736	12.4499	14.1318	12.7357	18.6497	17.7082	17.7525	17.3139	25.3762	23.6661	17.1398	13.6869	15.6954	13.6141	13.1023
ENSG00000060566	CREB3L3	2.51598	2.841	4.46802	0.661691	1.58044	1.00595	1.24166	3.80247	0.62133	0.120988	2.16053	3.41425	1.4604	1.75918	0.708892	1.42213	0.661709
ENSG00000060642	PIGV	6.36986	7.7918	3.90709	5.7427	5.49506	6.54299	5.61862	6.8646	4.03614	5.12065	4.53815	5.37793	6.95693	3.47385	4.45931	4.69012	5.14049
ENSG00000060656	PTPRU	51.9502	29.9228	24.0384	36.0288	43.2507	33.3381	39.0659	36.6895	39.58	51.7456	35.836	27.5418	55.7993	41.2746	59.1521	48.5178	56.0995
ENSG00000060688	SNRNP40	34.3572	36.2659	31.6417	35.375	36.9132	35.331	34.4322	26.933	26.424	32.1586	24.1699	22.5888	32.1689	28.7749	33.6265	17.3406	23.9562
ENSG00000060709	RIMBP2	0.449216	0.509488	0.0854724	0.820774	0.247494	0.81536	0.210644	0.352358	0.412046	0	0.0216493	0.0571904	0.0273164	0.127964	0.0883975	0.0362735	0
ENSG00000060718	COL11A1	0	0	0	0.0508951	0	0	0	0	0	0	0	0	0	0	0	0	0
ENSG00000060749	QSER1	16.3422	20.099	21.6833	23.2857	18.8359	20.1412	18.5919	17.1158	9.13344	11.2608	6.8799	6.3461	11.6961	10.1637	11.2983	10.7897	8.02477
ENSG00000060762	MPC1	9.55729	10.1085	12.068	12.6999	9.81308	11.2817	13.7268	13.9709	9.37954	4.72719	5.27598	4.64579	4.43803	6.57642	7.05264	5.89327	5.88899
ENSG00000060971	ACAA1	86.194	63.0825	49.6054	63.3429	78.6765	59.1169	71.1871	68.0632	69.2934	77.3225	82.4161	78.9109	85.6093	73.3727	77.4754	60.4018	66.7558
ENSG00000060982	BCAT1	1.17005	0.18508	4.03345	0.125755	0.96221	0.504505	0.0782018	1.82654	0.356936	0.10922	0.104485	0.0460026	0	0.0294089	0	0	0
ENSG00000061273	HDAC7	70.3348	49.5859	44.1658	52.8408	67.1495	49.9369	62.7774	62.1255	59.9043	68.9812	67.4572	56.2034	99.1596	66.156	76.9332	72.5034	75.015
ENSG00000061337	LZTS1	0	0	0	0	0	0	0	0	0	0	0	0	0	0.0191399	0.0231382	0	0.0259178
ENSG00000061455	PRDM6	0	0	0.0462692	0.0158683	0	0	0	0.0158953	0.0257371	0	0	0	0.177448	0.0148438	0.0179447	0	0
ENSG00000061656	SPAG4	28.4167	13.6354	20.8235	10.4228	14.1574	8.67262	14.4834	21.0744	12.3656	25.8161	20.8481	14.4039	15.6483	15.7081	16.3703	15.5846	17.8479
ENSG00000061676	NCKAP1	82.8104	117.656	119.747	98.3739	105.342	104.797	98.8628	101.608	50.2395	67.2046	58.3725	57.2489	72.1421	62.9348	64.0833	54.0968	42.5823
ENSG00000061794	MRPS35	76.9143	114.775	111.702	93.247	86.8661	92.7971	92.7128	99.3262	54.3716	57.4646	55.6087	62.8003	64.0612	56.6933	62.2017	44.2938	47.4364
ENSG00000061918	GUCY1B3	0.769164	0.295478	0	1.53312	0.505632	0.794453	0.953387	0.735868	0.828864	0.055481	0	0	0	0.149389	0.0722388	0	0
ENSG00000061936	SFSWAP	26.8772	24.4685	19.1931	21.2057	23.1296	20.5561	21.9152	24.1384	15.5102	23.044	18.5465	17.2591	21.6285	19.3621	21.1981	17.2794	19.1499
ENSG00000061938	TNK2	107.543	54.7266	41.371	58.7443	68.8383	54.956	70.0359	69.5291	91.5533	85.2854	94.5926	88.8703	112.719	80.112	97.4824	88.7658	102.469
ENSG00000061987	MON2	31.193	42.8959	43.6275	38.7225	36.3459	34.1124	41.2091	40.9415	18.0046	25.4434	18.7273	19.501	28.2009	22.3195	22.676	25.6493	18.5152
ENSG00000062038	CDH3	66.714	50.6212	56.8095	44.6912	54.576	42.4021	50.6241	56.0739	47.871	32.9284	49.6596	48.4828	50.278	35.4403	36.9196	28.6705	31.3666
ENSG00000062194	GPBP1	62.6352	73.8604	84.957	75.5511	83.3349	75.3268	86.4844	80.6609	34.2795	43.4682	27.9697	32.8852	42.2871	42.2549	46.3596	39.2303	28.791
ENSG00000062282	DGAT2	35.771	44.1562	34.5549	15.8465	29.0338	20.6545	10.5169	25.0704	10.5344	43.0609	57.4496	52.5447	47.9134	30.8237	39.301	23.7328	23.5618
ENSG00000062370	ZNF112	5.07695	7.86045	5.94233	5.57512	6.84802	5.46942	6.2541	6.66396	2.62153	4.72002	4.10019	3.42765	5.33721	4.09764	5.24503	3.82626	3.73871
ENSG00000062485	CS	99.1417	99.4089	77.2208	100.381	94.1142	92.5207	84.9399	77.3703	66.871	62.5498	74.7378	70.4491	78.8249	67.9912	84.9396	52.6444	64.3555
ENSG00000062524	LTK	1.12155	0.463991	0.229813	0.315264	0.457494	0.69563	0.3921	0.394749	0.0639164	0.410719	0.043657	0	0.055085	0.294909	0.0445646	0.219442	0.299509
ENSG00000062582	MRPS24	70.6954	66.7208	48.6452	68.3081	61.2093	61.2425	63.9992	70.4324	68.5179	60.9437	59.9675	52.1761	59.0507	73.8108	71.4164	40.4029	73.1026
ENSG00000062598	ELMO2	24.7365	22.4923	21.7374	21.802	25.2408	20.5115	26.1139	23.5994	18.4822	21.1295	21.4759	20.8929	23.2594	18.0057	20.9597	18.654	20.1038
ENSG00000062650	WAPAL	27.1657	33.3412	32.3944	31.6438	32.7983	30.8226	31.6567	30.4241	16.2936	20.7864	18.1861	17.0047	21.6911	21.4444	22.5176	17.3899	14.563
ENSG00000062716	VMP1	167.174	242.351	255.742	242.872	225.153	211.194	222.461	238.19	131.161	167.129	114.365	116.111	199.969	124.53	143.145	127.249	94.4487
ENSG00000062725	APPBP2	15.3508	22.1068	23.4196	22.2065	16.5375	18.5617	20.911	21.9192	8.53432	14.294	11.0678	10.3451	15.0667	13.4655	12.8969	13.0799	10.9521
ENSG00000062822	POLD1	17.0172	8.17816	6.56094	9.62988	17.5697	11.4385	6.83648	7.94396	10.3615	14.8142	11.749	10.9136	15.0884	18.3696	15.8011	8.00268	12.3975
ENSG00000063046	EIF4B	282.105	288.357	265.881	298.908	267.31	290.53	294.166	286.943	186.682	210.192	172.147	183.136	198.109	230.36	243.243	160.721	193.358
ENSG00000063127	SLC6A16	0	0	0	0	0	0	0	0	0	0	0	0	0	0	0	0.231579	0
ENSG00000063169	GLTSCR1	2.10007	1.2655	2.08409	1.73046	2.54092	2.26379	1.8091	2.33632	2.19651	2.80983	3.91743	2.47705	3.47053	2.14658	3.78616	3.42148	3.47856
ENSG00000063176	SPHK2	27.6787	18.0708	10.6009	13.6031	20.6078	12.4879	20.2548	22.424	20.738	23.4872	36.0228	37.2991	36.5447	22.2781	27.2092	23.9606	35.1866
ENSG00000063177	RPL18	911.016	591.74	463.625	609.872	686.411	600.362	661.277	628.678	653.888	708.084	714.935	694.298	689.612	741.157	819.332	576.408	781.986
ENSG00000063180	CA11	1.72922	1.70058	3.86927	0.884662	0.866964	0.405612	2.14815	1.83563	1.02489	3.51244	4.76024	5.73271	6.53628	3.25107	3.07272	4.10518	3.84206
ENSG00000063241	ISOC2	27.6373	16.5868	8.79968	14.452	17.4056	13.4374	15.3662	17.7976	20.8201	21.5596	30.3252	28.1129	37.7881	23.1412	24.7068	18.9354	32.736
ENSG00000063244	U2AF2	90.6464	66.7833	50.8543	59.2577	80.729	64.4049	77.5594	68.6085	72.4016	91.3732	97.1245	95.2977	108.229	91.3489	102.864	69.673	88.9376
ENSG00000063245	EPN1	43.6171	24.1349	23.1229	28.894	30.4941	25.7035	29.9793	28.8251	35.4661	34.8466	38.5766	39.0623	41.6506	36.8705	42.9301	31.1153	41.2745
ENSG00000063322	MED29	19.1286	16.207	13.4603	17.8206	18.3458	16.8295	19.0712	17.5741	16.5056	16.8373	17.1659	16.9797	22.4317	16.5193	18.434	17.2227	18.432
ENSG00000063438	AHRR	0.699576	0.675704	0.958382	0.949531	0.925029	0.673962	0.832723	0.768232	0.651564	0.919842	0.809164	0.561105	1.02098	0.939471	0.991181	0.677878	0.786428
ENSG00000063587	ZNF275	3.49335	4.21914	2.89036	3.34855	3.40641	3.30753	2.72633	2.6398	2.66652	3.08677	3.36141	2.86557	3.49782	2.25033	3.28091	2.35604	2.67972
ENSG00000063601	MTMR1	30.6764	34.5094	26.719	36.8625	32.2731	35.8942	37.2869	33.8698	24.82	26.0835	24.9817	25.1003	31.3753	28.0201	31.8983	28.1142	26.1538
ENSG00000063660	GPC1	39.6835	19.7081	13.6526	23.7295	29.7453	22.6507	23.8968	16.6434	38.1555	29.7693	26.6658	19.4897	24.5594	26.9814	29.3021	15.4835	22.4285
ENSG00000063761	ADCK1	6.63081	5.12717	3.6798	3.45598	4.95878	3.2403	5.0227	4.162	4.15674	4.99139	6.83988	5.39788	7.49048	5.04906	4.39123	4.32461	5.70575
ENSG00000063854	HAGH	9.95015	10.6137	3.47396	8.47232	10.618	8.42655	9.43958	8.30991	8.44523	12.5705	15.9364	15.2381	13.1997	9.8241	13.2736	10.6478	11.738
ENSG00000063978	RNF4	37.6125	36.2255	29.0679	34.9814	37.6419	31.4192	37.23	36.283	23.711	26.5843	27.9081	27.4555	27.961	23.1686	27.1229	22.7138	22.1555
ENSG00000064012	CASP8	105.525	141.73	149.31	127.14	130.988	136.739	141.671	154.063	67.3845	87.7919	66.0449	71.3575	103.462	81.9538	81.467	92.4649	69.2832
ENSG00000064042	LIMCH1	19.8395	11.3873	24.5899	10.7255	14.7851	11.2748	23.1254	27.703	8.92273	12.7414	8.17328	9.48511	11.7435	9.31497	10.4652	14.9213	11.2902
ENSG00000064102	ASUN	96.4713	129.71	131.981	104.11	92.255	95.8324	117.414	108.16	54.5472	70.6019	64.5849	60.8256	62.7921	58.8235	55.0556	51.0578	44.8111
ENSG00000064115	TM7SF3	317.076	359.261	325.559	366.183	315.046	314.328	373.112	358.526	236.438	223.163	239.405	264.443	270.927	224.94	289.147	196.121	235.779
ENSG00000064195	DLX3	0.0869396	0.267186	0	0.15885	0.167647	0.191183	0.0987824	0	0	0.068982	0.131983	0.116219	0	0.074297	0	0.0737126	0.0503038
ENSG00000064199	SPA17	16.8211	27.4255	19.408	20.7277	20.9327	21.004	23.3349	19.7785	8.25974	16.2953	11.2834	6.27514	11.4895	18.7209	14.9531	8.12597	11.3172
ENSG00000064201	TSPAN32	4.64267	2.28289	0.742025	3.3931	3.13338	2.51832	3.79807	3.73875	3.98991	2.06288	0.845765	0.62062	3.79434	4.28495	6.81085	4.25125	5.69491
ENSG00000064205	WISP2	0	0	0	0	0	0	0	0	0	0	0.0542709	0	0	0	0	0	0
ENSG00000064225	ST3GAL6	4.92759	5.14885	7.4381	0.960356	4.05416	2.45615	1.99069	3.42708	0.389404	5.52583	5.25303	5.7088	5.6213	5.22168	2.8508	4.1222	3.11724
ENSG00000064270	ATP2C2	72.4456	58.1881	59.9788	64.9402	75.9734	68.07	87.7845	81.9706	80.5643	37.3812	43.9689	37.8579	61.7072	43.5572	50.0002	41.6117	47.6494
ENSG00000064300	NGFR	0	0	0	0	0	0	0.0594917	0.0718723	0	0	0	0	0	0.033559	0	0	0
ENSG00000064309	CDON	9.33619	6.34465	6.9705	12.1331	9.15368	10.1207	12.2116	10.3728	7.20909	8.47199	5.1636	3.72653	7.2541	8.58536	7.33584	8.20566	8.36926
ENSG00000064313	TAF2	27.9934	34.164	30.6519	36.3688	36.2808	33.5612	35.2319	35.5192	20.5797	22.4676	20.3767	19.1782	24.6451	26.5679	24.6377	22.4108	18.7825
ENSG00000064393	HIPK2	15.3057	14.0294	14.2097	15.6134	15.3769	14.3975	13.728	14.2318	9.76868	13.0233	12.4587	10.0473	18.1042	12.402	16.2504	13.3598	11.982
ENSG00000064419	TNPO3	31.802	36.0651	32.6841	32.2447	33.418	31.4903	35.9095	34.5665	20.1726	25.5692	26.0572	25.3317	27.6057	24.5537	25.0458	20.7523	19.9199
ENSG00000064489	MEF2BNB-MEF2B	3.53943	2.13666	3.255	2.38663	3.08756	1.1119	3.06405	2.62204	3.4963	2.1397	5.03205	2.92897	2.25991	3.52885	3.6566	0.857412	2.04794
ENSG00000064490	RFXANK	85.2534	59.7109	46.4231	72.0036	83.4086	66.1744	72.6647	61.2065	64.4405	72.5025	82.9453	80.3838	80.9994	83.0531	85.3183	55.1108	74.4918
ENSG00000064545	TMEM161A	16.0922	9.08553	7.63148	8.74279	12.5769	9.91917	10.8043	8.70187	9.84476	15.38	18.5073	16.0522	17.5139	14.273	16.6249	7.64888	15.8711
ENSG00000064547	LPAR2	20.8873	13.1346	10.9567	11.3904	16.8545	15.028	15.5296	16.1148	18.4743	14.9922	16.196	17.8698	15.8396	13.2364	18.4582	9.91732	15.6182
ENSG00000064601	CTSA	304.15	274.924	229.434	169.806	214.709	162.9	183.533	238.318	159.904	259.822	341.434	366.39	304.09	186.098	224.659	189.801	195.817
ENSG00000064607	SUGP2	28.9829	26.6167	25.3741	26.9805	29.0052	25.6243	26.7377	26.8824	18.6378	23.9528	22.9145	17.7954	28.143	24.3875	26.7749	20.9296	21.6217
ENSG00000064651	SLC12A2	489.546	467.566	352.66	781.612	675.787	827.324	758.122	677.545	416.66	211.39	116.635	109.913	200.359	315.514	360.812	214.743	273.286
ENSG00000064652	SNX24	4.56317	5.994	3.13685	7.93406	4.47056	7.06735	7.41476	4.10847	3.81689	3.27025	1.48975	1.3774	2.34965	4.40277	5.17045	2.87049	3.40681
ENSG00000064655	EYA2	0.0920454	0.636475	0.367784	1.38747	0.0887461	0.168676	0.174306	0.21058	0.272772	0.219099	0.23289	0	0.176312	0.432632	0.475463	0	0.319548
ENSG00000064666	CNN2	181.269	122.956	101.171	161.303	154.381	151.443	189.354	143.054	181.746	129.992	135.758	124.504	172.893	142.369	186.601	125.368	168.562
ENSG00000064687	ABCA7	40.7974	20.6613	14.0978	25.0279	28.7009	23.8414	43.2555	37.877	33.9155	41.4983	29.0468	23.1861	60.3898	37.6012	48.3355	54.9024	63.3029
ENSG00000064692	SNCAIP	0	0	0	0	0	0	0	0	0	0	0	0	0	0.0365843	0	0	0
ENSG00000064703	DDX20	10.9506	14.3154	9.68705	11.7398	11.2081	11.5012	9.5174	8.07667	5.63057	8.29966	6.96805	6.4726	7.51369	7.17576	8.18934	5.64695	5.72138
ENSG00000064726	BTBD1	28.0764	40.703	39.8654	33.0314	31.708	33.9932	33.3656	34.3534	17.33	26.1937	24.2468	23.7043	26.2175	24.7996	25.368	21.6989	18.4827
ENSG00000064763	FAR2	32.4218	40.6504	29.2816	36.3731	33.7753	42.3954	45.2746	53.5469	19.5454	20.0892	18.3381	26.9344	21.7193	24.032	21.6645	23.925	21.639
ENSG00000064787	BCAS1	102.383	106.3	123.125	63.7656	85.4551	77.1175	153.395	223.636	52.9245	41.8051	70.3839	103.345	70.2388	53.9541	60.6163	112.757	85.8693
ENSG00000064835	POU1F1	0	0	0.5566	0	0	0	0	0	0	0	0	0	0	0	0	0	0
ENSG00000064886	CHI3L2	0.2016	0.0774458	0	0	0	0.0738876	0.076354	0	0	0	0.102017	0	0	0	0.104137	0	0.233294
ENSG00000064932	SBNO2	35.4611	19.7519	14.4711	20.3598	27.1582	19.4872	28.4163	28.0472	30.3599	30.0032	35.0015	33.7657	39.2749	30.5055	33.8731	32.6774	32.6952
ENSG00000064933	PMS1	14.653	18.7037	19.7823	15.7899	15.99	15.7694	13.6219	14.7501	6.21743	9.40678	6.16784	7.21183	9.05818	7.94019	8.0507	6.72008	6.78264
ENSG00000064961	HMG20B	63.5115	40.5137	34.5697	37.8426	41.9154	35.8178	43.5374	43.8047	43.2334	50.3	50.7582	48.7943	51.7747	50.9211	55.0819	45.8013	52.6135
ENSG00000064989	CALCRL	0.108805	0.0557307	0.0483055	0	0.0349683	0	0.192308	0.0331897	0	0	0.036706	0	0.0463144	0.247954	0.187345	0	0.335761
ENSG00000064995	TAF11	16.8272	18.6597	18.4071	17.0103	17.7293	19.5402	20.3239	18.6797	13.4519	15.2326	12.8166	13.9912	12.4794	13.8366	16.5479	13.9239	14.7885
ENSG00000064999	ANKS1A	12.884	10.2777	9.47622	10.188	10.02	8.63351	11.1824	10.8149	8.94313	10.1488	11.8528	11.2742	11.3655	10.703	11.6863	9.44398	10.7774
ENSG00000065000	AP3D1	51.6755	38.245	31.7914	38.0393	42.3002	37.1508	47.6864	41.1061	43.0929	37.456	45.4072	45.6335	44.0457	36.5078	43.9695	33.8901	39.0523
ENSG00000065029	ZNF76	23.0432	14.6069	12.2086	15.5463	20.9079	14.8379	19.5442	17.1649	14.9025	19.9335	18.9834	16.0542	24.9823	23.4277	21.3071	20.7248	21.5586
ENSG00000065054	SLC9A3R2	44.497	19.7462	19.4145	30.0676	28.774	25.9247	36.9599	32.6462	38.8773	29.2188	25.8557	25.5364	33.7016	27.7986	43.2753	31.7429	47.1423
ENSG00000065057	NTHL1	11.7376	5.98546	5.81056	8.82513	9.61431	7.69009	9.67777	11.4066	10.0041	8.73622	5.46654	7.35924	9.41773	9.2318	9.87261	7.22167	9.73638
ENSG00000065060	UHRF1BP1	8.55867	9.81716	7.25293	8.7867	9.35393	9.31844	9.82659	9.18431	6.04475	6.97518	5.60534	5.78882	7.2625	6.94877	7.80516	5.54681	5.15104
ENSG00000065135	GNAI3	6.22938	8.22892	7.67851	7.65591	7.2498	7.49546	8.33104	8.08033	4.31033	4.89605	4.39831	4.80389	5.33201	4.69323	5.22741	4.22033	3.48534
ENSG00000065150	IPO5	19.0282	23.1376	16.549	23.1915	21.9594	21.4696	17.7253	16.1473	11.1059	12.2836	10.1143	8.64776	11.1951	12.8488	12.9748	8.51108	7.97663
ENSG00000065154	OAT	67.69	83.3551	58.5233	62.3527	68.5608	69.6362	60.8898	59.5865	39.4251	52.1102	52.9091	58.9883	47.0184	57.2862	56.4287	39.7969	45.2644
ENSG00000065183	WDR3	31.1521	43.0136	34.4833	30.4432	33.0953	30.8749	33.1708	26.6225	18.8512	25.9766	23.0191	25.6037	20.8326	21.388	22.5485	17.4196	13.6273
ENSG00000065243	PKN2	53.1882	72.2402	72.5006	69.6808	66.9845	70.4436	65.3598	68.0987	29.5093	41.248	32.1254	34.4544	47.5977	38.8962	40.3818	40.4438	28.9915
ENSG00000065268	WDR18	28.0816	17.6135	11.5846	15.7785	23.6607	19.6733	19.0594	15.3505	22.5536	22.9714	24.2077	22.6727	25.8636	24.9006	27.2141	13.5902	23.9409
ENSG00000065308	TRAM2	9.41296	9.70334	7.30803	11.1489	10.0333	9.08417	11.5909	11.7306	7.81475	6.66177	7.49198	8.48878	9.80046	6.17459	8.58842	6.47694	6.88326
ENSG00000065320	NTN1	5.71877	5.07058	3.18452	5.08395	5.05542	3.35148	2.71138	2.87897	4.1643	5.85775	9.31138	6.87835	6.96357	4.07462	5.30139	3.46167	3.68915
ENSG00000065325	GLP2R	0.0604559	0	0.0402604	0.0276152	0.0291444	0.0221574	0.022897	0.193634	0.0447894	0	0	0	0.0386009	0.0516645	0	0.102516	0
ENSG00000065328	MCM10	6.70179	9.21637	9.90118	8.48919	9.50231	8.54525	1.3651	2.783	3.83856	6.61338	3.67631	3.27485	5.71741	7.17106	6.74911	0.81174	1.98773
ENSG00000065357	DGKA	115.161	110.808	85.7968	89.8417	91.7282	78.7954	93.9493	112.244	66.8817	67.3621	77.7008	84.8111	89.2006	51.5297	58.7482	65.967	51.7044
ENSG00000065361	ERBB3	236.813	220.522	208.739	191.902	236.43	217.165	237.885	298.584	138.147	205.846	197.404	216.511	233.457	212.713	236.629	275.34	219.76
ENSG00000065371	ROPN1	0	0	0	0	0	0	0.0614381	0	0	0	0	0	0	0	0.0837938	0	0.0938599
ENSG00000065413	ANKRD44	0.547159	0.672621	0	1.64955	1.05509	0.842255	2.61111	1.20171	0.405369	0.173657	0.443009	0.146286	0.978205	2.47824	3.22206	1.39174	2.91262
ENSG00000065427	KARS	79.8987	89.9792	70.7055	94.1285	90.4792	91.0708	90.4089	75.2502	62.9143	53.0074	55.996	53.2234	52.3892	61.2681	67.4895	40.9803	50.4326
ENSG00000065457	ADAT1	28.4611	33.1711	24.5219	29.6001	30.7742	26.8735	22.1068	21.9987	15.1293	18.8825	24.0852	21.8174	29.1579	20.5435	23.0077	13.6334	15.4444
ENSG00000065485	PDIA5	27.7432	29.3294	25.923	25.0996	28.926	23.9225	28.8752	27.012	20.7132	20.8183	23.3439	24.9399	19.3618	18.7466	21.6074	15.4993	18.6034
ENSG00000065491	TBC1D22B	6.81673	7.14526	5.22052	5.31563	5.86821	5.24658	7.15518	6.81735	4.14843	5.02238	6.30765	5.76036	6.90176	4.57714	6.66513	5.11911	4.93026
ENSG00000065518	NDUFB4	151.956	200.439	169.221	174.262	165.782	172.604	182.856	161.226	116.218	122.316	124.815	148.555	137.152	123.199	139.66	87.0405	115.466
ENSG00000065526	SPEN	27.3469	27.5586	30.2684	29.3825	29.4339	28.6457	29.9261	25.2125	14.7609	25.6736	22.8228	19.8454	29.9649	20.2026	26.0411	28.1931	19.5213
ENSG00000065534	MYLK	14.7181	13.9874	18.1686	9.16699	12.1634	9.07192	9.72435	16.1907	6.28158	7.08008	10.0689	18.0067	13.6433	9.91912	8.15899	10.6383	7.65551
ENSG00000065548	ZC3H15	62.6519	89.0715	98.5502	69.2781	72.2069	75.3489	72.6774	77.1891	37.6023	47.0624	44.1343	43.7063	45.4133	47.3605	45.2728	34.3974	29.4661
ENSG00000065559	MAP2K4	19.0682	29.3708	26.9385	23.069	22.0558	22.8637	23.5808	24.4462	13.0437	14.2112	16.1539	15.7989	19.2155	15.2802	17.1505	12.1383	11.315
ENSG00000065600	TMEM206	11.3786	9.41107	8.36425	10.7359	9.89162	8.93311	10.3617	8.1936	8.10748	9.4723	10.6978	10.556	10.7985	9.19255	7.7726	9.17297	10.0734
ENSG00000065613	SLK	64.5655	95.5752	88.4964	100.58	91.5551	92.9591	102.864	102.787	48.7512	36.169	26.8588	27.7828	38.202	37.304	38.2314	35.7217	28.2981
ENSG00000065615	CYB5R4	10.5378	17.285	18.4352	14.6697	18.0221	14.7437	17.4531	16.0722	9.91374	7.03403	6.22124	5.70175	7.36916	7.79041	7.21459	9.21824	6.14564
ENSG00000065618	COL17A1	263.512	148.062	224.531	108.806	176.971	101.626	177.395	289.099	133.611	158.317	182.295	251.976	179.03	110.139	110.23	166.569	110.138
ENSG00000065621	GSTO2	28.1439	35.7446	28.3048	38.0422	34.3342	34.9444	34.8056	38.5273	19.9146	34.362	25.1701	25.107	34.1059	32.5919	38.2137	23.9595	30.3086
ENSG00000065665	SEC61A2	3.51481	3.55324	5.74903	3.94334	3.98336	2.5764	3.83011	3.78075	3.19788	3.71842	3.43241	2.39047	4.56713	2.52943	2.86671	2.82322	2.14073
ENSG00000065675	PRKCQ	0	0	0.250625	0	0.0259182	0	0	0	0.0398313	0	0	0	0	0	0	0	0
ENSG00000065717	TLE2	9.25606	6.7115	3.46727	4.1223	4.74102	5.89429	5.87194	4.87046	3.94304	5.04913	4.56678	1.70132	5.02347	2.81796	5.08007	1.76576	4.68616
ENSG00000065802	ASB1	25.7157	18.5181	14.8262	23.6993	23.0518	21.759	23.5851	21.9679	19.7928	20.8905	21.8462	18.0291	24.4334	25.092	28.6004	20.627	23.1123
ENSG00000065809	FAM107B	119.503	141.867	189.114	99.1919	113.165	120.894	128.432	147.36	59.9861	68.92	58.637	68.8443	69.4128	59.7794	52.3622	67.112	43.0188
ENSG00000065833	ME1	5.66034	6.46561	2.46851	6.06343	5.52989	6.71932	6.41241	4.56103	4.86152	3.13985	2.50945	2.24319	1.79106	5.05126	5.3561	1.31659	2.81137
ENSG00000065882	TBC1D1	37.5947	40.3209	37.0584	38.4596	43.6806	39.0559	44.3204	47.4664	26.2973	23.3184	23.6402	28.3676	32.4603	26.0936	29.7702	28.0242	21.1121
ENSG00000065883	CDK13	33.8401	35.1746	32.8265	31.8139	30.5665	31.6562	36.5289	36.3695	20.1824	28.2905	24.9439	22.6296	28.5491	25.0778	27.1973	28.1021	24.1832
ENSG00000065911	MTHFD2	38.7828	47.7577	49.2595	33.6102	43.3436	37.6905	32.9481	33.5783	23.5478	34.7054	30.3972	35.0823	29.6655	29.7374	27.6651	15.6583	20.8652
ENSG00000065923	SLC9A7	47.426	64.2148	45.3211	52.495	46.314	49.0039	48.2641	40.913	30.4634	41.4456	36.66	27.46	39.2256	32.2806	40.1221	30.9631	30.5662
ENSG00000065970	FOXJ2	4.42646	4.58588	3.7592	4.62155	4.63956	4.3978	4.01887	3.8249	2.85662	4.2097	3.87111	4.3915	5.04201	3.87504	4.81201	5.17839	3.78376
ENSG00000065978	YBX1	315.607	264.187	219.157	282.809	295.177	286.53	260.417	226.788	224.284	227.811	167.889	174.369	186.049	276.073	282.439	145.253	192.179
ENSG00000065989	PDE4A	2.94731	2.32352	1.80914	1.75601	2.29804	1.65318	1.59189	1.12576	1.10127	1.99284	1.53034	1.37039	1.27638	1.59884	2.14465	1.47761	0.771106
ENSG00000066027	PPP2R5A	36.4332	39.0031	44.2322	41.5919	36.9031	42.3793	49.7887	47.6144	21.6192	25.3457	17.417	20.5429	27.5254	24.0277	28.5119	30.5487	25.8427
ENSG00000066032	CTNNA2	0.996346	0.471079	0.96975	0.630156	1.404	0.337077	0.261246	0.280545	0.113562	0.182434	0.11635	0.153679	0.195743	0.163742	0.356307	0.194945	0.0443455
ENSG00000066044	ELAVL1	34.062	26.6869	27.1358	33.3585	33.5276	25.3738	31.345	24.6179	23.9163	22.7888	22.8218	20.3603	27.1792	23.8685	27.6285	19.119	22.4782
ENSG00000066056	TIE1	0	0	0	0.0760895	0	0	0	0	0	0	0	0	0	0	0	0	0
ENSG00000066084	DIP2B	43.9793	45.3651	48.7097	44.3146	46.2964	41.1615	45.8387	45.2865	33.5474	33.9947	38.1255	38.0117	40.3244	29.1911	35.7829	28.8703	25.0388
ENSG00000066117	SMARCD1	91.5779	78.9941	64.6501	85.2384	87.3513	76.6636	83.3197	90.845	66.9484	60.3792	66.0673	70.4345	80.4439	67.4621	79.7727	59.0642	70.7939
ENSG00000066135	KDM4A	28.1087	28.031	24.7853	24.2746	24.8888	23.211	24.1596	26.3106	17.9177	26.2535	32.6744	27.5447	31.8802	26.8057	30.2008	21.5949	26.1284
ENSG00000066136	NFYC	30.6213	25.0415	20.6794	29.3817	28.2762	25.2007	32.9024	23.5679	21.7276	23.7587	24.5058	22.8142	27.1441	23.3778	24.506	20.1641	25.5962
ENSG00000066185	ZMYND12	1.59888	2.04739	2.83938	0.90423	1.98202	1.84171	1.09577	0.836092	0.676885	0.483286	0.770559	1.42489	1.65285	1.30131	0.707919	0.516429	0.704855
ENSG00000066230	SLC9A3	0	0.0656556	0.113816	0	0.123587	0	0	0.0391004	0	0	0	0	0	0	0.0882836	0	0
ENSG00000066248	NGEF	26.8582	21.2022	24.518	21.7491	24.3113	17.2295	26.1862	23.0441	25.5372	21.0711	22.7367	25.5043	26.8901	17.7946	22.8976	20.9809	21.0308
ENSG00000066279	ASPM	18.2305	30.615	28.3153	15.5493	18.2034	20.3096	6.87693	6.08614	5.00544	16.7651	7.59387	6.25262	5.52711	12.1582	11.5857	3.29105	4.18172
ENSG00000066294	CD84	0.113868	0.0583241	0.0252767	0.0173376	0.237871	0.0139111	0.100628	0.0347342	0	0	0	0	0	0	0	0	0
ENSG00000066322	ELOVL1	179.666	154.686	137.637	124.034	136.939	116.64	167.106	171.432	136.026	123.689	199.633	233.026	145.798	107.249	111.339	103.185	118.039
ENSG00000066336	SPI1	0	0	0.124894	0	0	0	0	0	0	0	0	0	0	0.080136	0.193753	0	0
ENSG00000066379	ZNRD1	33.1258	26.4609	25.2115	31.8237	21.926	25.4379	29.3737	29.3516	17.1402	27.7438	28.6032	26.8853	24.6758	27.2977	28.1113	16.495	23.4261
ENSG00000066405	CLDN18	1.02248	0.63696	2.17158	0.12623	0.45295	0.141796	0.481452	1.06213	0	0	0	0	0	0.0708483	0.0570991	0	0.0319792
ENSG00000066422	ZBTB11	14.1076	16.1261	17.1325	14.614	13.5152	12.5499	16.1486	14.8995	8.04156	9.70673	9.83216	10.5617	10.6254	8.55845	9.21566	9.02501	7.0264
ENSG00000066427	ATXN3	28.9833	33.4703	37.2661	31.6011	31.1316	32.1056	32.9984	31.4928	13.8194	37.4692	21.8056	23.0413	31.8856	30.5698	31.9553	31.3303	24.1132
ENSG00000066455	GOLGA5	59.4535	81.2888	77.4752	64.4468	63.5415	69.5098	66.104	76.1749	32.2621	53.2175	50.5707	51.8134	54.8261	54.5742	55.5419	51.9178	44.1781
ENSG00000066468	FGFR2	29.1815	27.6274	18.0174	23.6242	23.1131	30.2543	30.62	30.7417	17.7209	4.25966	5.99818	6.28835	3.90294	5.42821	4.22835	5.09258	4.67479
ENSG00000066557	LRRC40	7.1934	12.6911	14.1938	10.5471	12.0445	13.3448	10.3595	9.86064	5.61442	7.75104	5.18302	3.60103	6.01054	7.84229	7.03397	4.066	4.83014
ENSG00000066583	ISOC1	12.0601	15.4667	14.1084	15.8772	12.2468	15.4956	15.0403	13.0926	8.5612	6.47642	8.72497	6.98811	11.4773	10.7766	12.2225	8.63126	9.65787
ENSG00000066629	EML1	2.86579	2.30422	1.06519	1.21771	2.12049	2.19836	1.86787	1.46374	0.888761	0.740323	0.337252	1.15818	0.340427	1.36691	0.619673	0.226027	0.385619
ENSG00000066651	TRMT11	11.6736	13.1395	13.138	10.4512	12.4932	13.5198	13.1311	15.4364	6.91879	10.6517	7.73845	7.17826	10.2859	10.3252	10.6731	10.4914	8.3079
ENSG00000066654	THUMPD1	26.3104	38.822	33.6497	30.6738	31.205	30.361	31.2285	32.8415	13.0493	22.0987	18.8289	16.4818	26.9558	20.0384	20.9547	18.014	16.9113
ENSG00000066697	MSANTD3	12.0311	13.6942	14.8371	21.6334	16.8167	19.6909	14.7548	12.2331	14.8084	10.9097	6.95785	6.38206	9.34821	10.2815	11.3114	5.61306	6.55609
ENSG00000066735	KIF26A	0.027339	0.0210048	0.0364126	0	0.0131795	0	0	0	0.0202544	0.0650761	0.12451	0.054819	0.0872792	0	0	0	0
ENSG00000066739	ATG2B	17.9883	25.3217	24.6592	20.702	21.5828	20.4304	20.2489	23.6604	10.2643	21.7471	22.1228	21.1996	27.242	23.5404	24.5757	27.8692	20.5988
ENSG00000066777	ARFGEF1	55.8847	82.5272	80.5665	70.3978	65.231	72.9221	75.4677	83.444	32.442	43.1507	38.4357	40.0276	49.2297	44.6144	46.9114	47.7317	36.7964
ENSG00000066827	ZFAT	14.6866	11.6175	12.3834	12.2089	13.0944	12.5163	14.9228	13.169	9.09654	10.9012	10.5685	9.05109	14.8223	11.9267	14.0512	14.0255	13.9117
ENSG00000066855	MTFR1	28.7084	36.8136	31.0629	33.3755	28.8061	28.4926	28.52	33.1067	14.4553	19.0292	16.5587	16.5053	22.7749	18.6282	18.6877	15.5091	16.993
ENSG00000066923	STAG3	0	0.0262802	0	0	0.0329792	0.0250728	0	0.0313017	0	0.10856	0	0.0457246	0.131039	0.0584623	0.0706752	0	0
ENSG00000066926	FECH	20.2987	20.8795	13.9611	17.9362	21.3358	20.6114	18.8628	18.7787	14.0524	19.0103	19.5895	19.6468	22.2385	22.9397	22.5751	18.4331	18.9332
ENSG00000066933	MYO9A	20.2167	25.1102	25.0406	24.2033	24.3896	24.6627	25.4307	26.2882	12.7608	19.666	16.0435	14.7906	20.4109	18.1874	21.3534	20.7918	15.7768
ENSG00000067057	PFKP	120.859	67.2161	67.7723	89.7339	113.82	86.5586	120.123	98.814	121.414	89.7136	85.8066	77.9188	77.0334	77.0429	89.1855	64.4462	69.1986
ENSG00000067064	IDI1	21.2023	20.3071	16.6694	26.4782	20.363	28.0955	41.0396	34.0205	19.7646	14.8956	14.0416	16.8956	20.3459	16.4655	16.9705	12.636	12.768
ENSG00000067066	SP100	158.348	215.799	263.898	173.06	197.998	171.144	212.105	208.278	106.861	135.241	124.683	139.177	153.779	104.137	126.781	148.651	87.5532
ENSG00000067082	KLF6	80.3957	76.5674	75.0384	72.7746	84.0807	65.7606	92.286	92.2696	69.3512	38.4338	60.9072	77.2799	41.8173	36.2265	32.0577	42.7326	22.8252
ENSG00000067113	PPAP2A	10.4237	13.1539	11.4789	9.04393	11.173	8.57977	8.1604	9.27245	7.42053	8.03964	14.4392	16.3473	11.0057	9.05721	8.54284	8.68973	9.5017
ENSG00000067141	NEO1	13.7866	13.5191	11.6597	17.1285	16.7799	16.9582	16.6904	14.7111	11.0555	14.7239	12.9273	13.1974	19.8145	18.0684	19.424	17.0078	17.1471
ENSG00000067167	TRAM1	207.262	298.057	321.36	211.135	227.207	201.873	255.926	289.251	95.5352	157.857	183.693	248.079	224.526	149.418	123.568	143.91	112.605
ENSG00000067177	PHKA1	15.8053	15.7902	14.5974	15.3125	12.4262	13.3976	16.1918	16.1077	8.84017	11.0369	12.093	12.2935	11.2597	10.3239	10.9992	9.97718	10.051
ENSG00000067182	TNFRSF1A	96.8556	77.0821	67.5375	83.1361	90.037	76.5342	102.548	103.147	83.405	72.7993	89.2069	92.2604	106.735	76.3727	91.6239	72.0209	83.4908
ENSG00000067191	CACNB1	12.5155	8.79461	7.57696	8.34692	12.0004	10.1091	14.1551	18.3313	9.39997	11.4897	10.8171	11.7528	21.97	12.1098	17.7385	18.1242	20.7471
ENSG00000067208	EVI5	21.0615	28.9434	30.3492	26.1292	21.5406	23.4736	22.2761	26.3773	11.6667	17.2631	14.079	14.6909	18.2619	17.0477	15.2915	15.1916	12.1058
ENSG00000067221	STOML1	16.9217	11.0431	6.10966	15.7384	18.0842	12.8895	18.8406	19.8697	16.3127	10.1103	9.23352	11.1739	13.7333	12.7187	16.3234	12.9643	18.8152
ENSG00000067225	PKM	2026.94	1705.07	1275.37	1660.86	1690.33	1554.67	1782.8	1560.13	1659.42	1413.59	1555.19	1137.74	1425.02	1325.57	1611.26	918.589	1398.52
ENSG00000067248	DHX29	14.5133	19.4957	16.2213	20.4644	19.4561	19.8419	18.4937	19.6379	9.56697	10.0967	8.6683	7.90134	10.697	9.29811	13.7103	8.04392	7.3628
ENSG00000067334	DNTTIP2	53.8186	71.9469	75.9463	75.3403	65.5164	74.2297	69.746	60.7187	37.0352	34.0292	25.2258	31.132	35.6077	37.6626	37.8701	32.6439	28.481
ENSG00000067365	METTL22	11.6102	7.42353	10.3782	9.04055	11.8702	9.70983	10.8013	10.482	7.38923	11.1287	9.14786	7.91633	14.8261	10.4546	12.7995	8.85282	11.3615
ENSG00000067369	TP53BP1	35.0551	37.0142	32.5954	38.3402	36.4835	34.6172	37.6464	37.371	22.7913	32.6753	26.1112	24.6347	35.833	31.3993	37.3156	29.0551	29.1166
ENSG00000067533	RRP15	9.37648	14.114	12.3792	16.5826	12.4141	13.4255	12.7555	11.7826	7.45299	7.80848	6.33564	6.61427	8.30828	9.01751	8.61371	8.66845	5.66255
ENSG00000067560	RHOA	188.375	215.846	207.329	194.566	204.267	196.391	202.845	208.273	145.404	135.216	142.028	151.554	145.63	142.816	156.997	122.196	127.896
ENSG00000067596	DHX8	24.7994	29.9186	24.0573	26.2953	25.0165	26.48	30.6027	30.5772	18.1102	20.852	21.4257	22.4168	26.4216	22.3161	25.4911	20.1953	19.5746
ENSG00000067601	PMS2P4	9.7584	5.85741	9.3417	10.0293	10.5847	7.15302	10.1637	10.6045	5.87407	11.1302	13.5797	13.8601	19.0815	11.9878	18.2726	13.4449	7.05784
ENSG00000067606	PRKCZ	37.648	31.4614	25.5468	18.4194	23.8263	16.9698	21.4558	25.8392	16.3254	35.1098	40.9916	38.8781	33.6078	22.6052	25.0233	21.6331	23.2803
ENSG00000067704	IARS2	67.3758	83.119	72.013	72.1351	71.4914	76.3177	68.5493	68.6437	40.784	51.731	52.3709	49.9443	52.6317	56.8213	58.4297	36.7306	42.377
ENSG00000067715	SYT1	0.902747	1.63489	1.28825	3.00433	2.549	3.56858	2.93062	1.35719	2.38861	1.02326	0.29367	0.430989	2.18209	0.771471	2.19835	0.382702	0.783503
ENSG00000067798	NAV3	0.445289	0.45616	0.316308	0.86784	0.543816	1.06625	0.539676	0.570488	0.791754	0.329759	0	0.198417	0.113726	0.0761072	0.153344	0.0503391	0.412235
ENSG00000067829	IDH3G	60.1028	39.4423	27.9513	36.0389	50.7129	39.0419	55.8896	45.581	50.7765	43.5255	52.5608	50.337	53.4288	51.306	55.6431	44.1455	48.5709
ENSG00000067836	ROGDI	15.843	11.2028	7.28269	10.8232	12.9095	10.8423	15.0275	13.0868	14.0226	13.5718	12.3449	9.371	16.7401	14.258	16.7296	14.978	19.875
ENSG00000067842	ATP2B3	0.0397387	0	0.0529277	0	0	0	0	0.0181828	0	0	0	0	0	0.01698	0	0	0
ENSG00000067900	ROCK1	19.1327	27.218	28.259	25.7401	21.4761	23.325	25.7283	27.4518	11.9515	15.82	12.7188	13.165	17.2827	15.1199	15.7609	13.6947	11.0237
ENSG00000067955	CBFB	43.7354	49.5921	51.3005	42.282	51.7513	47.5414	43.1049	38.9428	29.3642	35.4904	24.2693	22.8376	35.2235	30.7392	36.1338	24.9668	22.2143
ENSG00000067992	PDK3	22.3363	22.0272	16.0982	24.8224	20.9296	23.1061	22.8886	19.5996	13.1811	11.5849	11.1072	9.50044	12.6564	13.2212	16.2329	10.0019	12.9239
ENSG00000068001	HYAL2	44.2202	26.1399	20.7691	29.3272	33.1558	27.0842	38.8303	30.4651	40.3839	29.8978	44.1059	40.529	39.5341	35.1324	38.9284	25.7446	32.8095
ENSG00000068024	HDAC4	25.8836	20.2349	11.528	15.1743	17.1472	13.0363	13.5339	12.9747	11.4507	18.3462	13.0979	10.4407	13.4476	12.7505	17.6282	10.4486	13.307
ENSG00000068028	RASSF1	10.9607	8.65513	7.09648	8.0199	10.5678	8.36907	9.64781	7.33698	8.34592	9.74356	11.1957	8.27564	7.90556	8.49951	8.54509	7.83033	8.7495
ENSG00000068078	FGFR3	21.5314	16.8267	13.2231	10.5103	19.0969	13.1643	7.74424	13.5942	9.19873	35.3017	35.554	30.495	43.634	43.5797	46.4481	36.9707	37.3175
ENSG00000068079	IFI35	94.0185	87.9992	72.7629	59.6199	100.897	68.1918	93.8741	82.7199	81.6809	87.4785	109.914	118.962	103.33	78.586	88.0223	90.9626	72.66
ENSG00000068097	HEATR6	8.88225	9.86425	7.63586	8.60629	10.4324	9.3124	10.0718	9.70469	6.38111	6.83403	7.32775	7.5559	7.80231	7.38359	8.89823	7.98733	6.6344
ENSG00000068120	COASY	51.9819	35.9992	28.7982	34.9853	45.6054	32.4172	39.6454	38.0638	39.4362	40.7497	42.6378	42.7298	47.9352	41.2225	46.3797	31.373	36.7322
ENSG00000068137	PLEKHH3	13.6175	8.14099	5.84354	8.28101	8.93914	8.88953	9.24897	10.3026	9.87401	18.2597	16.379	16.6542	23.9963	15.2805	17.1043	16.0026	19.8296
ENSG00000068305	MEF2A	16.0554	19.5962	18.4516	17.6509	20.5127	18.0068	16.8089	19.6731	9.64049	16.4097	12.8441	12.0044	17.3751	13.9955	14.0312	14.3888	11.4798
ENSG00000068308	OTUD5	43.5392	37.3253	33.4052	34.194	34.7281	32.4158	38.2879	41.4857	31.5285	48.8188	49.8592	48.7778	48.9426	36.5141	44.6275	48.1817	44.7474
ENSG00000068323	TFE3	28.5165	23.0571	19.672	22.0592	25.7876	23.5183	32.6419	25.4631	27.2538	26.6425	25.9773	23.5894	31.6824	22.9515	25.9744	21.0121	24.3576
ENSG00000068354	TBC1D25	15.9006	11.9799	10.7942	12.8372	11.7654	12.333	14.5887	15.8481	12.0998	12.8608	15.0945	14.4999	17.1963	12.535	15.472	15.8852	16.4391
ENSG00000068366	ACSL4	55.9291	73.6591	33.991	135.688	91.4137	129.643	155.254	106.99	61.7879	31.1	24.318	22.0142	39.2308	47.5491	52.8557	32.6612	47.9493
ENSG00000068383	INPP5A	15.4625	18.7929	13.049	17.627	15.8722	17.0501	18.3513	17.779	13.5294	13.0619	13.4906	14.2996	15.7879	13.2425	14.1153	12.771	13.7671
ENSG00000068394	GPKOW	48.5832	38.0807	27.5747	36.507	42.2622	34.7416	46.8125	42.3332	41.6927	44.734	45.8253	48.9329	45.6897	47.0776	49.2315	33.1811	46.1837
ENSG00000068400	GRIPAP1	51.5712	40.293	33.9563	41.0916	51	38.0391	44.914	44.7393	35.0471	54.251	50.1333	47.1256	60.2855	42.7464	52.3438	45.3142	45.1704
ENSG00000068438	FTSJ1	72.5459	58.7705	48.1125	68.6247	68.7923	69.8359	66.5495	62.5568	65.8428	52.8634	46.6071	42.6125	57.2035	52.7455	57.2765	38.5381	55.5059
ENSG00000068489	PRR11	12.3152	14.3381	12.9317	8.9084	12.5627	10.506	3.75686	2.88476	4.42179	9.67139	5.23223	4.21397	4.24022	8.15365	10.2478	2.49457	4.718
ENSG00000068615	REEP1	0.0413822	0.0953832	0	0.0756106	0.0797979	0.0303336	0.0313462	0	0	0.131338	0	0	0	0.070729	0	0.140345	0
ENSG00000068650	ATP11A	17.9362	16.3971	14.9684	18.1044	20.4673	18.7582	18.0945	16.1168	14.3215	11.1175	12.8348	12.14	16.5673	13.8173	15.866	12.1824	10.2466
ENSG00000068654	POLR1A	24.3255	22.5555	17.3813	22.4898	24.6951	21.0592	21.508	17.4877	17.9096	18.5798	22.6587	19.5859	22.9384	19.7894	23.208	14.2758	17.5561
ENSG00000068697	LAPTM4A	115.936	131.121	139.317	130.912	130.385	125.212	174.959	171.179	87.2594	95.2099	90.3888	108.112	111.693	105.519	103.543	115.15	96.8848
ENSG00000068724	TTC7A	31.2657	22.5601	21.6048	22.2514	27.2971	21.7254	27.0014	30.3757	24.0723	27.0918	33.5431	35.0022	35.5787	25.6709	30.206	28.8224	27.9542
ENSG00000068745	IP6K2	64.5286	68.4108	56.0512	53.8922	63.9952	55.9592	59.8964	66.0102	37.961	64.5565	78.1595	69.1857	76.8399	61.9592	68.3429	55.5876	56.0477
ENSG00000068781	STON1-GTF2A1L	0	0.0412629	0	0.12266	0	0	0.0610219	0	0	0	0	0	0	0.0458962	0.027742	0	0
ENSG00000068784	SRBD1	12.8332	17.3766	15.6302	16.5606	14.9843	15.3979	14.2856	13.4407	7.26628	9.36942	7.23479	7.46866	10.3437	8.63183	10.8635	7.32279	6.6066
ENSG00000068796	KIF2A	32.9449	47.9708	48.4782	52.4369	51.4679	53.6443	51.1112	46.2061	23.9116	27.9573	19.7559	24.3986	26.3221	26.7088	26.5732	27.9626	19.531
ENSG00000068831	RASGRP2	0.248274	0	0	0	0	0	0.877625	0.530132	0	0	0.0837566	0.221257	0	0.0707235	0.0854977	0	0.478843
ENSG00000068878	PSME4	23.9892	31.7865	29.607	30.4865	34.8898	33.5413	28.6209	24.8519	19.5379	16.628	14.5919	13.4281	16.9075	17.2845	17.5945	15.2891	12.063
ENSG00000068885	IFT80	24.8141	34.7158	33.4014	33.8432	31.8572	34.5398	33.0266	27.4185	12.647	27.4385	12.2006	10.3512	26.7433	23.048	22.9539	20.5167	19.6526
ENSG00000068903	SIRT2	27.6598	17.6133	14.4237	20.9004	16.0462	16.8728	32.0312	30.6317	22.2981	19.5659	23.9606	27.9505	22.7493	17.7482	23.9259	25.121	31.0317
ENSG00000068912	ERLEC1	89.6157	112.777	111.547	93.7801	89.3325	90.2764	107.448	122.704	53.7645	61.4639	57.2622	60.8568	75.1071	65.2622	63.5088	61.5294	62.3008
ENSG00000068971	PPP2R5B	38.1088	27.4815	21.2229	22.5651	27.1811	22.0805	38.7983	36.9813	33.0214	25.8756	42.9668	41.7572	34.1506	24.4094	26.2086	33.0667	28.2394
ENSG00000068976	PYGM	0.846804	0.260243	0.451141	0.154722	0.16329	0.620717	0.487492	0.743927	0.100378	0.591267	0.37709	0.0905588	0.432545	0.173679	0.209961	0.804128	0.470368
ENSG00000069011	PITX1	24.9223	10.7086	6.901	11.0764	15.7362	11.0142	17.1905	14.7462	23.7997	18.7467	19.9791	19.1166	19.4526	15.409	19.8592	16.2543	24.0436
ENSG00000069020	MAST4	13.2281	13.5001	9.3832	13.281	12.6101	11.6283	11.3635	9.35953	7.7124	7.20761	6.05633	4.43181	5.31319	5.21308	6.81586	4.94721	5.50539
ENSG00000069122	GPR116	0.0319462	0.0368169	0	0.0583697	0.0924033	0.0234169	0.0120993	0.116938	0.0473354	0.177433	0.0323317	0.0213524	0.040795	0.0546012	0.165019	0.0270859	0.110906
ENSG00000069188	SDK2	0.0312182	0.0119926	0.0207897	0	0	0	0.0118236	0	0.0231284	0	0	0	0	0	0	0	0
ENSG00000069206	ADAM7	0	0	0	0	0	0	0	0	0	0	0	0	0.0863645	0	0	0	0
ENSG00000069248	NUP133	30.0724	37.5783	30.5944	35.5555	33.4046	34.7489	33.1431	30.5856	18.43	22.0303	19.7149	19.738	24.8244	23.9849	27.3995	19.5949	22.5191
ENSG00000069275	NUCKS1	50.0488	70.9375	53.3174	64.6519	61.5898	64.0211	47.0852	41.1282	25.875	50.726	30.4675	28.0091	43.2628	49.1666	52.5871	28.9106	31.8754
ENSG00000069329	VPS35	53.2766	69.9377	59.7104	65.4421	60.6798	62.7581	61.7884	56.4365	37.0166	39.2828	29.6596	32.8208	34.582	39.803	40.8035	28.2132	26.9784
ENSG00000069345	DNAJA2	50.6556	61.5332	56.0559	52.5827	49.8343	53.8794	56.7296	63.2355	37.2055	33.1109	39.1828	36.1112	39.0553	34.3061	37.8254	29.664	31.995
ENSG00000069399	BCL3	10.4816	5.64922	4.65347	5.81208	6.43562	4.35761	5.64859	5.77423	5.40876	6.20643	8.76093	9.7593	8.52376	4.94663	5.549	5.65936	8.38804
ENSG00000069424	KCNAB2	2.58087	0.64826	2.18146	1.1789	2.77548	1.3461	1.80458	1.13548	0.661871	2.75664	1.75809	2.1231	2.78872	3.69009	2.82014	3.45066	2.06766
ENSG00000069431	ABCC9	0	0	0.0720493	0.0494196	0	0	0.0273174	0.0165012	0	0	0	0	0.0230265	0	0	0	0
ENSG00000069482	GAL	0	0.113939	0	0	0	0	0	0	0.439475	0	0	0	0	0	0	0	0
ENSG00000069493	CLEC2D	1.12021	1.42197	0.194608	3.55959	1.5966	2.89179	0.848535	1.47082	0.721669	0.772892	0.0985849	0.195321	0.55976	0.95731	1.10698	1.15625	0.394532
ENSG00000069509	FUNDC1	28.3036	31.2715	31.179	30.8497	30.828	28.2205	28.9153	30.0064	17.0411	18.8978	18.9041	20.0626	23.5401	22.7936	17.9488	15.2145	16.707
ENSG00000069535	MAOB	7.17907	7.32807	11.2464	6.58977	6.22957	6.89116	4.27271	3.87924	3.74842	6.9982	6.43533	6.16937	2.53201	3.03834	4.30877	2.43474	2.8088
ENSG00000069667	RORA	0.527728	1.21638	0.540675	0.574827	0.273976	0.31244	0.107623	0.0742973	0	0.128838	0.0410843	0	0.0259194	0.190802	0.104846	0.0344184	0.234882
ENSG00000069696	DRD4	0	0	0	0	0	0	0.0775899	0	0	0	0	0.273856	0.130805	0	0	0	0
ENSG00000069702	TGFBR3	22.2173	22.3728	24.5147	13.6516	16.1329	13.1851	13.8717	19.6296	7.26578	16.1162	8.7025	7.3006	12.1676	8.61938	11.5724	10.2461	9.11686
ENSG00000069712	KIAA1107	6.15869	7.97964	7.66881	7.20773	5.23523	6.78494	5.89346	7.80358	2.37586	7.02629	4.99747	4.77404	6.39872	5.66796	4.83782	5.59248	4.40688
ENSG00000069764	PLA2G10	9.87508	14.0783	18.4136	10.1241	11.9543	12.5468	13.5474	22.8933	11.5431	10.0989	12.1041	16.8676	20.1766	13.69	18.0235	20.6526	17.5223
ENSG00000069812	HES2	0.418493	0.353686	0.362302	0.248508	0.342969	0.322098	0.2853	0.344673	0.403059	0.398462	0.44472	0.587402	0.187044	0.250346	0.172939	0.0709647	0.242143
ENSG00000069849	ATP1B3	84.7225	113.923	77.321	118.708	98.7098	100.585	91.9571	81.3187	73.9082	60.4465	55.9966	48.958	65.9711	58.4323	68.7985	37.4934	39.1683
ENSG00000069869	NEDD4	12.699	19.8567	22.8878	13.7655	15.7073	15.9127	14.3112	19.0664	7.27914	9.73705	9.74727	11.7324	11.8277	9.77375	9.64899	10.4048	8.08924
ENSG00000069943	PIGB	8.71692	9.57968	8.15639	10.5339	10.745	9.82704	8.90136	9.1382	5.80405	7.79191	6.81201	4.79377	7.82019	8.53371	5.64268	5.4261	4.46907
ENSG00000069956	MAPK6	30.6209	37.9496	37.5993	33.2162	37.1389	37.647	38.5817	37.1947	20.8883	17.3684	14.3391	15.3884	16.4869	16.9963	18.3696	15.0157	11.5793
ENSG00000069966	GNB5	11.6513	11.495	11.8739	14.6761	14.2974	12.2932	12.8039	11.147	10.79	12.8165	10.0946	11.2094	15.2732	11.2016	14.3168	9.65417	12.6659
ENSG00000069974	RAB27A	13.4695	17.8059	15.9173	14.537	15.8514	16.0683	17.805	20.0602	13.1097	7.96309	6.61553	8.91455	13.5748	10.0437	13.779	8.50919	6.41819
ENSG00000069998	CECR5	18.8032	12.2542	7.94073	11.2192	13.4127	11.6912	11.1937	10.0258	11.6277	19.0838	16.3483	14.1005	14.7063	17.2446	17.0041	12.0109	16.2752
ENSG00000070010	UFD1L	57.989	56.5352	46.1665	54.2936	55.3419	52.0646	49.9807	51.2078	39.8064	38.6806	35.1469	33.0219	37.235	37.0133	45.2193	30.3333	33.1358
ENSG00000070018	LRP6	19.666	22.7408	16.47	19.9375	19.0496	18.5213	17.8527	17.7586	10.0004	14.7175	11.2915	9.49268	12.9182	13.4319	16.4434	12.0416	11.5648
ENSG00000070019	GUCY2C	0.709391	3.10668	0.944833	0.129615	1.32233	0.0519991	0	1.4931	0.0700747	1.72612	10.147	17.7963	4.22747	2.58659	0.781734	2.48605	0.410458
ENSG00000070047	PHRF1	20.9006	13.4309	12.131	11.8681	17.1164	11.3966	14.694	14.3449	14.9162	16.9639	19.2122	18.9681	20.0991	15.4443	19.5126	14.09	17.8255
ENSG00000070061	IKBKAP	15.9248	16.9189	15.3642	16.4675	14.8838	16.3615	16.9219	13.7491	9.89427	13.9898	13.0796	12.7878	13.5093	13.6892	15.735	10.4963	10.4189
ENSG00000070081	NUCB2	52.9799	53.2991	50.2051	80.7517	58.0828	74.425	96.5034	80.7623	35.5614	29.4147	15.8198	20.6179	27.4682	42.2021	38.0135	32.8393	38.8984
ENSG00000070087	PFN2	9.76228	12.1371	8.353	10.8103	11.523	10.3651	8.06697	8.71704	5.17233	13.0506	9.16153	7.75088	10.4264	13.0955	13.2028	5.71869	7.80522
ENSG00000070159	PTPN3	18.1755	19.3035	18.2556	19.6802	18.0439	17.9951	22.0717	20.4592	12.8531	16.104	15.715	15.0712	19.7369	13.9352	16.0541	14.2421	13.0191
ENSG00000070182	SPTB	0.0128185	0.0689401	0.11951	0.175658	0.25954	0.0939611	0.0582585	0.0469217	0.0569804	0.488199	0.350276	0.154219	0.474705	0.262907	0.4635	0.326049	0.222506
ENSG00000070190	DAPP1	21.0791	27.9267	31.2087	22.8979	24.1197	23.8631	23.2048	28.4294	15.2254	15.5441	18.2233	16.3676	21.9512	14.2387	14.0384	18.4013	10.3351
ENSG00000070214	SLC44A1	56.7689	65.9858	76.7908	51.4925	56.4435	51.6105	64.4901	75.6479	26.5483	39.5392	29.3251	31.7478	44.3501	37.9868	36.153	38.1628	30.885
ENSG00000070269	TMEM260	16.466	20.0012	19.9706	17.844	15.8166	13.1261	16.4676	19.0247	8.90504	12.7486	10.2409	9.30457	12.6475	10.4292	11.8476	10.2431	10.1483
ENSG00000070366	SMG6	10.0641	8.45998	8.7652	10.6313	9.96648	9.20081	8.97296	10.0177	8.30044	8.7113	8.39863	8.81878	10.8431	9.25905	11.3757	9.63533	9.6217
ENSG00000070367	EXOC5	54.1159	71.5352	76.4659	59.5162	61.4408	60.5439	56.2585	58.2205	29.9151	47.4521	39.9532	44.3319	44.2542	40.1692	42.0023	35.5297	28.0602
ENSG00000070371	CLTCL1	3.16273	2.12237	2.34616	2.85278	2.45107	1.70206	2.24408	2.10659	2.16519	3.39889	2.59313	2.62234	3.75761	3.23311	3.2054	2.88522	3.42831
ENSG00000070388	FGF22	0	0	0	0	0	0	0	0	0	0.148792	0	0	0.119734	0	0	0	0
ENSG00000070404	FSTL3	14.4121	5.18649	5.24013	6.50754	7.62658	6.07141	4.64282	2.99401	12.8252	14.7213	24.0167	26.9056	10.1012	5.48573	4.87752	6.60133	3.21098
ENSG00000070413	DGCR2	58.3328	36.2583	29.8692	39.9539	45.86	34.4558	50.8365	47.0332	46.0854	47.5492	52.3304	51.4869	57.0381	45.8685	54.2098	43.6116	53.0299
ENSG00000070423	RNF126	37.8136	19.2426	12.4274	16.3753	28.1722	18.9885	22.6912	21.9083	26.0136	29.4186	37.4622	35.2032	28.8472	26.282	28.538	26.0232	28.7697
ENSG00000070444	MNT	7.20027	3.73269	3.7829	3.48242	4.80428	4.12733	4.43496	4.40032	3.72854	6.20724	7.94274	6.49446	6.33129	4.38603	5.53393	5.87246	6.22755
ENSG00000070476	ZXDC	24.9518	23.5574	17.9145	21.9424	23.581	22.5757	22.6431	22.0048	17.4894	22.2591	22.3359	20.035	27.2012	20.6431	22.8569	20.9927	19.8215
ENSG00000070495	JMJD6	15.7354	15.7558	16.6452	10.4311	14.5141	12.6585	19.1051	19.1302	13.8041	12.4401	13.913	11.6184	15.3062	9.75767	13.2632	14.7381	10.3207
ENSG00000070501	POLB	28.3326	45.5682	35.3461	41.0687	35.6943	33.229	38.4874	35.953	24.7688	23.0799	22.7484	19.0634	26.5324	22.5984	29.2706	21.2996	17.2677
ENSG00000070526	ST6GALNAC1	118.759	98.1416	90.5727	90.4357	110.82	107.833	143.049	166.117	86.7589	54.0505	69.8597	90.3256	91.5157	76.4872	87.1365	80.1924	108.358
ENSG00000070540	WIPI1	31.4179	27.1021	20.4556	19.8609	24.9501	26.7308	27.145	25.6705	13.1968	12.6868	17.247	19.8743	17.1049	13.4246	14.4177	13.4379	14.0397
ENSG00000070601	FRMPD1	0	0	0	0	0	0	0	0	0	0	0.0228382	0	0	0	0	0	0
ENSG00000070610	GBA2	53.3439	38.205	34.5872	38.891	44.3391	38.4534	52.0387	48.963	42.0519	37.8283	47.3154	48.4706	51.693	39.7123	42.5264	39.4682	45.8674
ENSG00000070614	NDST1	15.3343	12.1354	8.89476	14.6895	16.6393	13.7723	16.0071	17.3549	15.9972	8.57707	12.8597	17.1123	14.6172	12.9655	16.6537	12.5649	13.6223
ENSG00000070669	ASNS	34.9081	40.9859	59.9181	27.8932	43.8487	31.967	35.6038	38.3789	23.0937	29.1801	31.5476	26.4211	27.4371	24.3697	23.416	16.9246	15.7602
ENSG00000070718	AP3M2	24.867	27.2288	22.7441	23.0989	23.7074	24.4992	18.968	16.9955	10.6158	19.4823	14.9594	14.087	15.8553	14.1177	15.6657	13.0336	11.6313
ENSG00000070731	ST6GALNAC2	8.64077	7.12094	6.1079	6.79139	7.07441	5.90917	5.04602	5.74274	4.50616	8.34976	7.71908	9.03411	6.34929	5.48662	7.38084	4.17469	5.58615
ENSG00000070756	PABPC1	679.671	660.551	700.897	716.644	721.567	703.708	613.075	541.293	370.081	520.558	415.063	370.883	501.089	490.82	546.523	485.61	424.856
ENSG00000070759	TESK2	3.68543	2.27964	2.82868	1.7405	1.71644	2.24359	2.17653	2.45799	0.971835	4.01457	2.68679	2.83905	2.75197	2.16195	3.25891	3.07177	3.21669
ENSG00000070761	CFAP20	18.2325	19.29	18.1132	18.7044	17.5789	16.5962	13.1315	14.2231	11.8469	19.091	14.1419	16.5814	18.7025	17.6884	19.1448	13.3045	13.23
ENSG00000070770	CSNK2A2	21.3659	27.2049	27.8833	28.4129	27.1345	28.2284	24.1893	23.2052	14.1696	18.5477	17.4385	16.4304	21.0131	20.1731	22.9632	18.5049	15.2869
ENSG00000070778	PTPN21	13.9932	14.6238	17.1344	12.3541	13.9268	13.1799	14.7596	16.8673	10.0605	12.8339	13.1532	14.0293	17.533	12.7138	15.2725	16.2336	12.6019
ENSG00000070785	EIF2B3	9.56268	14.0935	9.85274	15.714	12.1193	13.5342	14.9426	12.6036	9.71351	8.39872	10.2259	6.67296	9.06261	9.714	10.8734	6.833	7.65576
ENSG00000070814	TCOF1	22.2294	15.8723	11.9435	16.0938	19.3047	14.5017	12.6965	9.24328	13.2576	15.2399	12.5367	9.54198	11.959	13.5935	16.8645	8.36166	11.7576
ENSG00000070831	CDC42	234.556	316.175	323.5	335.114	298.954	313.441	377.769	383.494	202.037	145.942	153.06	192.219	192.122	185.445	193.542	155.24	153.908
ENSG00000070882	OSBPL3	79.9548	86.3225	81.3384	114.809	95.699	110.24	125.253	118.662	65.5588	60.7934	46.1441	44.1624	79.0819	69.313	76.7234	71.6583	69.053
ENSG00000070915	SLC12A3	0	0	0	0.0499	0.0263317	0	0	0	0.0404668	0	0	0	0	0	0	0	0.0948125
ENSG00000070950	RAD18	27.4877	33.2249	36.4274	28.569	28.957	27.7393	20.3002	24.3674	12.285	12.1197	7.76437	10.1635	13.9704	14.0825	13.1148	9.50898	7.24563
ENSG00000070961	ATP2B1	52.5715	68.1337	66.7701	50.3726	50.3803	47.6017	52.9833	61.8544	25.3368	36.2251	38.7342	41.037	42.7779	33.9397	34.8052	33.5649	25.9009
ENSG00000070985	TRPM5	0.0898346	0.0517656	0.11965	0.0615522	0	0.0329249	0.0340239	0.0205523	0	0	0.0227297	0	0	0	0.0232021	0	0
ENSG00000071051	NCK2	50.0349	29.3642	24.3322	38.0295	41.45	38.2418	43.9245	45.2887	51.6474	26.5388	25.4803	25.0896	30.8155	31.2633	36.8553	32.9055	30.6071
ENSG00000071054	MAP4K4	64.9599	66.8485	58.1783	91.5464	83.6416	87.8092	100.068	71.5441	79.7871	36.6752	39.4024	39.8758	46.9742	42.2455	54.9585	33.7444	37.2784
ENSG00000071073	MGAT4A	6.94193	9.06704	10.26	8.73544	7.55672	7.91181	10.1436	10.82	4.71166	8.59967	9.69999	13.7101	10.2088	6.7936	6.50084	8.2401	5.75287
ENSG00000071082	RPL31	902.817	1004.76	935.015	979.06	908.184	971.245	911.236	877.539	725.889	883.626	729.51	668.3	743.281	830.711	905.312	645.634	720.333
ENSG00000071127	WDR1	194.019	145.783	133.042	172.36	186.169	167.551	210.132	189.384	204.558	128.557	155.554	170.34	158.546	162.248	174.528	120.17	143.417
ENSG00000071189	SNX13	56.1979	77.6841	66.5039	77.5051	70.8846	71.2052	81.41	85.6226	33.3954	35.974	34.9956	37.4085	49.4768	41.0167	43.7895	41.0001	32.9531
ENSG00000071205	ARHGAP10	9.00072	7.07616	8.32886	6.16705	6.40766	6.21404	7.45207	6.60851	3.2566	5.19011	6.43479	6.26079	6.7493	5.14281	5.91981	5.50167	3.87562
ENSG00000071242	RPS6KA2	18.7284	12.5109	12.5884	20.5993	17.1732	16.7522	21.1638	18.0575	18.0797	14.6522	15.2872	12.3136	20.0137	13.8225	20.4534	17.1746	18.389
ENSG00000071243	ING3	7.35056	14.666	14.116	11.9729	10.4933	12.3633	11.4379	13.1925	4.64366	6.42003	4.72883	4.9511	5.31181	8.32685	8.41805	6.28056	5.5389
ENSG00000071246	VASH1	1.51372	1.01197	1.2568	1.27512	1.09934	0.806964	1.44443	0.935481	1.16515	0.0311963	0	0	0	0.2016	0.0203095	0.100007	0.159245
ENSG00000071282	LMCD1	54.9189	43.9063	43.3628	67.0003	57.4937	55.0147	60.8099	66.4869	52.4302	27.0561	22.8917	28.5181	44.6388	36.609	37.7067	35.4493	35.0978
ENSG00000071462	WBSCR22	49.8667	43.4057	31.4121	45.3451	49.3425	46.1006	48.6903	49.3719	46.2518	39.0162	34.9457	35.3393	44.8807	43.2079	49.6861	33.3273	43.525
ENSG00000071537	SEL1L	74.731	91.4862	98.2636	65.2224	67.7027	66.3662	74.6798	91.4463	37.5262	65.2174	62.1952	67.8819	77.422	57.7673	62.7871	66.86	52.0363
ENSG00000071539	TRIP13	15.733	13.4825	10.3533	11.7791	16.4256	12.7266	5.57085	4.47259	4.96584	7.53428	5.41752	6.78231	4.993	9.90482	9.56955	1.73648	4.09374
ENSG00000071553	ATP6AP1	116.312	88.9417	75.7422	77.1769	85.5214	69.3202	87.5599	88.8984	74.7543	99.2882	133.738	129.239	122.975	86.8422	107.077	92.4234	97.8089
ENSG00000071564	TCF3	98.183	55.8687	35.3725	70.087	79.493	72.2026	70.4791	63.7973	89.4173	60.6193	52.7906	50.8823	66.6094	100.228	103.689	67.4755	102.936
ENSG00000071575	TRIB2	22.5367	27.3291	17.1635	24.4592	22.7217	19.0213	25.6958	31.6894	15.8247	6.95659	7.8014	9.51777	9.65569	7.89487	8.35871	7.28398	7.08171
ENSG00000071626	DAZAP1	44.5999	34.4283	26.1392	30.2412	36.3013	34.0814	34.5491	31.8342	37.2545	38.8295	37.8495	32.8782	40.7658	37.2505	44.3795	28.5662	37.7705
ENSG00000071655	MBD3	32.6741	14.0759	11.0477	13.9365	20.7238	13.4556	13.6589	11.716	18.2755	27.3559	27.9585	22.4174	29.0138	30.8814	30.2163	16.3283	23.2457
ENSG00000071794	HLTF	34.5265	46.8662	48.2424	49.6151	43.3456	44.471	38.1545	35.0795	19.6288	33.3838	17.7499	15.4729	26.8924	30.3331	33.3961	19.9262	20.7794
ENSG00000071859	FAM50A	70.988	48.0438	41.6922	50.0791	64.8676	54.2643	66.4704	57.9705	61.3302	52.6173	60.0582	48.9844	49.6356	46.2119	60.0039	41.8863	46.5249
ENSG00000071889	FAM3A	44.6693	26.8319	24.6633	25.5732	28.8687	19.7649	30.0628	45.8325	34.9791	38.8367	46.4687	55.6595	38.9963	35.8138	43.8547	35.9912	43.2332
ENSG00000071894	CPSF1	47.9093	28.0247	23.2926	28.9461	37.0386	27.2326	32.5945	31.0395	35.9732	42.3979	43.133	35.676	41.2119	39.7367	45.5175	32.6957	44.455
ENSG00000071909	MYO3B	0.58522	0.912886	0.0944788	0.129609	0.615538	0.337978	0.0940316	0.0973716	0.131384	0.0844256	0.0179479	0.0237062	0.0452922	0.0757755	0.0916051	0.0601436	0.0615658
ENSG00000071967	CYBRD1	0.366609	0.219076	0.488284	0.22328	0.117823	0.0597174	0.308554	0.11183	0.120714	1.03426	0.164904	0.707884	0.832279	0.731027	1.64123	1.17426	0.895627
ENSG00000071991	CDH19	0.0643821	0	0	0	0	0.165175	0	0.0883756	0	0	0	0	0	0	0	0	0
ENSG00000071994	PDCD2	57.4834	60.0424	61.2319	59.3255	55.2968	62.3651	57.6603	56.5537	30.9109	33.1049	32.7618	30.5096	38.2479	35.3203	37.0912	27.9453	29.6656
ENSG00000072042	RDH11	87.5765	108.945	101.459	92.004	107.314	106.243	107.104	113.099	74.671	89.56	113.584	119.87	137.916	105.239	105.375	74.8674	75.3791
ENSG00000072062	PRKACA	17.2202	13.4328	14.7994	17.8967	15.8922	14.9773	17.4717	14.6983	13.8112	19.9727	16.0956	16.7543	20.8469	14.0411	19.9121	14.5557	19.1353
ENSG00000072071	LPHN1	9.87672	6.42964	3.699	6.01534	8.17498	6.22861	5.00154	5.84042	7.35816	5.22444	9.23271	8.13812	8.07951	6.34999	6.91647	5.14608	5.17199
ENSG00000072110	ACTN1	190.118	137.079	118.38	176.619	184.117	163.217	191.526	158.938	182.344	153.526	162.639	147.336	179.252	167.379	215.924	132.167	178.09
ENSG00000072121	ZFYVE26	29.4394	26.3531	26.2164	24.7373	27.5442	23.8147	25.3825	29.5527	18.6681	25.5417	27.451	29.2395	31.5479	23.777	30.9115	27.9931	25.365
ENSG00000072133	RPS6KA6	0.621987	1.58455	3.74969	0	0.473441	0	0.024797	0.718977	0	0	0.0662624	0.350087	0.0836077	0.0279757	0	0.0555114	0
ENSG00000072134	EPN2	32.4372	24.3731	23.1283	23.8303	28.3029	23.9421	29.6098	27.8608	23.1125	29.1668	32.1058	26.077	34.4144	25.1505	30.1327	22.8176	27.1412
ENSG00000072135	PTPN18	65.712	55.6626	52.6104	57.5621	63.0031	60.2263	68.8317	74.4757	53.3006	50.5392	58.0179	55.866	73.3221	54.3549	68.5975	63.5628	67.346
ENSG00000072163	LIMS2	0.160181	0.205115	0.142229	0.0975571	0.0514799	0.0391382	0	0.0488614	0	0.0847302	0.432304	0	0.0681834	0	0.165484	0.0905408	0.123576
ENSG00000072182	ASIC4	0	0	0	0	0	0.0821067	0	0	0.0553241	0	0	0	0	0	0.0385737	0	0.0432076
ENSG00000072195	SPEG	0.983009	1.05736	0.436421	1.01778	0.189555	0.768594	0.248203	0.599711	0.485516	0.415982	0.198974	0.175208	0.0836864	0.448033	0.744738	0.444509	0.45502
ENSG00000072201	LNX1	9.47934	8.80744	7.68294	9.0292	9.24583	8.61825	11.856	10.8266	6.53291	6.82169	7.51137	6.1394	7.69468	6.46814	8.92012	7.22721	7.48314
ENSG00000072210	ALDH3A2	75.991	109.213	96.6982	78.1046	69.9998	72.6856	82.1152	85.9903	44.4823	56.3492	56.9633	62.8798	62.3727	57.48	57.9572	42.2869	45.0984
ENSG00000072274	TFRC	72.6746	118.354	93.5578	89.1378	105.148	88.0949	77.0584	78.3834	45.8796	46.7364	53.6742	52.7018	77.5635	46.8451	45.8815	31.1371	27.4778
ENSG00000072310	SREBF1	34.3555	25.5089	16.8069	23.5482	32.1225	26.0853	27.3349	29.2564	29.6995	31.2581	35.7045	36.4112	51.3392	29.2938	36.4467	32.4231	37.9757
ENSG00000072364	AFF4	54.2108	66.869	61.5228	67.2033	66.9101	66.8491	74.725	70.7742	38.6823	43.2896	43.7485	45.1005	53.834	40.5215	49.5859	42.214	36.7599
ENSG00000072401	UBE2D1	5.42316	9.20023	7.3685	5.18716	6.00081	5.44261	5.514	5.66228	3.66726	4.90945	4.05199	5.30335	6.59999	4.51012	3.7978	4.87582	2.61139
ENSG00000072415	MPP5	24.0496	29.1758	32.1767	28.7962	27.131	25.9432	28.2826	30.858	13.7907	21.9812	19.2989	20.3148	26.0453	20.6611	21.7095	23.1803	17.6281
ENSG00000072422	RHOBTB1	7.44517	7.45154	10.2104	6.80164	8.86105	6.60717	10.911	14.2127	5.07392	3.29549	1.90052	2.56934	3.32901	5.39964	4.4963	5.13239	5.16427
ENSG00000072501	SMC1A	78.2898	82.1377	72.6414	81.9047	90.1278	74.1591	71.4334	65.659	48.4557	69.6186	61.6195	51.3548	72.3664	64.4353	75.0675	41.7101	48.1278
ENSG00000072506	HSD17B10	83.6725	79.3218	52.2696	72.3814	78.7355	60.4024	79.0048	68.6323	74.1369	81.0776	85.3245	83.0046	82.2644	87.0534	97.1522	54.3504	89.9718
ENSG00000072518	MARK2	72.7808	60.9416	59.3152	57.504	65.0017	53.9797	79.7841	85.9171	65.1805	52.1959	72.0047	81.2678	81.7715	53.7179	67.843	64.5283	66.0707
ENSG00000072571	HMMR	26.608	48.4065	40.4235	28.4033	31.6812	31.0797	11.0276	10.914	7.79983	16.7069	7.367	6.37711	6.40703	18.3105	15.6776	4.32369	5.18738
ENSG00000072609	CHFR	33.9941	24.2943	25.7432	25.6733	30.4053	27.4658	31.3364	31.2637	23.9916	26.1654	33.4176	39.2097	35.9948	25.5371	27.0621	24.9409	28.6945
ENSG00000072657	TRHDE	10.9111	12.6742	13.2671	13.729	11.0196	12.5984	11.6014	14.4109	8.57417	6.30458	5.59422	7.0042	9.33794	6.29829	7.58427	8.44558	5.96342
ENSG00000072682	P4HA2	51.1332	40.4757	36.7381	38.0407	39.4796	31.9561	44.3801	38.4036	35.6187	31.1641	42.4723	44.7157	26.7951	25.1391	35.063	24.3887	24.5175
ENSG00000072736	NFATC3	12.6658	14.0514	13.3678	16.2345	14.0621	13.0541	14.9145	15.9987	7.36472	8.46608	7.45813	6.8495	10.1211	8.57719	10.6862	9.37209	8.43891
ENSG00000072756	TRNT1	25.0537	40.3806	40.0292	29.6038	28.8325	31.2308	28.599	27.0914	15.5604	18.49	17.815	17.9154	21.265	14.7864	18.5986	13.8221	12.6733
ENSG00000072778	ACADVL	486.722	393.282	339.591	306.312	384.811	319.358	417.701	481.457	370.122	380.733	544.745	547.478	540.452	395.689	419.433	395.458	418.429
ENSG00000072786	STK10	18.5361	16.477	14.1563	13.8223	16.9806	12.8344	17.23	17.1506	15.6728	11.9235	16.6292	15.8098	15.9115	11.7159	14.5524	12.6831	12.2997
ENSG00000072803	FBXW11	37.595	42.0205	33.8249	42.8961	43.3766	39.2209	45.7293	43.5686	27.0437	29.9534	29.1759	28.6522	31.4745	27.2488	29.2022	25.2357	24.5146
ENSG00000072818	ACAP1	0.492856	0	0.328216	0	0	0.451586	0.186664	0.112755	0.182569	0.586583	0.124701	0.164709	0.314687	0.210593	0.636465	0.208937	0.285169
ENSG00000072832	CRMP1	0	0.0734334	0	0	0	0.0233532	0	0	0	0	0	0.0425886	0	0	0	0	0
ENSG00000072840	EVC	0	0	0	0	0.0366383	0	0	0	0	0	0	0	0	0	0	0	0
ENSG00000072849	DERL2	51.3087	53.0811	50.9289	45.2421	44.3817	44.7509	54.6082	56.1658	26.1036	28.3429	23.3347	26.5887	30.8943	33.5794	28.265	30.9749	25.6478
ENSG00000072858	SIDT1	3.21247	3.81444	3.28856	2.01312	2.89254	2.1407	3.17747	5.17498	1.41619	0.926881	1.88088	1.56158	1.86468	0.363017	0.93256	1.53069	0.67591
ENSG00000072864	NDE1	65	60.1371	67.8095	57.4933	67.0753	57.8526	57.9709	64.1614	44.1665	54.293	38.9751	36.792	59.9438	42.3465	57.9922	49.0694	45.9495
ENSG00000072952	MRVI1	0.0279427	0	0	0	0	0	0	0	0	0	0.0282798	0.037353	0.0356826	0.0238793	0	0	0.0323356
ENSG00000072954	TMEM38A	7.16524	7.79377	6.27286	5.51621	5.35595	4.8096	7.19603	8.36204	4.95058	4.59929	5.13322	5.86536	6.93957	8.04971	6.69547	6.75772	6.84764
ENSG00000072958	AP1M1	19.522	12.8771	12.2396	13.0497	13.4969	11.6224	14.6071	14.9455	18.8373	12.4673	22.7934	25.9055	20.0651	15.8693	16.9216	13.4837	16.1994
ENSG00000073008	PVR	54.1161	41.621	52.911	41.0751	51.7715	40.2013	45.7845	44.0656	48.4097	37.5404	46.0423	50.4104	42.3644	30.3366	35.2857	22.9296	24.5895
ENSG00000073050	XRCC1	27.7395	19.0428	20.0735	19.3494	24.0417	21.2142	17.5986	17.9618	19.8092	27.8102	21.8918	23.1591	26.3435	28.8832	33.4168	17.9153	26.1903
ENSG00000073060	SCARB1	55.6572	35.427	36.2479	31.1923	47.7495	28.7695	34.7518	38.8291	34.4806	45.6603	56.4966	55.6125	58.4169	34.9858	42.4656	34.1204	38.3988
ENSG00000073067	CYP2W1	0.248545	0	0	0.0908246	0.0479272	0.0364372	0	0	0.220965	0.0788828	0.150926	0	0.31739	0	0.102709	0.0842925	0.0575238
ENSG00000073111	MCM2	36.8534	24.4253	15.4067	29.8099	47.6463	29.6865	10.8881	9.50544	21.6094	32.0925	23.6796	15.0774	32.1894	40.6847	40.4039	8.31758	17.241
ENSG00000073150	PANX2	0.798975	0.727538	0.27589	0.70288	0.427964	0.542275	0.874187	0.243718	0.964626	0.281753	0.0299487	0	0.302307	0.227596	0.336284	0.200717	0.308194
ENSG00000073169		13.8288	8.23423	7.17005	6.94842	9.66651	7.31288	10.1009	11.0279	13.0993	10.6589	14.9454	14.9868	13.5598	11.3114	14.2356	9.21241	14.174
ENSG00000073282	TP63	1.67909	1.96904	0.745457	1.04955	1.02247	1.01486	0.714036	0.566102	0.523779	1.72961	0.387572	0.23627	0.413791	1.66149	1.39992	0.799234	1.534
ENSG00000073331	ALPK1	15.2127	16.221	15.0465	14.5987	14.2848	14.7195	15.4513	18.6668	7.05633	14.5266	10.523	10.0796	15.2372	11.7344	13.2017	15.6574	11.2668
ENSG00000073350	LLGL2	118.577	63.5934	49.4186	71.0785	91.0613	68.1979	93.891	93.9939	92.3804	97.7611	104.74	103.609	110.431	105.008	118.022	105.471	123.235
ENSG00000073417	PDE8A	25.9561	27.0567	28.7511	31.1673	24.1608	29.1861	28.7356	27.4601	16.3357	16.2095	15.1993	13.6159	17.4412	15.0598	17.3687	16.3398	13.0929
ENSG00000073464	CLCN4	3.73189	2.29874	3.32079	5.0552	4.62173	5.69506	5.15409	3.98921	4.3379	2.98658	1.96986	1.4622	3.84124	4.61885	4.66973	3.81877	4.26275
ENSG00000073536	NLE1	10.0223	6.4998	5.68457	5.91832	7.38505	6.31291	5.97519	4.11499	6.09819	7.19623	7.32779	6.87705	5.7909	5.82931	7.16517	4.91109	6.12968
ENSG00000073578	SDHA	76.9389	61.2506	50.7482	68.0998	78.205	69.7103	78.2135	63.4768	62.0112	46.9733	51.6638	52.2256	59.7102	66.5431	69.9844	48.3599	60.4147
ENSG00000073584	SMARCE1	71.3432	94.0848	74.6341	84.8897	81.0088	85.5114	80.8061	78.678	49.858	56.072	50.9797	48.406	59.1578	62.6974	59.2149	47.2249	48.6148
ENSG00000073598	FNDC8	0	0	0	0	0	0.049191	0	0.0614118	0	0	0	0	0	0	0	0	0
ENSG00000073605	GSDMB	29.9928	48.3876	42.0885	29.5275	36.1872	26.5365	41.8683	53.1181	15.6077	31.0558	39.276	43.7249	44.1766	24.1152	27.4347	32.4334	23.0317
ENSG00000073614	KDM5A	31.2533	35.3802	32.9446	35.3426	34.8702	35.1994	37.526	38.7394	18.8781	28.9532	24.022	23.9945	30.6518	28.7176	31.6771	28.8141	24.7628
ENSG00000073670	ADAM11	0.0277742	0.256071	0.221954	0.177615	0.0267787	0.162871	0.12623	0.101667	0.0823075	0.308523	0.0281094	0.148511	0.212805	0.213618	0.0573874	0.0470973	0.192844
ENSG00000073711	PPP2R3A	3.59551	4.97459	5.36873	4.91426	4.15725	4.94165	3.43632	3.77871	1.83134	2.87513	2.41645	2.17789	3.71261	2.72458	3.90317	2.83414	2.24291
ENSG00000073712	FERMT2	6.0359	4.61378	3.65044	6.58325	4.30528	6.88488	5.52847	3.91721	3.33101	6.98827	5.20489	4.56948	5.66287	7.63198	8.14461	5.58758	5.59498
ENSG00000073734	ABCB11	1.98031	1.57732	2.39558	1.3776	1.31375	1.34505	1.47252	2.01172	0.726836	1.18205	1.39742	1.87005	1.36882	0.574461	0.807084	0.985848	0.798918
ENSG00000073737	DHRS9	256.954	277.178	393.154	153.484	211.522	144.857	315.788	456.23	135.152	114.761	171.152	277.538	183.43	82.3396	82.9884	120.852	84.5827
ENSG00000073756	PTGS2	71.1998	156.689	112.293	62.6802	63.8471	51.29	59.8662	60.3871	26.7558	139.85	108.508	57.8167	74.7719	44.7055	49.0036	31.3517	28.8857
ENSG00000073792	IGF2BP2	68.0185	55.7061	74.645	73.229	67.7749	66.7598	76.3094	81.2624	51.2721	48.4727	40.5624	48.0202	54.129	42.4256	52.1404	60.5788	54.0142
ENSG00000073803	MAP3K13	47.5377	60.5491	69.0167	61.9026	65.9204	56.9006	68.2191	80.1774	33.1045	42.5062	45.9244	47.3606	68.8271	44.7361	46.7948	46.6656	39.6779
ENSG00000073849	ST6GAL1	2.79027	1.90559	0.871733	3.2729	3.08881	3.71183	3.1573	2.17513	1.27605	0.21866	0.0348634	0.0920976	0.087979	1.35417	1.06764	0.175241	1.75399
ENSG00000073905	VDAC1P1	0	0.380047	0	0.225949	0	0.453233	0.0936724	0.113166	0	0	0.125156	0.16531	0	0	0.255515	0	0
ENSG00000073910	FRY	7.00294	7.81541	8.81859	5.92321	5.1615	5.50829	6.31112	8.93136	2.86285	4.29005	3.01429	2.25611	4.96383	3.97449	5.67263	4.7008	4.19776
ENSG00000073921	PICALM	242.582	299.511	311.272	263.649	256.832	275.058	319.747	307.652	143.179	154.407	131.35	146.682	160.892	140.801	146.67	149.864	108.768
ENSG00000073969	NSF	31.2534	38.7891	36.0709	38.5544	35.4113	31.8477	42.1916	41.7212	18.1545	22.4307	23.1	24.3548	26.7425	23.3174	28.7869	22.1517	20.413
ENSG00000074047	GLI2	6.81831	3.63619	3.73934	3.60913	5.00778	3.35153	2.47603	3.59692	3.65486	3.4051	2.35432	2.22502	4.09738	2.69061	2.52757	1.93833	2.66876
ENSG00000074054	CLASP1	35.8375	38.0398	34.7956	45.6549	41.6829	43.427	48.1003	37.6926	29.4695	28.4185	26.824	25.0658	33.4421	27.4032	35.435	26.5446	25.7948
ENSG00000074071	MRPS34	43.2716	30.833	20.4505	29.2235	34.655	27.1143	29.2529	31.615	31.8859	35.4413	39.6734	34.209	32.9763	31.6112	35.9315	23.8671	30.6908
ENSG00000074181	NOTCH3	8.12029	4.15595	2.246	6.09115	5.95321	5.67652	4.57882	3.75112	7.0347	9.36606	7.23366	5.20207	8.08362	7.70435	12.4631	5.58709	9.9373
ENSG00000074201	CLNS1A	143.519	163.909	151.986	148.348	146.488	148.854	139.533	137.768	88.6522	113.141	100.047	97.5333	110.767	114.746	117.604	85.9316	91.174
ENSG00000074211	PPP2R2C	15.1781	19.6672	18.2101	3.90674	11.4111	3.70857	5.0642	8.92911	4.32839	13.7157	28.9852	26.2478	14.1522	4.63248	4.20016	6.02592	1.70764
ENSG00000074219	TEAD2	0.433667	1.41606	0.216599	0.247614	0.888511	1.11259	0.24637	0.595283	0.401609	0	0.164588	0.0724643	0	0.741208	0.168009	0	0.0627306
ENSG00000074266	EED	25.1838	34.3454	34.0223	27.759	32.5238	27.2936	26.3322	31.6236	18.3143	27.3782	20.2234	19.8273	31.5019	24.0743	25.2726	23.9286	19.1903
ENSG00000074276	CDHR2	40.1655	35.0257	26.9083	7.37071	21.7767	9.52009	16.9099	41.2581	6.83587	15.1626	27.0633	52.6692	23.9842	13.2665	8.8999	28.7714	10.6775
ENSG00000074317	SNCB	0.896875	0.306257	0.132727	0	0.0960808	0.0730466	0	0.455969	0	0.158138	0.302566	0.133213	0.890791	0.0851614	0	0	0.691916
ENSG00000074319	TSG101	90.9266	104.558	92.9807	88.7363	82.2661	88.1931	103.541	108.841	62.8305	55.1178	63.2391	76.8461	72.1989	62.0161	66.0674	60.7976	55.7524
ENSG00000074356	C17orf85	19.7643	21.5871	20.8797	23.0419	21.806	20.5788	22.7969	24.828	13.7441	18.1055	17.3888	17.9539	21.5104	18.3489	21.2307	17.2906	16.3739
ENSG00000074370	ATP2A3	25.9689	15.7312	12.548	16.0043	19.4008	13.7632	22.1444	25.1578	21.0538	27.485	30.8599	29.2287	37.7547	32.299	36.4022	34.0466	35.7198
ENSG00000074410	CA12	133.197	152.619	101.353	170.899	161.603	162.687	172.743	166.346	108.231	49.035	60.1674	77.6511	69.6633	61.071	77.7086	49.4929	64.6792
ENSG00000074416	MGLL	113.708	108.334	100.558	88.0532	106.86	87.0408	126.653	174.38	98.1876	71.8134	118.118	152.783	142.248	83.9769	96.0536	122.678	111.655
ENSG00000074527	NTN4	55.5635	58.7556	79.8823	46.9997	53.172	48.4141	73.3626	99.4444	42.1742	19.7403	23.7705	25.1809	36.0444	20.9322	28.7015	31.7918	23.7179
ENSG00000074582	BCS1L	32.4536	27.3847	20.488	26.3923	32.466	25.439	29.1301	22.9179	27.1012	33.4902	32.8453	26.3308	29.4653	29.4176	33.7218	20.0407	23.6623
ENSG00000074590	NUAK1	2.38649	2.44101	2.37904	2.88912	2.80914	3.33767	2.88348	2.65286	1.73552	1.95164	2.40047	2.17247	3.47756	3.2406	3.04028	3.05374	2.18562
ENSG00000074603	DPP8	18.4802	26.5178	23.7252	26.7236	24.4161	23.4885	27.6037	27.5151	13.4716	15.8784	12.4271	13.0785	21.1698	16.5318	17.6882	16.716	13.466
ENSG00000074621	SLC24A1	7.07798	7.32306	6.73778	7.29925	6.55214	5.93623	5.93703	4.64925	3.8283	6.5118	5.58129	4.46961	7.15319	5.62196	6.19078	6.00113	4.69836
ENSG00000074657	ZNF532	63.8188	61.8394	63.8687	63.6639	58.6913	56.005	43.7101	38.4919	34.849	45.9627	37.3983	27.0848	37.4711	29.138	41.4723	23.6492	26.0547
ENSG00000074660	SCARF1	0.422037	0.299313	0.562108	0.296583	0.281707	0.356951	0.639369	0.89126	0.288619	0.669728	0.624267	0.607565	0.870593	0.443896	0.40247	0.660606	0.8265
ENSG00000074695	LMAN1	55.8313	75.3171	72.8847	61.3395	61.8804	64.2762	65.0046	66.6433	28.799	38.7876	28.9626	25.2639	37.274	43.8783	41.6446	37.8932	39.2303
ENSG00000074696	PTPLAD1	57.4781	74.889	72.625	70.4042	73.2495	69.9464	63.9833	53.4741	37.5235	51.1114	47.8036	43.165	56.3052	50.8239	54.4983	32.7051	36.1023
ENSG00000074706	IPCEF1	0	0	0	0.0287183	0.0606174	0.0460851	0.0952469	0.0287671	0.186315	0	0	0	0.0401429	0	0.0649523	0	0
ENSG00000074755	ZZEF1	28.8714	29.8945	27.0735	25.7208	26.4194	24.4128	29.2197	31.8339	18.6806	24.0837	29.0142	31.4699	30.4898	23.1207	25.7778	24.1547	22.7898
ENSG00000074800	ENO1	765.95	524.078	434.327	555.468	650.382	559.108	552.877	416.16	569.604	528.75	495.152	439.105	424.52	536.248	570.728	309.939	408.645
ENSG00000074842	MYDGF	93.3313	65.2228	51.762	69.9327	74.3732	75.8944	107.271	95.7371	83.0329	52.6395	67.1433	61.3975	75.8212	69.6111	76.7516	61.5748	84.7225
ENSG00000074855	ANO8	13.8005	6.42157	6.56918	9.27814	10.1902	8.47741	12.3308	14.2521	13.2123	11.3741	11.7293	12.1472	14.8617	10.0495	11.4209	10.7533	13.6645
ENSG00000074935	TUBE1	6.59444	9.90074	9.02483	7.73782	8.69131	7.09549	10.2653	7.75096	3.40645	5.85638	6.30664	4.77157	7.95751	6.0491	5.93772	6.05282	4.97076
ENSG00000074964	ARHGEF10L	22.1537	17.8777	16.6675	12.9266	18.9465	13.151	17.6257	20.6134	16.1925	24.4988	34.2837	33.5896	39.9037	23.4005	25.9336	22.8593	22.855
ENSG00000074966	TXK	4.37379	5.99818	5.32431	4.51132	5.39597	5.44682	5.48614	5.46581	1.39371	3.88085	3.56981	5.21808	5.82553	5.10426	3.78978	7.41673	3.75524
ENSG00000075043	KCNQ2	0	0	0	0.0270469	0	0	0	0	0	0	0	0	0	0	0	0	0.0342604
ENSG00000075073	TACR2	0.206866	0.198672	0.482167	0.330725	0.548492	0.34118	0.705137	0.757227	0.306519	0.0820688	0.366385	0.138267	0.924584	0.530353	0.320572	0.526181	0.359083
ENSG00000075089	ACTR6	13.3647	24.8926	27.7792	21.3357	17.7665	24.1942	20.6559	19.8895	8.50116	14.8886	11.6815	12.5419	14.9979	15.7474	12.6914	11.7892	8.98262
ENSG00000075131	TIPIN	10.8989	12.4568	8.75771	14.1536	11.203	14.2614	8.39217	6.84152	6.53976	7.00394	4.46687	3.85306	8.05165	8.92915	10.5153	2.74932	4.16938
ENSG00000075142	SRI	283.911	284.938	270.478	328.796	286.083	369.486	436.149	405.279	245.869	191.054	167.361	187.194	216.259	228.882	259.2	293.445	272.882
ENSG00000075151	EIF4G3	2.43744	3.73165	3.34189	2.66883	2.60927	2.31216	2.25358	2.46015	1.03568	4.97715	5.18764	5.15099	5.51569	2.8488	3.72165	3.03913	2.59249
ENSG00000075188	NUP37	46.012	57.73	56.223	53.1414	50.3049	47.9608	43.9341	43.6515	27.8963	30.4122	22.4719	20.7659	30.2949	36.4351	38.2026	21.188	23.3499
ENSG00000075213	SEMA3A	68.0497	82.6553	85.1571	95.4886	93.9938	103.788	123.362	89.2626	57.7321	45.986	47.5934	52.6994	44.987	58.0384	60.2672	45.7443	42.646
ENSG00000075218	GTSE1	11.8962	11.2258	10.8068	6.63224	8.05827	7.19964	3.55824	2.79139	3.38979	10.1167	7.40909	6.44257	4.67427	7.37708	8.69757	1.91382	4.65941
ENSG00000075223	SEMA3C	100.125	111.564	151.683	103.705	103.792	99.7048	129.078	142.908	62.0433	59.2462	55.6697	68.4016	61.4796	58.5461	63.6112	62.5585	51.0595
ENSG00000075234	TTC38	23.3649	21.6581	20.4104	15.2096	18.3776	15.7399	21.0303	28.3068	14.2966	16.8125	25.3701	23.52	25.9109	15.1977	18.8612	13.8751	16.201
ENSG00000075239	ACAT1	24.8938	31.863	26.8891	29.1399	27.7468	27.9527	25.0316	24.3328	17.7538	23.5287	18.4389	17.7723	14.3925	26.2767	23.6831	12.5247	17.2212
ENSG00000075240	GRAMD4	31.2957	23.8535	19.6097	24.5619	25.2707	20.1508	31.976	36.7102	27.8756	25.4523	31.1695	32.1846	29.1104	24.8908	26.8207	25.5092	26.4211
ENSG00000075275	CELSR1	25.2582	14.3201	13.5963	18.8377	22.1943	17.431	21.6722	19.948	18.5859	23.3217	21.2374	18.7724	30.7088	23.6906	28.9716	25.2299	23.0188
ENSG00000075290	WNT8B	0.0416003	0	0.166222	0.114014	0	0	0	0	0	0	0	0	0.0531233	0.0355509	0.0429775	0	0
ENSG00000075292	ZNF638	80.2958	110.177	114.152	109.667	90.02	97.231	113.464	109.568	45.3666	68.8695	47.0776	43.6671	70.4623	53.7004	60.2946	65.3609	47.9541
ENSG00000075303	SLC25A40	10.6484	15.9012	13.9159	17.0057	16.4422	17.2834	14.7067	13.0415	6.93994	11.6252	5.42897	5.03024	10.2751	11.1526	11.3318	6.38095	6.90243
ENSG00000075336	TIMM21	18.66	21.6626	18.1619	20.7937	21.1544	22.7716	22.7551	16.4193	12.0015	13.5041	11.9329	12.198	12.0453	15.0703	15.8883	13.7348	12.4578
ENSG00000075340	ADD2	0	0	0	0	0	0	0	0	0	0	0	0.0502682	0	0	0	0	0
ENSG00000075391	RASAL2	20.3203	20.972	23.691	26.6029	25.2016	24.0717	26.0045	25.125	16.9631	18.5576	14.3402	15.9035	22.6221	16.1409	19.5426	17.8668	13.7338
ENSG00000075399	VPS9D1	9.31465	4.25524	4.0236	5.55255	7.03899	4.71879	7.21911	8.49107	7.83342	6.33487	10.3734	11.1535	10.3333	6.73077	8.47123	9.26968	11.6114
ENSG00000075407	ZNF37A	7.78206	9.52908	10.2967	9.61173	9.07038	8.57526	8.41552	9.3938	3.96373	7.21053	5.32405	4.80789	6.12929	6.53008	6.08266	6.98877	4.20651
ENSG00000075413	MARK3	84.4455	82.5562	83.8291	84.5974	82.346	81.0475	85.6179	87.8393	54.0403	72.4671	65.9576	64.8508	73.1027	62.7298	72.5751	66.9335	59.2116
ENSG00000075415	SLC25A3	316.862	343.701	251.191	310.427	332.352	304.935	267.987	252.974	242.874	234.069	244.718	257.866	240.15	268.543	289.899	154.886	175.516
ENSG00000075420	FNDC3B	206.35	202.771	221.725	207.214	197.339	182.958	272.023	269.764	144.447	109.573	113.217	107.951	147.759	89.7341	113.503	117.954	103.781
ENSG00000075426	FOSL2	42.349	28.8901	27.3911	17.9788	23.2043	17.6414	20.6519	23.1386	14.9697	30.9663	31.963	31.6726	23.5935	16.9127	22.8763	24.1486	17.5207
ENSG00000075461	CACNG4	0	0	0	0	0	0	0	0	0	0.0792644	0	0	0	0	0	0	0
ENSG00000075539	FRYL	92.5087	113.32	129.251	103.743	92.7732	91.6163	108.708	113.1	51.9227	61.1754	53.5089	56.2778	63.1143	50.5651	57.1223	50.7589	41.9282
ENSG00000075568	TMEM131	30.5591	35.9074	38.1821	33.8469	32.6711	30.11	40.1692	41.6194	18.0251	19.408	23.1547	23.9349	25.5925	17.963	20.0139	21.1814	17.8704
ENSG00000075618	FSCN1	89.8694	46.7718	38.9152	39.7161	52.4099	38.998	53.1169	48.6276	70.6009	50.6458	57.7114	61.2908	49.4066	41.4598	50.6516	36.9142	45.1438
ENSG00000075624	ACTB	3005.03	2072.02	2029.94	2735.68	3055.66	2666.28	3121.35	2344.75	3486.63	2126.33	2418.87	2586.78	2553.73	2399.38	2878.58	1715.42	2114.36
ENSG00000075643	MOCOS	5.73263	7.49763	5.84786	5.79681	6.70852	5.67762	6.71793	6.20712	4.92791	4.56011	6.22992	8.09221	6.53818	4.45023	4.9278	4.62548	4.2369
ENSG00000075651	PLD1	49.766	54.616	58.8618	50.903	44.4478	49.3552	69.3735	77.2893	25.4199	18.6614	19.3215	19.209	22.3196	19.1218	23.5708	25.9583	22.7712
ENSG00000075702	WDR62	5.79085	3.09445	2.34845	2.23821	3.45376	2.61216	1.02632	1.22291	2.0626	4.12348	3.70052	2.43148	3.55523	3.74329	4.29517	0.786832	2.34114
ENSG00000075711	DLG1	117.053	153.727	161.836	146.688	134.938	133.112	167.741	172.278	72.6212	85.0446	79.9038	83.3853	101.458	76.4022	89.0932	86.7813	64.5229
ENSG00000075785	RAB7A	58.7139	52.9396	61.7497	55.0494	57.1197	49.1816	55.2006	58.6953	39.4791	49.4214	59.1545	55.3715	55.3739	42.1839	52.0443	50.043	42.6248
ENSG00000075790	BCAP29	71.0478	123.436	138.683	118.327	101.287	114.363	111.214	113.2	58.8879	54.8997	45.0901	52.3376	59.0483	58.1923	60.411	45.3578	37.3981
ENSG00000075826	SEC31B	0.799688	0.860172	1.27812	0.759788	0.894387	0.515838	0.581517	1.28798	0.616156	1.01522	0.453229	0.25656	0.653565	1.01143	0.693976	0.488177	1.03646
ENSG00000075856	SART3	43.8527	45.6448	42.1482	40.7485	50.1274	39.9684	45.191	46.0596	31.5844	37.9986	37.8877	42.0097	49.7641	42.3174	47.083	32.1651	37.4535
ENSG00000075884	ARHGAP15	0.206573	0	0	0.0943587	0	0	0.0782373	0	0	0	0	0	0.131896	0	0	0	0
ENSG00000075891	PAX2	0.0410437	0	0	0.074992	0	0	0	0	0	0	0	0	0	0	0	0	0.0474962
ENSG00000075914	EXOSC7	26.7976	26.0249	19.6716	22.7038	21.1472	22.3009	19.2938	21.8521	23.195	30.3149	19.9603	19.1526	20.8936	23.1275	21.1062	15.747	20.2643
ENSG00000075945	KIFAP3	22.5978	30.6497	34.6498	28.504	22.3275	23.5185	40.2827	44.5407	15.7596	20.151	17.9803	20.9133	17.683	16.3155	17.2279	21.1332	17.2177
ENSG00000075975	MKRN2	24.7596	26.0128	22.0006	19.7839	25.9703	24.5823	22.6463	18.936	15.3831	18.6263	16.4287	17.7412	18.3146	17.226	18.908	13.128	16.638
ENSG00000076003	MCM6	25.5038	26.4319	20.3749	36.7509	43.8721	34.8337	13.2555	11.1238	13.3555	20.3451	13.045	11.6198	26.7984	28.0082	32.556	6.76711	13.0846
ENSG00000076043	REXO2	70.4845	104.497	95.2752	98.2873	87.3615	96.1308	98.6172	91.0353	75.0431	70.3802	65.0607	67.0645	71.9822	76.3735	81.1935	52.8873	69.4245
ENSG00000076053	RBM7	66.4679	85.8665	92.893	71.7771	78.1016	69.1713	69.2524	69.3614	35.9833	49.0717	40.7362	46.9537	53.2238	41.0039	38.0237	37.3328	30.1446
ENSG00000076067	RBMS2	17.0951	16.5006	20.0641	27.3333	21.5611	22.247	26.1314	19.676	16.0114	15.2534	12.5681	10.2333	22.5218	14.0517	20.1786	17.5934	14.4133
ENSG00000076108	BAZ2A	67.3248	62.8369	64.5146	71.9425	78.4259	65.3247	78.838	78.7747	55.2283	71.4012	75.8392	78.2656	96.5426	68.0572	87.382	77.7735	74.3307
ENSG00000076201	PTPN23	11.175	7.65428	6.99783	8.30754	10.8718	8.39875	9.00055	8.35864	9.07257	11.9933	12.1892	10.7513	13.4962	7.80572	12.2756	12.3018	12.3004
ENSG00000076242	MLH1	32.5194	40.0426	26.9114	37.3535	35.5761	33.7215	29.3951	26.7434	19.0169	26.6969	19.1766	18.8954	24.7501	22.0471	28.6237	16.7637	18.1636
ENSG00000076248	UNG	29.4845	24.8476	20.0267	31.8474	35.7978	31.0025	21.6022	19.9865	21.4083	23.3944	19.6385	17.742	26.4419	26.6685	32.5868	12.6062	19.9761
ENSG00000076258	FMO4	3.9317	5.21442	4.05214	4.70363	3.56513	4.35728	5.24728	5.31128	2.77414	2.97105	2.2738	3.06588	3.22763	2.39997	2.75626	3.65101	3.46653
ENSG00000076321	KLHL20	16.6995	22.0532	17.4506	18.162	17.5248	15.7661	21.7136	21.8314	14.1395	14.8426	16.9393	15.6416	22.8725	17.2159	17.6827	16.1173	15.0743
ENSG00000076344	RGS11	0.0756509	0.0581234	0	0	0	0.110906	0	0.0346147	0	0.060025	0	0.101128	0.0966056	0.0323249	0	0	0
ENSG00000076351	SLC46A1	2.9513	2.34517	1.77694	2.06832	2.80653	2.38559	2.67959	2.29381	2.48602	2.18131	2.45499	1.91856	2.34904	2.41847	2.88193	3.11929	2.97082
ENSG00000076356	PLXNA2	33.5468	32.6811	31.6371	19.2695	28.0062	19.3755	28.8822	39.3315	20.5071	26.9622	37.7666	38.5458	35.2528	19.6755	23.6713	26.1478	24.2269
ENSG00000076382	SPAG5	21.1885	23.8698	15.4364	14.9492	16.9832	16.4857	7.2321	6.12068	5.63606	17.2981	9.61113	8.46314	7.85647	14.704	14.4526	3.54969	6.08559
ENSG00000076513	ANKRD13A	22.4854	26.548	24.3223	26.8668	25.262	29.379	27.9059	30.1676	16.4233	25.6023	19.446	18.3828	24.3742	23.6395	25.9202	24.0729	22.8229
ENSG00000076554	TPD52	114.997	163.08	174.754	131.016	153.625	121.548	134.273	143.019	68.2422	91.698	78.3618	88.4619	90.4724	73.502	78.7101	69.2049	54.1793
ENSG00000076555	ACACB	12.135	9.09791	6.14786	11.712	11.6214	10.5809	11.2924	11.8513	9.69125	9.05909	8.46828	7.43499	12.9969	11.2067	13.3119	12.8334	12.6083
ENSG00000076604	TRAF4	102.023	75.5637	58.1243	74.8259	90.361	83.054	105.62	98.2815	83.1944	72.293	97.0596	95.9719	106.971	82.3657	101.936	87.0875	103.958
ENSG00000076641	PAG1	8.58465	2.88473	6.04464	3.88801	5.01713	3.21312	4.63196	7.51402	2.33606	5.01821	6.31788	6.06679	5.07395	3.57469	3.04102	5.06874	2.91067
ENSG00000076650	GPATCH1	8.49567	9.16334	9.39316	7.56232	8.42743	8.04375	7.83785	9.46897	5.44683	6.00628	5.40142	6.07879	7.40646	5.51499	6.61082	5.91027	5.70341
ENSG00000076662	ICAM3	6.99224	3.9652	2.7717	6.38785	6.09955	3.78302	5.73785	4.5705	4.9336	5.15169	6.73963	3.0044	2.87005	5.19294	4.72981	2.1173	5.00902
ENSG00000076685	NT5C2	73.2254	88.9021	89.4143	102.981	88.3756	93.6029	119.137	115.873	60.4153	56.0469	48.2776	59.7747	66.6101	65.8097	70.96	65.022	60.1778
ENSG00000076706	MCAM	0.563442	0.288599	0.0500296	0.34316	0.362164	0.13767	0.227624	0.103123	0.222631	0.238433	0.19008	0.200852	0.143902	0.449407	0.543289	0.127392	0.47815
ENSG00000076716	GPC4	1.36712	0.666088	0	2.90913	2.44333	2.15087	2.04587	1.11376	1.53162	0	0	0	0.0212902	0.156725	0.0516723	0	0.0385864
ENSG00000076770	MBNL3	27.4544	40.54	39.3115	38.733	35.6117	35.1421	32.5837	34.8944	15.0564	23.1573	15.1862	16.0357	25.3204	24.237	23.9555	19.9222	17.2687
ENSG00000076826	CAMSAP3	18.5275	11.4797	7.86468	8.60498	12.4698	9.12984	10.9738	13.2138	13.1773	14.3781	21.727	21.4435	19.2634	13.1569	15.288	13.3372	14.524
ENSG00000076864	RAP1GAP	21.2548	13.0318	13.4705	21.7756	23.0069	21.5455	32.2599	39.817	23.1422	11.2848	8.42324	10.668	18.6329	24.3311	25.142	29.8788	36.3305
ENSG00000076924	XAB2	20.6324	11.4971	7.98088	11.9545	14.3341	12.2035	11.8503	11.2634	12.6701	19.686	16.1281	12.1667	17.5787	16.5525	18.1365	15.7083	15.3301
ENSG00000076928	ARHGEF1	39.4106	23.3865	21.0988	22.8846	30.661	24.6126	28.4397	28.2073	28.2984	29.8371	30.5064	29.6861	35.5806	33.1482	36.8303	28.469	32.6543
ENSG00000076944	STXBP2	74.1661	51.2971	42.4619	54.6923	66.7333	50.694	71.8994	64.8156	67.8488	56.5071	71.9077	71.8473	73.8919	58.3409	70.5285	56.3254	72.0474
ENSG00000076984	MAP2K7	12.2495	7.38104	6.6668	9.17411	9.2625	8.34093	9.60845	11.0106	12.8527	11.4955	10.7926	11.8447	13.2604	10.4948	12.6229	12.0202	13.1319
ENSG00000077044	DGKD	17.4043	12.989	10.0075	9.85864	12.2527	9.72269	9.61166	9.99817	9.74161	12.6535	16.5085	14.5025	13.6092	10.8929	12.416	10.271	11.0905
ENSG00000077092	RARB	2.80498	3.4669	3.46522	0.519934	0.97987	1.25153	1.13934	4.61295	0.12047	1.03217	1.6457	1.52159	0.571035	0.277923	0.167991	0.206803	0.188172
ENSG00000077097	TOP2B	45.0571	70.429	59.1553	60.1456	52.1168	58.9494	52.4388	51.0506	24.3084	39.0932	31.3822	26.2975	37.9101	37.3303	39.0796	30.816	24.583
ENSG00000077147	TM9SF3	130.972	197.332	195.651	141.361	166.504	148.129	170.218	198.8	75.6441	85.6375	85.9372	111.425	111.635	94.9191	88.0037	79.904	63.8872
ENSG00000077150	NFKB2	17.2004	11.8767	13.4163	12.6172	15.6676	11.331	12.813	12.3488	12.438	12.6674	15.7729	14.7782	14.6027	12.4794	12.8283	13.6435	12.3532
ENSG00000077152	UBE2T	33.1796	39.539	39.2314	42.6838	38.519	33.5862	18.9779	16.4209	16.2205	38.3254	23.7573	18.2544	23.2027	30.6694	32.9956	9.18586	14.3658
ENSG00000077157	PPP1R12B	18.1901	19.7052	23.9157	17.6063	19.2299	15.4558	19.8705	21.4632	10.0964	19.3521	15.2723	14.5818	19.9796	12.4459	17.1306	17.0096	15.0597
ENSG00000077232	DNAJC10	98.8334	127.318	116.632	135.649	123.048	148.418	156.217	147.963	73.6037	56.7063	48.8083	44.094	63.5592	76.659	75.2035	54.6855	54.7857
ENSG00000077235	GTF3C1	31.7834	26.0745	21.0217	25.3355	28.8938	24.8567	26.0251	23.7544	21.901	26.1429	30.8506	27.383	31.3833	26.1079	30.4562	19.8261	23.5794
ENSG00000077238	IL4R	34.545	27.5394	25.6005	26.1373	31.4279	22.4001	37.7969	36.0708	34.0803	27.7376	26.8937	30.7069	34.9516	23.163	28.0323	30.541	27.2656
ENSG00000077254	USP33	52.1872	83.7238	75.2057	70.8106	61.7941	65.9703	76.3443	74.9674	31.734	41.2813	34.7721	37.6519	42.0419	38.6942	42.8794	32.9828	31.5796
ENSG00000077264	PAK3	0.0355574	0	0	0	0	0	0	0	0	0	0	0	0	0	0	0	0
ENSG00000077274	CAPN6	0.259354	0	0	0.0861586	0	0.155544	0.0714382	0	0.069871	0	0	0	0	0.060447	0.0487163	0	0.0818529
ENSG00000077279	DCX	0.0147645	0	0	0	0	0.0324676	0	0.0135112	0	0	0	0.0197368	0	0	0	0	0
ENSG00000077312	SNRPA	44.693	34.1815	28.3157	30.3432	41.6503	31.217	26.4452	20.5118	27.0728	31.1501	35.2647	33.6857	30.2711	33.9565	37.9626	19.0043	27.5889
ENSG00000077327	SPAG6	0	0	0	0	0	0	0.127612	0	0	0	0	0.0750684	0	0	0	0	0
ENSG00000077348	EXOSC5	10.4434	6.98623	3.95702	7.15555	9.89548	7.65514	7.29692	4.44892	5.86955	12.4295	12.2095	12.8773	10.0021	9.54026	9.58003	7.32791	10.4183
ENSG00000077380	DYNC1I2	87.4975	116.768	110.904	93.2696	94.8364	92.527	120.776	118.701	63.9019	66.9898	69.6675	82.1522	78.0017	64.7094	72.3581	54.9185	51.3464
ENSG00000077454	LRCH4	99.0675	51.9311	48.448	77.1565	83.4359	70.8379	96.3882	104.227	108.375	80.4968	82.8431	79.6903	126.564	90.4783	110.454	110.352	131.45
ENSG00000077458	FAM76B	26.1774	38.6345	35.6763	34.8154	30.2282	32.6648	31.5417	34.6517	16.7779	25.7939	14.9718	17.9849	27.2869	20.4978	23.2704	20.1302	15.71
ENSG00000077463	SIRT6	16.6351	10.0312	5.03149	8.96092	12.3327	8.16154	14.1068	13.5855	14.8285	11.7793	20.4579	24.0979	17.6037	12.6302	16.1588	9.55268	12.3478
ENSG00000077514	POLD3	25.0448	26.1725	24.8926	26.2511	27.7708	27.5246	22.2578	20.824	11.4417	15.3985	10.3739	8.54108	17.3654	17.6945	18.0376	13.9052	11.5849
ENSG00000077522	ACTN2	0.0676995	0	0.360674	0.0309239	0	0.0744367	0	0	0	0	0	0	0	0	0	0	0
ENSG00000077549	CAPZB	126.984	123.292	106.059	121.268	115.127	118.239	139.059	130.418	105.528	76.5881	92.9364	97.1293	94.3337	82.8776	104.496	74.6456	91.4474
ENSG00000077585	GPR137B	6.50954	10.8177	9.69757	8.85425	8.74021	7.59916	8.51027	7.23664	5.14418	9.79433	9.51614	9.08853	13.2387	7.95294	11.4575	7.84951	7.81192
ENSG00000077616	NAALAD2	0	0.428965	0	0	0	0	0	0	0	0	0	0	0	0	0.0480672	0	0
ENSG00000077684	JADE1	9.77086	8.56339	7.42247	8.97654	8.09502	6.79934	6.37366	7.11291	3.34101	9.39628	5.67722	5.04813	8.287	7.70769	9.10951	9.20135	7.57333
ENSG00000077713	SLC25A43	24.3524	27.8274	27.8323	19.6564	21.0593	20.4075	21.8295	23.8963	15.8922	19.1413	20.6211	22.3126	20.6487	14.9328	19.2984	16.916	12.4871
ENSG00000077721	UBE2A	76.3201	99.6221	98.5213	80.2445	82.7549	78.9592	82.8101	81.3771	41.5155	53.191	60.8882	65.7939	59.12	50.679	53.0972	37.7953	39.5179
ENSG00000077782	FGFR1	16.9118	14.2395	12.8052	12.2401	13.5136	11.2362	11.582	10.8829	14.1313	11.4579	9.26135	7.12284	15.3837	8.08419	11.1292	6.02364	9.29379
ENSG00000077800	FKBP6	0	0	0	0	0	0	0	0	0.107543	0	0	0	0	0.0620254	0	0	0
ENSG00000077935	SMC1B	0	0.135236	0.0586091	0.0201004	0	0.0322557	0	0	0	0	0.0222677	0	0	0	0.0227306	0	0.0509224
ENSG00000077942	FBLN1	0.0512878	0.0394049	0	0	0.247247	0	0	0.0469343	0.151989	0.0813883	0.0519067	0	0	0	0.0529857	0	0
ENSG00000077984	CST7	0	0	0	0	0	0	0	0	0	0	0.110956	0	0	0	0	0.371815	0
ENSG00000078018	MAP2	6.60596	7.33985	4.94066	18.3138	13.2038	14.2846	16.532	12.8112	9.59997	0.282234	0.359998	0.0339641	0.227117	0.282267	0.892455	0.21542	0.411627
ENSG00000078043	PIAS2	4.21492	6.14091	4.19997	6.61733	5.68938	6.70555	5.0374	4.28572	1.943	4.95455	2.81226	2.71286	5.14321	4.24235	4.96731	4.12957	2.78202
ENSG00000078061	ARAF	78.5864	52.4245	47.3016	59.3824	64.0609	53.0258	73.8552	72.4353	57.9951	58.2989	72.6379	72.9935	78.2083	64.3214	79.1121	62.6673	81.9431
ENSG00000078070	MCCC1	6.41489	10.2871	7.74916	8.82469	9.88873	7.354	7.76898	8.94207	5.58148	5.68172	7.05848	4.28763	6.66772	6.40634	7.24374	5.50217	6.04229
ENSG00000078081	LAMP3	20.0679	26.3202	24.2213	15.873	24.0391	17.3845	22.3079	15.2109	11.4993	14.9807	12.6901	12.2324	12.6838	11.1609	12.2658	9.57539	4.35636
ENSG00000078098	FAP	0.0840755	0.32298	0.223959	0	0.0810619	0.184885	0	0.153878	0.124577	0.133419	0	0.11239	0.214728	0	0.0868589	0	0
ENSG00000078114	NEBL	28.6329	32.2461	31.6289	31.77	31.8599	30.9308	28.856	29.5791	14.1115	15.2766	8.78323	9.92027	9.81884	12.5076	13.5446	11.2907	8.87399
ENSG00000078124	ACER3	27.0028	40.7337	43.8977	41.9198	34.5587	40.3306	44.6711	46.1461	20.6187	21.1498	20.0302	20.851	32.1972	23.8978	26.5171	22.1926	23.2119
ENSG00000078140	UBE2K	39.7757	57.4671	69.5238	55.9544	59.0038	53.5901	58.5158	55.1137	33.4075	37.0768	23.8533	30.5495	38.0623	32.2003	34.0677	31.2968	26.4459
ENSG00000078142	PIK3C3	26.1511	45.1465	40.7339	35.4021	30.2809	34.1608	32.2314	40.9671	17.3571	29.4412	24.0314	23.1079	32.8287	24.9997	23.8768	21.904	18.1721
ENSG00000078177	N4BP2	5.77486	7.43928	7.09872	7.23921	7.39939	7.55899	5.9037	6.72503	3.18465	4.73707	3.54847	4.16456	5.21202	4.8887	4.75488	4.84105	3.07757
ENSG00000078237	C12orf5	7.94716	12.5056	12.6791	11.0262	9.38325	9.31434	9.97936	10.7727	4.97467	5.73241	6.49466	5.4538	6.45812	6.35568	6.80529	4.03564	4.13107
ENSG00000078246	TULP3	7.58112	7.86923	8.28386	7.7739	7.8464	7.34891	9.42246	7.87206	6.14383	7.51289	5.26121	4.46734	5.69008	7.19267	8.02391	7.24104	6.80353
ENSG00000078269	SYNJ2	26.8023	28.9463	22.4066	41.4391	37.7784	38.6963	51.1951	46.7348	35.938	17.5719	13.043	12.3233	22.5052	25.3104	28.2134	20.9035	26.0602
ENSG00000078295	ADCY2	0	0	0	0.0271346	0	0	0	0	0	0	0	0	0	0	0	0	0
ENSG00000078304	PPP2R5C	139.01	184.845	191.055	190.637	163.53	179.87	188.205	197.92	100.674	119.025	96.5254	101.596	130.752	117.287	128.134	107.077	99.3159
ENSG00000078319	PMS2P1	6.62879	7.34842	6.30631	8.47815	6.57379	8.26025	4.94944	6.58606	4.7707	7.5137	7.18797	5.69648	8.34399	5.90762	7.72872	4.81739	4.05462
ENSG00000078369	GNB1	93.2339	94.3441	88.8193	103.892	99.4461	99.7025	112.819	101.128	85.2691	84.0965	79.824	79.926	92.4257	78.5889	93.5536	77.7721	67.4854
ENSG00000078399	HOXA9	1.45261	2.79014	1.71975	1.1796	2.64547	2.01125	1.895	1.32931	1.07618	3.32964	2.12353	1.72605	2.98857	1.93103	1.83419	1.09476	1.02726
ENSG00000078401	EDN1	19.183	19.24	27.9196	18.1196	19.0812	16.0655	20.6126	13.7816	17.0414	6.61169	6.54469	6.90396	2.7711	2.81878	3.27311	3.67975	2.81251
ENSG00000078403	MLLT10	21.3329	18.2534	20.6443	22.0636	20.3155	20.5855	20.1805	21.2914	10.8764	17.7846	12.5695	11.696	17.45	13.106	14.5574	17.6706	13.6896
ENSG00000078487	ZCWPW1	4.14639	3.14992	2.41999	2.93676	2.51545	2.2539	2.18798	2.2596	1.03547	2.66152	1.88603	1.4324	2.61771	2.38883	1.92524	2.52804	1.6713
ENSG00000078549	ADCYAP1R1	0	0	0	0	0	0	0	0	0	0.0505196	0	0	0	0	0	0	0
ENSG00000078589	P2RY10	0	0	0	0	0	0	0.0642253	0	0	0.13455	0	0	0	0	0	0	0
ENSG00000078596	ITM2A	0	0	0	0.10828	0	0	0	0	0	0	0	0	0	0	0.122448	0	0
ENSG00000078618	NRD1	42.4082	51.3661	41.4162	48.9547	47.8148	48.8489	50.8247	43.0768	27.2083	34.074	29.5176	26.8759	38.3055	32.5759	40.0734	26.0012	26.0887
ENSG00000078668	VDAC3	119.506	146.776	114.172	129.906	121.96	126.409	126.209	101.122	75.4624	88.5918	78.5908	70.9691	70.9229	96.0334	92.2806	53.9909	65.104
ENSG00000078674	PCM1	82.5602	104.335	101.592	103.04	91.2953	106.003	102.414	93.2029	43.0777	75.0566	50.3047	45.9677	71.9358	72.6649	78.8988	64.99	57.0488
ENSG00000078687	TNRC6C	9.79072	9.3052	7.45154	10.745	10.6964	10.2757	12.8822	11.4759	8.4782	8.32331	6.65953	6.48025	10.6557	9.98332	10.0984	10.1878	8.58942
ENSG00000078699	CBFA2T2	11.7891	9.76946	7.70166	10.1149	10.1276	9.0687	9.75624	9.69453	6.95186	11.6422	9.73867	8.60874	11.83	9.02771	10.5123	10.1349	9.50999
ENSG00000078747	ITCH	72.1915	89.1872	88.2111	92.2992	90.8168	92.3947	102.176	104.273	54.1672	58.833	53.2544	58.9126	72.021	58.3483	65.1222	61.1129	48.0314
ENSG00000078804	TP53INP2	10.1086	6.25114	8.23689	4.59867	7.07201	3.94584	9.91375	18.8584	4.50564	4.20596	7.75614	10.0523	8.99933	4.372	6.41031	14.18	7.34681
ENSG00000078808	SDF4	115.867	64.5726	56.4134	65.2897	69.8482	55.3182	78.0713	74.8366	81.1331	79.4862	105.66	108.487	95.6899	77.3306	89.72	66.6234	86.5086
ENSG00000078814	MYH7B	0.19326	0.0556814	0	0.220694	0.232916	0.0531232	0.0731953	0.154749	0.0357948	0.230013	0.195592	0.0968794	0.092547	0.0619337	0.0249573	0.0819288	0.0838661
ENSG00000078898	BPIFB2	0.140597	0.180037	0	0.299704	0.271115	0.240472	0.248499	0.857751	0.277768	0.0743709	0.0474312	0	0	0.0400506	0	0.158942	0
ENSG00000078900	TP73	2.91706	2.04697	1.16556	1.79438	2.5875	1.63931	0.869114	1.15676	1.38313	2.71572	2.28308	1.4038	3.50156	3.12439	3.67663	1.28609	1.50779
ENSG00000078902	TOLLIP	27.4901	17.857	16.2728	14.2088	18.313	15.6726	20.9561	22.2329	23.3055	24.6255	27.2533	28.6287	28.8279	20.8222	25.0632	23.9328	26.0426
ENSG00000078967	UBE2D4	14.1539	16.9457	10.4088	20.427	14.6094	14.5122	19.7653	18.8327	11.3224	8.40557	10.1943	10.8532	10.7005	10.0179	12.9629	9.42374	11.6563
ENSG00000079101	CLUL1	0.0779071	0.418998	0	0	0	0	0	0.071294	0	0.12363	0	0	0	0.199734	0	0	0
ENSG00000079102	RUNX1T1	0	0	0	0	0	0	0	0.0417924	0	0	0	0	0	0	0	0	0
ENSG00000079112	CDH17	299.174	468.161	523.063	91.3228	223.367	100.553	205.05	482.838	55.6341	264.858	454.706	590.103	474.902	206.566	181.724	278.037	177.082
ENSG00000079134	THOC1	18.8354	32.2263	30.3571	30.5587	26.7572	28.2319	24.0189	22.4027	11.3355	14.4844	10.359	11.214	15.6983	14.879	16.2431	11.0044	9.52456
ENSG00000079150	FKBP7	3.66002	4.80102	1.18896	1.63105	4.64772	2.87914	2.16381	1.55213	0.925901	1.69992	1.62623	2.02864	2.16591	2.28862	1.9367	1.66512	1.03303
ENSG00000079156	OSBPL6	0.0230884	0	0	0.0421855	0	0	0.017489	0.0422571	0	0	0.046734	0	0.0294837	0	0.0715583	0	0
ENSG00000079215	SLC1A3	0.160773	0.247047	0	0.0489588	0.31002	0	0	0	0	0	0.0542376	0	0.0684353	0.274787	0.553651	0.636127	0.806209
ENSG00000079246	XRCC5	265.047	369.38	315.363	365.285	339.454	350.132	359.003	332.699	191.02	189.654	184.436	182.457	240.191	226.671	240.662	160.745	171.946
ENSG00000079257	LXN	22.8601	32.1107	26.6123	25.6668	25.9105	31.7227	24.9167	25.1515	13.8334	17.8614	18.8973	36.3907	16.3789	18.6411	18.7493	13.316	12.8231
ENSG00000079263	SP140	1.48577	1.14153	0.879502	0.603263	0.159168	0.605046	0.125049	2.56822	0.489221	0.523945	0.334154	0.441363	0.632437	0.846472	0.852751	0	0.573115
ENSG00000079277	MKNK1	18.5711	20.3999	20.7905	22.5142	22.406	23.2522	20.6826	21.8175	15.246	20.3903	21.0811	22.1415	24.4843	18.4441	21.1045	17.7033	16.4956
ENSG00000079308	TNS1	0.547461	0.0934711	0.202544	0.0277856	0.117297	0.0445883	0.0460767	0.0278328	0	0.0482646	0.0307815	0	0.116517	0.103967	0.0942642	0	0
ENSG00000079313	REXO1	11.5431	6.48098	4.69575	6.91892	8.81286	5.91522	7.1809	7.59985	10.6028	9.98773	12.1053	10.8573	11.739	9.06111	11.8443	10.3184	11.2726
ENSG00000079332	SAR1A	50.9152	67.1622	67.1226	51.8292	53.1989	53.5918	59.8437	65.1763	32.1206	39.1048	37.5783	42.1053	43.4875	40.4711	40.1588	37.1366	29.9744
ENSG00000079335	CDC14A	9.43317	13.2831	9.90539	10.7355	9.00192	10.2893	8.70621	9.86986	5.00895	7.40809	8.53691	8.26322	6.6603	6.63072	6.61893	6.11452	5.9238
ENSG00000079337	RAPGEF3	72.894	50.448	42.8574	62.5964	69.2606	58.8632	104.044	110.715	72.1452	55.7659	64.0609	61.0314	117.821	72.1535	78.2597	107.035	117.017
ENSG00000079385	CEACAM1	88.011	91.1344	98.8294	72.8173	95.0766	70.9228	131.355	150.948	60.683	47.919	90.0917	133.839	103.271	47.7672	49.8493	72.8075	46.6285
ENSG00000079387	SENP1	28.9235	37.4899	40.1597	39.1833	37.8277	33.4606	33.9418	33.4077	18.6082	22.6401	17.5635	17.2686	26.1799	24.7431	26.5678	19.9234	19.6314
ENSG00000079393	DUSP13	0.102708	0.236736	0	0	0.0990268	0.0752863	0	0.9399	0	0.977923	1.24737	0.274595	1.18042	0.351091	0.530543	0.696658	0
ENSG00000079432	CIC	19.5693	11.8324	9.11641	13.3709	16.1825	10.5149	14.6303	15.0429	17.8293	18.4015	21.3346	22.1202	24.6644	18.1392	23.9597	19.8487	21.5083
ENSG00000079435	LIPE	4.05403	2.73721	1.22717	1.73958	2.90193	2.20623	2.46598	2.41706	1.63826	2.14444	2.30014	3.36655	3.84351	3.30703	3.99787	1.04159	2.13244
ENSG00000079459	FDFT1	195.901	170.366	125.018	228.127	187.936	238.05	299.703	231.253	195.021	110.231	109.442	129.399	144.117	143.216	160.411	95.9302	142.853
ENSG00000079462	PAFAH1B3	42.7375	28.4201	20.4584	24.1515	33.5488	25.8123	31.5812	23.7145	39.6363	32.003	37.1195	33.1049	36.1612	37.9514	37.2434	25.161	37.3643
ENSG00000079482	OPHN1	8.28757	9.97021	8.99967	10.2189	8.50856	10.1328	9.81732	10.5343	5.54887	7.54467	5.91579	5.44136	7.83861	7.49984	9.30206	7.73075	8.00776
ENSG00000079616	KIF22	38.6885	32.2352	28.1927	26.5191	32.0512	27.9079	13.9534	17.9406	18.5238	37.1223	23.9629	19.2438	24.8537	29.3799	33.2181	15.0964	21.7004
ENSG00000079689	SCGN	0	0	0	0	0	0	0	0.14661	0	0	0	0	0	0	0	0	0
ENSG00000079691	LRRC16A	26.3773	34.8978	30.1754	30.0681	31.7483	28.9278	30.1184	34.3831	19.6462	19.6015	20.8406	23.0541	25.3775	23.9045	24.1814	18.2944	19.306
ENSG00000079739	PGM1	57.9826	52.4345	45.6644	48.7923	50.8347	48.336	51.4498	51.8084	44.3445	45.8346	42.2439	40.0065	43.2763	44.8112	52.7957	35.054	42.7178
ENSG00000079785	DDX1	62.5121	83.5716	72.0523	76.5079	78.795	72.3729	82.1746	70.5902	45.1623	45.4452	43.201	44.2684	50.9125	44.2866	48.3896	41.9481	35.6475
ENSG00000079805	DNM2	205.079	137.51	126.981	88.5921	130.562	93.9955	120.81	128.704	93.5796	168.842	194.993	181.97	157.576	110.679	130.751	116.562	115.718
ENSG00000079819	EPB41L2	11.6566	15.8947	19.9545	7.9628	10.6313	9.54511	6.62885	8.9053	2.95644	9.49887	19.237	21.1975	12.5609	10.2607	7.73902	5.93584	4.61791
ENSG00000079931	MOXD1	0.170241	0.326994	0	0	0	0	0	0.0389475	0	0.135077	0	0.0568934	0	0.0363712	0.0439692	0.288681	0.0985024
ENSG00000079950	STX7	33.5017	54.8907	59.7332	39.8246	38.5276	38.8246	47.2207	53.2718	22.1953	26.9021	23.1941	27.9377	31.5563	24.0308	22.1935	29.8878	19.8254
ENSG00000079974	RABL2B	12.8595	12.6185	11.7286	11.6202	11.253	10.3482	11.2231	11.9598	9.73419	10.9796	7.42683	8.31482	12.4053	8.48099	13.6462	8.65131	10.5947
ENSG00000079999	KEAP1	42.2301	29.2297	18.65	30.6609	33.4303	31.4439	33.8685	31.6961	38.7516	34.9182	36.5162	32.9799	38.0804	42.5471	42.7097	30.9684	36.5233
ENSG00000080031	PTPRH	42.874	27.3788	27.3606	22.214	30.4774	23.5806	48.0156	57.7778	26.1729	22.6197	37.6209	56.7897	37.9037	24.5297	26.8821	42.3702	35.7391
ENSG00000080189	SLC35C2	54.2371	41.1685	36.3513	43.216	47.9633	44.5821	51.9488	51.4685	44.9627	41.443	46.2431	41.4384	53.3929	42.4751	57.3839	47.0205	57.9203
ENSG00000080200	CRYBG3	14.572	20.8365	19.3779	20.9871	18.2169	20.0521	21.4073	21.0576	10.3617	12.0874	9.21066	8.70727	12.6712	11.8352	13.5686	12.0131	9.78312
ENSG00000080298	RFX3	6.40042	4.49504	2.92944	6.34953	4.7926	5.70728	6.63085	5.31368	2.34647	2.86205	1.51368	1.6759	2.24695	3.74044	3.93103	3.61777	3.76695
ENSG00000080345	RIF1	34.5456	49.4765	50.092	50.9357	46.5662	50.4695	39.7392	36.0235	18.4988	29.3221	17.9858	16.703	28.8084	26.6196	27.4269	22.4209	17.1397
ENSG00000080371	RAB21	62.1348	88.2767	82.988	82.1863	72.0118	73.5767	80.415	77.0846	36.1751	58.4814	45.4947	51.3519	66.5646	54.1375	51.5208	45.6181	39.0981
ENSG00000080493	SLC4A4	0.224021	0.315548	0.447557	0.136438	0.347985	0.0912275	0.150836	0.159448	0.165968	0.0394997	0.0377873	0	0.0476788	0.0106358	0.0128576	0.0422085	0
ENSG00000080503	SMARCA2	29.4495	32.6354	27.2028	32.7033	29.006	30.3065	36.3566	37.8357	19.3438	23.3447	18.1846	17.8204	28.7955	23.5631	27.2309	25.1797	23.4435
ENSG00000080511	RDH8	0	0	0	0	0.209869	0	0	0	0	0	0	0	0	0	0	0	0
ENSG00000080546	SESN1	8.38142	9.04727	7.61124	4.42964	5.04227	6.32138	7.26696	6.90931	3.59225	3.95715	4.41654	3.42603	3.53818	3.90688	3.82852	4.75709	3.4067
ENSG00000080561	MID2	17.8829	16.8505	14.8301	16.6454	16.2253	16.9729	21.7566	19.6842	13.1863	12.9844	14.2997	11.2198	16.3194	13.1919	12.9847	15.2337	13.2268
ENSG00000080572	PIH1D3	0	0.0900539	0	0	0.0565045	0	0	0.0536305	0	0	0	0	0	0.100166	0.0605453	0	0
ENSG00000080573	COL5A3	0	0.0370672	0.149934	0	0	0	0	0.0441498	0	0.0255199	0.065103	0.214976	0.102681	0.0137431	0.0166141	0	0.0372199
ENSG00000080603	SRCAP	38.4515	29.2574	27.6667	34.0964	36.9092	28.5482	32.313	30.3185	29.381	34.0437	34.0471	33.6814	45.4285	30.7054	42.8404	36.8504	35.1354
ENSG00000080608	KIAA0020	26.7092	36.1791	28.6052	31.7631	31.5694	32.9395	32.5369	26.2182	15.5677	16.07	16.142	17.0906	16.003	16.9116	17.3494	12.736	12.0606
ENSG00000080644	CHRNA3	0	0	0	0	0	0	0	0.0645378	0	0.111914	0	0	0	0.0602686	0	0.119589	0.0816114
ENSG00000080709	KCNN2	0.054701	0	0	0	0	0	0	0	0	0	0	0	0	0	0	0	0
ENSG00000080802	CNOT4	10.6832	11.2749	13.7316	11.3864	11.9062	9.70439	11.9209	11.6948	6.59562	8.43095	7.12085	7.71632	9.20489	7.33806	8.15894	8.13256	5.84901
ENSG00000080815	PSEN1	100.755	129.59	140.175	95.1401	106.395	98.4728	121.331	143.387	60.2563	98.5709	101.581	115.068	114.739	89.4362	88.2398	110.769	77.0471
ENSG00000080819	CPOX	10.4887	7.12664	7.98277	5.4429	6.56985	4.81175	6.64785	6.85599	4.7047	9.45452	8.34058	8.632	6.46922	6.12808	6.30254	7.38056	5.11929
ENSG00000080822	CLDND1	26.5061	28.2971	28.8668	27.8941	29.3683	29.3049	31.7807	32.5649	16.5995	24.517	16.229	18.4015	25.2458	18.1463	19.6678	19.8661	11.3542
ENSG00000080823	MOK	19.4238	20.1187	15.8931	18.835	17.5131	19.4859	15.2153	16.3797	14.5377	21.7763	18.9201	16.5716	26.4971	28.9495	32.6685	23.1573	27.0036
ENSG00000080824	HSP90AA1	736.581	969.909	861.381	834.248	702.973	700.532	900.475	688.288	375.564	569.144	552.274	487.571	502.27	476.399	519.349	352.916	327.787
ENSG00000080839	RBL1	9.04281	12.3461	9.41374	12.4582	16.0343	12.4189	5.70024	5.669	4.74353	7.95022	4.73375	3.7515	7.80458	8.81149	9.92203	4.08909	3.75277
ENSG00000080845	DLGAP4	54.56	37.5245	36.7804	49.7624	53.7676	45.0045	54.1225	48.4975	48.5322	38.7168	50.0628	47.7866	50.8422	36.3919	52.9501	38.1137	40.6438
ENSG00000080854	IGSF9B	3.77845	3.98767	3.92645	2.88287	3.40282	1.85658	1.00645	2.16583	1.35351	3.55807	3.19371	1.99817	3.92367	2.51933	2.44507	1.47858	2.8349
ENSG00000080947	CROCCP3	1.22616	1.17123	1.36829	1.48348	1.31002	1.166	0.903692	1.33437	0.834763	1.8932	1.67697	1.0189	2.70842	1.1045	2.36233	2.97836	1.57233
ENSG00000080986	NDC80	17.0292	25.3411	22.6811	15.3935	18.7952	16.7858	5.49917	5.70036	4.98012	14.5785	6.75782	4.91228	6.63831	11.2976	11.5743	3.26764	3.00782
ENSG00000081014	AP4E1	4.67382	7.2576	6.86253	6.40475	6.54227	6.57331	5.89698	7.34319	3.25406	4.37863	4.11757	4.23423	5.33923	4.34305	4.20317	3.62854	3.35594
ENSG00000081019	RSBN1	16.7434	18.4325	16.9455	15.0062	14.4091	14.309	16.4296	17.6701	6.702	12.6344	10.4136	10.1127	13.6462	11.8674	12.4609	12.6038	8.87671
ENSG00000081026	MAGI3	25.4878	33.5231	30.7892	24.804	25.2092	23.8725	27.3633	30.421	14.2232	17.8194	17.1803	17.9601	18.6918	16.9692	18.1498	16.1657	14.8427
ENSG00000081041	CXCL2	6.0426	3.19178	3.52104	2.32888	4.00538	3.18356	3.00375	3.71526	3.21765	3.89552	1.71999	3.28152	3.61704	2.42058	1.46312	3.84246	1.96666
ENSG00000081052	COL4A4	0	0	0	0	0.00788608	0	0	0	0	0	0	0	0	0	0	0	0
ENSG00000081059	TCF7	7.60045	7.32593	6.99407	8.52157	10.9587	7.3692	4.71042	6.89207	5.11899	3.7828	5.17473	4.80295	5.2058	4.78284	7.20963	3.45639	5.31718
ENSG00000081087	OSTM1	15.0288	18.1792	22.2332	12.3521	17.0472	13.0366	18.9865	23.0805	10.7105	13.8639	13.2102	16.1277	17.3323	12.2212	10.9061	12.081	9.80907
ENSG00000081138	CDH7	0.0175798	0.0270135	0	0.0642411	0	0.0515448	0.0133163	0.0643503	0.0520968	0	0.0889597	0.0235002	0.0897972	0.0600935	0.181618	0.0298105	0.122061
ENSG00000081148	IMPG2	0.0584805	0.119816	0.0908713	0.0267128	0.0469869	0.00714447	0.0369148	0.0178388	0.028884	0	0.0591862	0	0.0622326	0.0166588	0.0201388	0	0.0225581
ENSG00000081154	PCNP	55.5385	78.1337	89.5653	66.8507	63.8955	70.3079	65.719	65.316	30.0257	46.2107	29.9273	32.8071	39.774	40.9843	38.9234	33.7258	27.0976
ENSG00000081177	EXD2	16.1332	19.8035	19.2277	17.9374	13.6073	16.6627	18.6062	18.6826	10.6155	15.0447	18.1542	21.0623	18.3663	14.4086	16.2777	15.026	15.5215
ENSG00000081181	ARG2	14.7244	20.8375	15.8373	16.2252	18.7825	15.5778	22.7668	18.2439	15.8945	6.26308	6.09399	5.47883	6.46151	5.2322	6.27294	2.83148	4.15735
ENSG00000081189	MEF2C	0.256104	1.86929	1.44969	0.175475	0.555579	0.375454	0.145495	0.761685	0.189737	0.508012	1.94396	1.96853	0.654085	0.437723	0.396873	0.542851	0.44455
ENSG00000081237	PTPRC	0.226777	0.149344	0	0.0295964	0.0624708	0.0712413	0.0490796	0	0.0960057	0.20564	0	0	0.0413703	0.0830568	0.133877	0	0.0749796
ENSG00000081277	PKP1	0.787749	0.264791	0.622961	0.404808	0.0712043	0.054134	0.167823	0.653299	0.182379	0.273454	0.249142	0.0987227	0.0943078	0.0841495	0.228889	0.0417438	0.0569746
ENSG00000081307	UBA5	23.7156	33.1904	25.0014	29.0152	26.9862	27.8878	26.6922	28.681	14.2174	21.4102	16.7503	18.3717	23.5963	21.735	20.2152	20.1075	17.7464
ENSG00000081320	STK17B	36.2898	55.2141	57.1289	42.3274	45.6264	46.6473	50.872	60.2755	20.2611	23.2274	18.0715	23.6488	28.8802	24.4762	24.4162	19.6416	20.504
ENSG00000081377	CDC14B	18.2798	26.414	23.3256	19.1511	20.535	18.8433	19.7808	23.4369	10.2591	16.8041	13.4085	14.8921	19.2129	16.9319	16.6078	18.2815	13.474
ENSG00000081386	ZNF510	9.83101	12.7767	13.3219	11.975	11.9544	13.6954	12.3743	13.1367	5.54409	8.61535	6.78159	6.11324	8.21327	7.94162	9.01955	10.077	6.42408
ENSG00000081479	LRP2	0.0156952	0.0180882	0.0313566	0.0071693	0.0680969	0	0	0.00718148	0	0.0249067	0.00794232	0	0.0400854	0.0134129	0.0162148	0	0.0272441
ENSG00000081665	ZNF506	18.76	24.0225	34.0372	23.6768	22.1651	21.4615	28.9956	27.4549	12.4793	18.5275	15.7671	16.0421	22.4332	16.7733	14.9372	16.6107	14.8912
ENSG00000081692	JMJD4	26.1907	16.577	11.8613	14.7185	19.5536	15.3406	15.5461	16.7069	19.0738	20.2349	23.8847	23.7014	23.5719	22.0707	22.1229	15.1015	21.0798
ENSG00000081721	DUSP12	32.7137	37.2251	27.4384	37.1179	39.4493	41.1077	36.0501	34.999	24.7309	28.4538	23.6489	24.3515	31.0573	29.7496	33.4025	30.2434	23.8398
ENSG00000081760	AACS	26.1699	19.7675	15.2493	19.5912	22.979	19.1257	19.1742	18.7692	19.5422	23.4424	24.4362	22.0381	23.0749	23.9396	27.5995	17.3897	25.2969
ENSG00000081791	KIAA0141	46.4063	40.5204	31.4409	49.0226	49.3504	54.1476	48.2356	50.95	39.414	34.8109	39.8572	33.8651	51.9081	42.4626	49.3701	41.6892	50.9702
ENSG00000081803	CADPS2	4.31202	5.5771	2.94372	4.3748	4.51261	4.51083	6.12219	5.09608	2.85749	1.6505	0.855266	0.695178	1.6879	3.51831	3.22355	2.49856	2.55765
ENSG00000081818	PCDHB4	0.209542	0	0.0558174	0.229715	0.202031	0.245754	0.126979	0	0.0620965	0	0.042414	0	0.0535166	0	0.0865914	0	0
ENSG00000081842	PCDHA6	0	0	0	0	0	0.0173933	0	0	0	0	0	0	0	0	0	0	0
ENSG00000081853	PCDHGA2	1.43685	0.642803	0.726732	1.03018	1.03462	0.639934	1.0195	1.09851	0.53899	0.894733	0.773112	0.680769	1.39355	0.885956	1.46563	1.01778	0.86294
ENSG00000081870	HSPB11	19.5214	37.2717	39.2342	35.3477	30.2048	28.6188	30.4596	27.9197	18.0134	18.3644	13.8417	11.8759	23.8838	19.6795	22.2207	19.6238	10.5512
ENSG00000081913	PHLPP1	10.1038	7.95344	6.95986	8.46002	7.58924	7.69713	7.70354	7.91447	6.59119	8.00372	6.99568	5.01797	7.41208	6.18973	8.14906	7.34683	6.81251
ENSG00000081923	ATP8B1	56.8717	76.4606	70.0326	55.8478	56.3295	56.4088	66.14	80.2662	34.3791	40.8513	42.7143	46.351	45.6965	34.4553	38.1951	36.1451	31.5154
ENSG00000082014	SMARCD3	0.725977	0.66933	0	0.862194	1.11993	0.638579	0.329947	0	0.968127	1.03684	0.80821	0.194093	0.185413	0.930609	1.05001	0.615527	1.26016
ENSG00000082068	WDR70	19.542	22.0187	22.842	24.491	25.4122	25.407	22.8365	20.6091	17.2532	15.5414	12.698	9.23063	15.7338	18.3973	19.3497	14.1582	16.6082
ENSG00000082074	FYB	0.288793	0.388294	0.480801	0.131915	0.0696103	0.211688	0.164066	0.165174	0.160467	0.0572854	0	0.0965126	0	0	0.0372942	0	0
ENSG00000082126	MPP4	0.0437367	0	0	0	0.126507	0	0	0	0	0	0	0	0.167554	0	0	0	0
ENSG00000082146	STRADB	22.013	27.1753	31.0161	18.4244	19.826	17.5529	21.8332	25.8541	9.1797	14.1542	20.1886	23.0243	20.648	19.9759	15.3428	14.5288	13.3216
ENSG00000082153	BZW1	297.871	398.484	469.76	331.545	356.304	334.914	387.983	427.766	195.332	221.445	210.821	237.691	253.266	211.358	206.5	196.967	144.22
ENSG00000082196	C1QTNF3	2.14979	2.64273	2.57696	2.55316	4.04182	2.20615	4.641	3.34442	0.637078	3.41149	0.870292	2.44271	1.23537	2.57204	4.10877	5.10361	1.24388
ENSG00000082212	ME2	23.2879	30.1669	23.3049	26.3331	23.3496	23.793	22.7624	20.4989	17.7854	16.9016	11.4209	12.2602	14.1406	15.2421	14.8021	9.10199	10.76
ENSG00000082213	C5orf22	19.9777	29.8319	24.2056	31.4755	28.088	30.2133	35.5601	31.1576	15.9032	12.5951	12.0947	14.2269	18.2553	18.1131	19.2879	14.453	13.8293
ENSG00000082258	CCNT2	35.2701	41.7695	39.3295	39.4959	40.1429	39.1369	37.0021	38.9234	19.0106	24.321	21.6246	20.521	29.9627	25.427	24.8076	23.1953	18.7466
ENSG00000082269	FAM135A	28.8093	39.0227	46.8882	27.4876	28.4873	25.2807	24.2855	27.693	10.696	14.0007	14.0849	17.9663	13.841	13.264	10.996	8.60158	8.02733
ENSG00000082397	EPB41L3	0	0	0	0	0	0	0	0	0	0	0	0	0	0	0.0685148	0	0
ENSG00000082438	COBLL1	22.697	27.6107	28.7554	24.6546	22.7286	26.6296	29.5802	38.1635	11.6545	11.3471	10.3649	11.902	12.9898	11.5906	14.9412	16.5451	13.4796
ENSG00000082458	DLG3	139.772	153.298	138.828	136.515	143.166	129.756	155.596	156.318	96.7282	103.879	98.6255	100.779	113.828	100.326	111.676	89.6708	89.2696
ENSG00000082482	KCNK2	0	0	0.0753751	0.155103	0	0	0	0	0	0	0	0	0	0.0483629	0.116932	0	0.0654895
ENSG00000082497	SERTAD4	7.68211	6.80094	7.15801	4.67873	4.23678	5.12126	2.94544	2.95087	1.17107	3.41139	1.05584	0.464863	1.21111	1.35082	1.92695	1.44741	1.06093
ENSG00000082512	TRAF5	60.6804	70.3279	60.7157	105.803	81.621	100.067	90.2292	85.014	51.9169	42.471	20.3993	17.3009	46.6788	48.5667	55.1427	49.701	41.8444
ENSG00000082515	MRPL22	38.9907	43.454	44.1322	41.1006	40.0718	35.4902	50.5226	41.1704	26.2414	23.1178	23.5611	17.7558	22.0685	29.0489	36.5927	26.6407	28.097
ENSG00000082516	GEMIN5	11.549	12.6406	9.25931	10.6097	11.9282	11.5869	10.3609	7.51322	6.83542	7.21821	6.6441	6.31768	5.47901	6.6027	7.41544	4.26689	5.13308
ENSG00000082641	NFE2L1	112.375	90.1924	83.2603	85.2578	97.4121	74.5477	95.3781	102.225	74.321	82.7722	117.032	123.465	114.6	79.5633	96.9756	81.1163	77.5731
ENSG00000082684	SEMA5B	0	0	0	0	0	0	0	0	0	0	0	0	0	0.0258447	0.0312437	0	0
ENSG00000082701	GSK3B	63.51	70.8383	68.7445	72.3146	68.9788	67.7478	72.1083	65.5728	43.7135	54.1007	47.1379	39.5869	62.0149	48.1749	61.3039	49.6471	39.0632
ENSG00000082781	ITGB5	211.022	156.354	155.447	166.103	189.306	173.876	199.787	225.123	169.373	152.907	148.866	159.777	195.607	151.576	181.127	180.912	157.077
ENSG00000082805	ERC1	8.51212	8.36067	8.09024	9.35652	9.94033	8.72528	9.28476	7.05424	6.05405	6.98085	6.06484	5.49822	7.00892	6.58761	8.27331	6.81293	5.89443
ENSG00000082898	XPO1	135.947	192.603	196.172	157.23	155.902	150.951	129.567	128.361	62.4531	105.763	72.4955	67.0742	90.0931	86.2837	88.2045	56.1543	49.4002
ENSG00000082929	LINC01587	0.347253	0	0.231252	0	0.669612	0.381811	0.131519	0.317777	1.02907	0	0	0	0.22172	0.148378	0.358749	0	0
ENSG00000082996	RNF13	59.2044	81.8772	90.488	68.8057	65.6913	72.2342	72.6359	78.0412	40.1711	45.076	42.0414	44.7178	53.2117	43.7937	42.2468	41.9131	35.5663
ENSG00000083067	TRPM3	0.0376275	0.0289096	0	0	0	0	0	0.0172168	0.0278768	0	0	0	0	0	0	0	0
ENSG00000083093	PALB2	11.3009	14.1362	15.8602	12.6492	14.2502	12.4427	12.3097	13.1835	6.08904	7.96628	6.47484	6.8043	8.43809	7.82184	8.37034	6.21617	6.83601
ENSG00000083097	DOPEY1	17.4985	24.8734	21.6938	20.9125	20.9388	22.4399	22.9388	26.0172	9.86568	13.7095	12.1592	12.2352	16.4898	14.5621	13.4731	14.7119	12.587
ENSG00000083099	LYRM2	27.2652	43.4595	40.5299	41.1424	31.2577	37.2204	39.6959	42.3708	19.4293	24.97	18.2131	22.6058	31.6417	24.9619	25.9256	20.2418	21.139
ENSG00000083123	BCKDHB	15.3107	20.8456	19.6369	14.9038	15.3507	14.6761	15.3312	15.2485	8.53157	13.6365	14.745	15.8604	17.3792	12.786	14.015	12.7224	11.1556
ENSG00000083168	KAT6A	41.8862	44.5198	42.6924	43.6271	43.6516	40.7593	44.2506	41.876	25.8031	34.391	30.2927	30.4403	37.4713	31.7961	36.4306	33.4106	28.1417
ENSG00000083223	ZCCHC6	26.7075	33.1413	35.9887	31.9118	29.3748	31.1163	37.791	40.9789	17.2334	18.5809	17.2404	16.5684	21.7533	18.7074	19.9453	21.5153	15.7023
ENSG00000083290	ULK2	1.54087	1.74465	0.864117	1.81517	2.07208	2.43729	1.65862	0.742146	1.50207	1.2226	0.492463	0.813078	1.50165	2.21777	2.63918	0.550082	1.40772
ENSG00000083307	GRHL2	38.7081	36.8908	28.4132	35.0047	34.9095	31.3065	37.9521	38.0094	25.3907	30.8509	30.5259	28.9534	31.0187	29.251	35.5413	27.1771	28.8641
ENSG00000083312	TNPO1	95.4566	135.231	136.028	119.467	120.28	119.02	124.849	117.627	62.3948	73.4096	69.3429	69.431	82.4117	70.6448	75.6488	52.9681	49.8813
ENSG00000083444	PLOD1	51.5374	37.0445	35.4382	31.8792	40.0819	28.7128	35.5009	37.6218	36.7932	39.7179	47.0665	42.9982	36.5394	31.7042	38.1913	18.014	28.8874
ENSG00000083454	P2RX5	4.53896	3.56483	2.08231	4.23878	4.23039	3.88163	4.43142	2.81527	5.30566	3.60143	6.73748	6.26982	5.92503	4.7409	5.88759	2.73664	3.15153
ENSG00000083457	ITGAE	7.0994	12.2182	10.4012	14.9172	9.5829	11.6568	10.9704	11.8241	7.15316	5.633	6.61027	6.26359	6.1648	6.67372	8.36125	6.74162	8.21552
ENSG00000083520	DIS3	12.9909	21.3951	19.9913	17.9423	18.1742	20.0904	16.5224	18.3142	9.29927	9.50663	9.34991	9.38693	11.1249	10.9142	10.7231	10.4191	7.16107
ENSG00000083535	PIBF1	6.92546	11.5054	14.343	9.93745	7.13169	11.5084	9.88754	11.9784	4.24433	4.66067	3.48616	4.16842	6.52864	6.01133	4.08306	5.04177	2.64343
ENSG00000083544	TDRD3	4.42795	5.70157	5.51531	7.41623	6.40385	5.86036	4.59633	5.32775	2.36925	3.31816	1.99173	2.74035	3.87435	2.803	3.13441	1.80762	2.13503
ENSG00000083635	NUFIP1	2.99127	4.20723	4.1447	4.14315	3.3027	3.48346	3.06983	2.93604	2.10888	2.37341	1.63575	1.93483	2.09474	1.6286	2.99061	2.16802	2.20533
ENSG00000083642	PDS5B	18.047	24.3677	26.0127	26.597	25.936	26.8673	22.5134	22.302	9.29794	14.9368	9.89544	9.26622	17.0204	13.9261	16.2824	14.1877	10.4421
ENSG00000083720	OXCT1	7.64734	10.5625	6.37562	10.7995	11.5664	10.5265	10.4357	8.54743	5.23313	7.22573	6.29214	4.68218	8.16285	7.38337	9.67964	5.34549	7.16074
ENSG00000083750	RRAGB	16.5439	14.5956	18.6915	17.7198	17.876	17.3122	18.0197	22.9182	11.4115	14.032	11.5473	13.2693	16.2455	15.1619	18.3882	17.0258	12.2131
ENSG00000083799	CYLD	16.3794	20.0499	18.0565	17.1406	18.6697	19.6714	18.6807	19.4138	8.05565	13.6938	10.9109	9.86539	17.194	15.8165	16.7066	14.4367	12.7434
ENSG00000083807	SLC27A5	3.00702	1.77125	0.400503	1.37355	1.35298	2.93891	1.67036	0.733806	1.78223	3.81746	2.73898	1.87586	3.32795	2.14146	3.52078	1.35975	3.82774
ENSG00000083812	ZNF324	8.17976	5.16542	4.21605	3.50604	6.4551	5.70838	6.00502	6.15241	5.60349	7.51264	8.30681	6.40341	7.40485	6.22422	6.65626	7.0778	7.71521
ENSG00000083817	ZNF416	7.27158	7.73362	6.27729	6.70456	6.39423	7.55104	7.01259	8.96487	4.68889	5.39566	5.82613	6.3903	6.44844	6.30047	6.88628	5.53734	4.20738
ENSG00000083828	ZNF586	8.28905	10.2366	9.41458	8.87338	10.3454	9.98992	9.43743	8.98153	6.02801	7.50495	4.37467	4.62257	7.59786	5.43226	8.35331	6.29498	5.53169
ENSG00000083838	ZNF446	5.94836	2.64736	1.35263	3.34667	3.60195	3.00429	4.12112	4.28173	3.92322	5.00749	3.81765	5.43036	6.80862	5.39332	5.54574	4.92037	7.68099
ENSG00000083844	ZNF264	27.4113	25.6505	22.233	29.422	26.8402	26.864	30.4037	25.0616	16.1423	18.483	17.9866	17.1469	23.336	21.1728	21.291	23.8795	16.9351
ENSG00000083845	RPS5	356.172	230.521	171.966	247.11	277.317	246.46	223.914	192.508	244.721	315.541	293.191	237.567	238.828	322.179	321.568	186.877	272.499
ENSG00000083857	FAT1	350.696	449.902	497.827	214.038	278.369	208.188	203.063	296.43	123.83	249.012	364.264	329.779	226.863	142.892	149.868	132.789	104.023
ENSG00000083896	YTHDC1	41.5894	50.646	45.834	45.6656	43.2471	42.8218	51.2096	47.615	25.3621	35.0775	28.5451	25.2315	37.5753	35.1429	38.8513	27.1387	27.3236
ENSG00000083937	CHMP2B	58.268	86.4281	101.475	52.2025	61.9554	57.8739	63.7618	85.7931	29.3607	49.3202	47.9853	55.2356	60.3501	41.2623	41.154	42.1099	29.0926
ENSG00000084070	SMAP2	16.5847	16.0346	11.2406	15.8086	16.7787	13.9071	13.7767	15.5062	11.5842	12.5102	14.3019	12.2438	14.119	13.1666	14.8019	10.5947	10.5613
ENSG00000084072	PPIE	28.4239	27.4872	25.9451	28.6676	28.9397	28.5023	31.1762	26.5661	19.205	25.7403	22.7067	20.1634	22.9398	27.7884	25.7628	19.2796	23.3317
ENSG00000084073	ZMPSTE24	29.1527	47.8031	44.524	38.4554	40.3964	38.9481	46.5999	42.7412	20.7905	21.1129	25.6856	25.9305	30.6959	24.8894	24.4292	17.1102	16.9488
ENSG00000084090	STARD7	94.0307	106.693	84.146	103.978	97.4011	97.7033	96.848	93.3536	65.6793	69.353	70.357	71.3246	78.5088	81.4454	92.2894	63.5975	70.6207
ENSG00000084092	NOA1	12.3017	10.8749	9.04768	9.41045	11.0986	10.0675	9.44925	9.2682	8.71123	10.1919	7.90009	7.9251	8.70629	9.75284	9.62103	8.3776	9.7763
ENSG00000084093	REST	33.0399	49.5848	48.5586	41.3396	37.497	37.9712	41.9847	41.8173	19.6483	30.8075	26.1812	25.0165	34.334	28.3983	29.6493	26.0989	20.0371
ENSG00000084110	HAL	3.95415	1.74022	3.119	1.40286	1.99874	2.64518	5.99038	8.29095	1.76338	3.89892	2.33119	1.84747	5.14747	3.83845	2.97456	13.9962	6.79705
ENSG00000084112	SSH1	19.6518	21.0259	18.1627	22.8782	22.6345	22.1526	24.451	19.8185	17.6089	18.058	14.8361	13.1528	23.3657	17.3274	22.4149	20.7599	18.2545
ENSG00000084207	GSTP1	1870.18	1351.87	970.764	1260.73	1492.63	1325.28	1516.32	1330.14	1361.38	1336.19	1439.12	1397.98	1309.75	1480.46	1650.62	1004.4	1557.04
ENSG00000084234	APLP2	1047.73	869.629	835.563	1054.01	1057.22	977.943	1257.87	1192.27	895.406	780.247	761.693	796.206	1009.33	820.642	1014.11	849.053	888.767
ENSG00000084444	KIAA1467	3.01486	3.20045	3.12655	3.34296	3.1065	2.68227	3.39939	3.60137	2.25064	3.21385	2.98136	2.615	4.81979	3.38281	3.73284	2.34154	3.00945
ENSG00000084463	WBP11	22.9909	24.1545	21.3199	22.4287	22.6527	21.9189	21.3053	22.6206	13.2993	16.414	12.8243	13.9552	18.9394	16.5302	17.9504	15.627	13.8026
ENSG00000084623	EIF3I	151.038	129.544	110.403	146.355	157.715	133.845	152.979	126.048	128.132	112.515	128.384	114.308	120.107	130.488	152.906	78.0507	116.575
ENSG00000084628	NKAIN1	0	0	0	0	0	0	0.0727132	0	0.284472	0	0	0	0	0	0	0	0
ENSG00000084636	COL16A1	0.684253	0.727918	0.490728	0.721279	0.710474	0.424401	0.358828	0.529837	0.389951	1.25289	0.37289	0.84433	0.806572	0.764673	0.543773	0.535524	0.0609097
ENSG00000084652	TXLNA	34.8011	31.5326	23.9038	29.2115	31.0562	29.0975	35.8532	33.1554	26.0196	25.6243	29.6715	31.8386	32.9923	24.7813	30.6358	25.0142	30.3064
ENSG00000084674	APOB	0	0	0.00976984	0	0	0	0	0.0469886	0	0	0.00742382	0	0	0	0	0	0
ENSG00000084676	NCOA1	20.8864	25.9141	20.1232	23.8481	22.9163	22.3753	27.1383	24.1959	11.9189	17.0717	16.721	17.2796	20.4727	18.2556	19.6556	19.2863	16.9983
ENSG00000084693	AGBL5	23.8604	17.5615	13.8856	20.0306	19.2055	21.4554	19.7835	16.655	17.3588	21.1492	14.9024	14.607	18.8948	27.2794	25.7237	19.4405	25.3313
ENSG00000084710	EFR3B	0.141478	0.15701	0.0418741	0.14361	0.242501	0.046091	0.0476296	0.071927	0	0.174619	0.175004	0.084055	0.0602221	0.0537353	0.162402	0.0533126	0.0545733
ENSG00000084731	KIF3C	2.28956	2.57244	1.57391	1.01209	1.11562	1.19103	1.13755	0.743463	1.38618	2.03152	1.8687	1.51386	1.7291	1.45168	2.41623	0.584456	0.911659
ENSG00000084733	RAB10	221.456	257.514	252.754	199.535	192.432	186.271	253.144	250.25	151.31	140.097	139.485	160.142	148.289	133.134	142.444	112.23	112.592
ENSG00000084734	GCKR	0	0.0617835	0.214208	0	0	0	0	0	0	0	0	0.107496	0.102689	0.068721	0	0	0
ENSG00000084754	HADHA	107.266	105.734	104.203	113.96	112.539	117.646	122.684	120.308	88.4557	71.8831	77.8427	90.676	82.3633	84.4957	94.3672	63.117	73.906
ENSG00000084764	MAPRE3	13.8456	12.9856	10.7156	10.6546	10.8237	7.77172	9.54288	10.6156	12.3831	14.8456	24.0487	27.0956	18.6364	11.3525	10.8246	12.4794	13.1354
ENSG00000084774	CAD	39.0869	25.062	18.9145	32.128	33.7205	27.5042	20.9386	15.3549	26.2974	30.1739	34.069	25.1192	29.4763	32.728	36.486	18.8254	26.0217
ENSG00000085063	CD59	242.198	257.18	301.396	226.065	243.186	219.408	233.49	282.271	169.29	131.919	163.507	188.785	150.58	111.468	122.893	109.888	81.7134
ENSG00000085117	CD82	288.992	179.118	208.861	175.359	214.228	185.233	295.176	339.917	223.659	219.49	259.532	288.816	349.164	223.707	265.57	348.118	363.349
ENSG00000085185	BCORL1	7.29659	4.66217	5.18142	6.22377	6.11977	4.73449	5.62571	5.55299	4.13706	8.44788	8.60913	7.81306	11.0529	6.20371	7.98043	8.96409	7.28053
ENSG00000085224	ATRX	106.901	164.485	148.858	170.963	142.141	161.874	146.941	142.439	66.1994	81.7339	55.9618	53.6563	85.359	84.4991	90.387	70.9157	56.0389
ENSG00000085231	TAF9	26.1338	33.3842	38.5818	33.5112	29.4472	26.1958	32.1981	26.7969	18.1952	18.2375	15.1366	10.7331	15.078	17.4901	14.8007	12.5472	8.01606
ENSG00000085274	MYNN	20.5734	29.3093	28.3203	24.1651	26.2263	23.8079	25.8066	25.6059	11.5093	16.895	13.7192	13.9915	17.0041	15.1981	15.2437	16.528	11.9039
ENSG00000085276	MECOM	52.8839	69.6536	56.9682	42.8419	37.2641	39.2372	42.2219	40.9333	19.7605	28.2174	22.8914	21.1219	19.8538	19.2703	21.5826	17.7322	15.9925
ENSG00000085365	SCAMP1	38.0751	55.2333	44.7352	54.8676	53.1862	50.7354	55.1071	56.5786	23.9099	28.6281	20.5517	26.5395	29.0572	31.8798	36.0108	23.6737	24.4958
ENSG00000085377	PREP	25.4645	27.4906	29.8078	23.921	24.9483	20.4495	21.9109	21.6094	14.7777	19.6337	24.3497	22.4034	22.7583	16.431	18.3763	14.7035	11.8585
ENSG00000085382	HACE1	2.51149	4.253	3.99356	3.90985	4.27463	3.53161	3.55244	3.09567	1.55688	3.0501	2.43805	1.84994	3.56714	3.52602	3.89195	3.34618	2.43182
ENSG00000085415	SEH1L	19.5061	23.0231	24.3664	24.7563	26.7113	25.0736	21.9338	17.0003	12.8057	15.5091	15.3681	14.5762	15.6778	17.5324	17.4399	14.0389	12.1509
ENSG00000085433	WDR47	6.03466	8.56893	9.16873	9.76014	8.87838	7.83119	10.666	10.7789	5.36502	9.11529	7.19326	7.43955	9.36163	7.29636	7.36588	7.65588	6.87993
ENSG00000085449	WDFY1	68.6553	75.5602	67.9359	70.4136	70.8876	70.0933	74.8445	77.6689	41.5322	50.4474	40.182	42.2185	55.8263	47.9861	49.788	40.3324	41.78
ENSG00000085465	OVGP1	4.15785	4.09554	1.84594	3.50628	3.59766	3.32127	3.6744	6.34153	2.0536	1.94559	1.99612	1.28264	3.40356	5.69427	5.2317	3.16371	6.29199
ENSG00000085491	SLC25A24	47.0678	65.8786	69.2523	55.4215	64.4294	59.8533	65.4957	64.0238	30.3419	39.3561	41.1903	47.3524	50.7853	38.2767	37.0758	36.34	27.032
ENSG00000085511	MAP3K4	14.6279	14.7987	12.368	17.9988	16.3742	17.6274	17.3021	15.4888	10.8089	13.0953	8.29357	6.88492	11.4426	11.159	12.9165	9.41545	9.12849
ENSG00000085514	PILRA	6.14949	7.15092	9.51864	9.26202	6.57004	5.36044	6.67243	5.62749	7.88051	8.7036	12.6156	7.1096	11.0364	7.81184	13.5647	7.04582	10.3859
ENSG00000085552	IGSF9	25.6818	17.4361	14.6191	8.01422	16.2419	8.60483	15.858	24.9561	8.72839	9.51605	21.9599	34.1041	16.3165	10.8287	11.646	12.1089	11.4512
ENSG00000085563	ABCB1	0.048331	0.519865	0.257487	0.0441535	0.232993	0.283417	0.0732195	0.132685	0.501292	0.306785	0.146743	0.129215	0.0617184	0	0	0	0
ENSG00000085644	ZNF213	5.36813	2.65287	1.22157	3.15441	3.38112	2.84736	3.04458	3.55475	3.99703	3.38178	4.50467	3.85844	4.34039	3.64234	5.09995	4.62004	3.93327
ENSG00000085662	AKR1B1	22.2163	18.4345	15.2956	17.6107	20.6291	18.74	10.4077	10.9472	14.4841	17.6817	13.9749	10.0517	14.2287	19.3945	21.1862	9.38917	16.2955
ENSG00000085719	CPNE3	51.2873	67.166	58.5028	65.7203	60.2918	66.9635	64.6721	61.5632	31.3091	41.0539	37.5644	36.3022	43.6302	43.8077	42.4351	31.4696	31.2508
ENSG00000085721	RRN3	26.4016	33.6625	27.7573	27.3256	28.5005	30.3746	29.2823	26.1368	17.0799	20.8626	21.2833	19.5952	23.0969	21.2704	24.8772	14.7859	16.2758
ENSG00000085733	CTTN	320.431	272.196	224.477	269.199	291.619	261.684	335.588	374.384	286.758	264.714	325.748	355.193	356.532	292.553	317.751	303.869	310.842
ENSG00000085741	WNT11	1.57815	3.08994	0.610237	0.83714	0.932583	0.335846	0.385618	0.512455	0.528022	10.6637	9.84077	3.06236	4.55065	0.739587	1.20965	1.38121	0.117823
ENSG00000085760	MTIF2	42.1505	56.431	48.8107	47.4794	45.5769	50.0007	46.0252	47.1754	28.708	33.899	27.2663	29.9863	34.5501	33.0166	34.6236	27.7996	25.2509
ENSG00000085788	DDHD2	43.331	58.8344	45.7007	58.0622	55.6181	62.3508	54.165	51.4218	34.7907	37.5988	31.6483	28.8906	43.2718	43.8248	43.8283	36.7387	36.0018
ENSG00000085831	TTC39A	17.2385	21.9747	20.6006	9.43332	15.6626	10.7042	18.1632	28.7434	9.21844	11.3125	22.6062	24.3724	19.9721	11.778	11.605	14.7258	12.2992
ENSG00000085832	EPS15	34.6231	41.3554	45.6772	39.6429	39.7927	42.71	45.8089	49.3776	22.1994	24.7817	22.7112	25.9045	32.4269	25.9621	29.0583	27.3342	23.4373
ENSG00000085840	ORC1	5.07571	5.01985	3.88358	5.17961	8.59014	4.71006	1.67696	1.33416	2.92031	2.99906	1.99467	1.69627	4.34408	6.06804	5.35531	0.915637	2.34322
ENSG00000085871	MGST2	99.6381	129.607	128	88.0454	84.7955	91.0706	96.3758	102.998	48.7421	73.1255	66.4474	64.8705	68.045	53.7844	64.8796	48.636	53.7973
ENSG00000085872	CHERP	13.9146	8.74862	7.85556	10.6445	10.8394	8.22315	8.33353	8.34944	9.0603	11.1551	12.9617	13.0655	14.4794	9.93671	11.4156	11.9201	10.9762
ENSG00000085978	ATG16L1	54.7325	53.0337	49.4193	67.0408	59.5818	55.7995	74.2657	64.8286	52.5819	42.5368	41.1605	45.4082	57.3308	45.3911	46.1768	35.3219	45.6883
ENSG00000085982	USP40	35.6392	43.7962	41.347	32.1568	37.6848	35.1007	36.4761	39.0116	21.152	30.3725	31.8637	31.4016	33.6182	26.8637	32.5766	22.5903	25.1187
ENSG00000085998	POMGNT1	26.3675	23.9677	14.2993	28.7457	29.589	23.906	20.9447	16.3746	26.7133	24.3233	24.3281	16.0216	30.5239	23.745	30.7283	16.4879	20.8628
ENSG00000085999	RAD54L	6.35355	4.44385	2.8013	3.48263	5.91458	2.98705	1.19487	1.16285	1.94777	3.33763	3.32598	2.75299	4.02874	4.4186	4.61736	0.891629	1.82543
ENSG00000086015	MAST2	20.0669	15.9801	14.076	13.6507	15.5107	12.6453	14.8448	17.1267	13.2675	16.1752	19.3211	20.0998	17.1155	14.4217	15.1072	12.6371	12.4906
ENSG00000086061	DNAJA1	151.369	180.075	176.874	146.463	136.563	130.532	205.977	170.916	99.9205	114.292	103.74	96.7225	103.876	98.2507	94.814	87.4416	73.2854
ENSG00000086062	B4GALT1	47.939	48.2237	46.4048	41.0354	44.2086	37.4854	45.0447	50.3447	37.4598	30.9091	38.4197	43.3069	35.8626	24.1187	30.656	28.8496	25.9668
ENSG00000086065	CHMP5	77.9375	94.0287	124.065	73.4312	82.9902	73.1435	87.7716	99.7933	39.6998	67.8493	74.7598	94.7286	81.8588	56.279	55.2952	62.0994	44.1896
ENSG00000086102	NFX1	25.3545	23.4141	23.362	26.6572	26.3094	21.4792	28.1619	26.2132	17.1846	19.2527	18.2932	17.2078	21.6638	19.3127	19.9482	19.8059	19.8459
ENSG00000086159	AQP6	2.1609	1.83273	0.897065	2.79453	2.59754	1.87195	3.10361	2.13156	1.82963	2.04856	1.05088	0.862838	2.2219	2.39826	3.68207	2.56975	3.92954
ENSG00000086189	DIMT1	11.2167	14.3948	12.3948	16.159	16.2814	18.251	15.9191	12.4642	11.0496	9.48668	6.42452	6.42609	7.31924	11.3763	12.7978	7.73358	7.98777
ENSG00000086200	IPO11	17.0305	21.4571	17.6466	20.9169	20.8409	20.253	19.17	17.7101	10.1909	10.7252	7.44283	6.8457	11.7484	12.1113	13.6571	9.99658	9.40605
ENSG00000086205	FOLH1	0	0.0445935	0.0773043	0	0	0	0	0	0	0	0.117483	0.0775876	0	0	0	0	0
ENSG00000086232	EIF2AK1	68.1169	80.4312	80.1036	78.7615	73.6485	74.4726	74.701	78.8216	46.3476	56.838	51.8197	53.5861	62.6071	56.6971	64.2696	61.8285	52.2916
ENSG00000086289	EPDR1	28.8505	32.8562	24.5816	23.7398	25.2123	22.8576	22.1326	28.3864	16.2505	14.092	16.111	15.2625	15.1548	14.6532	15.6427	10.0621	12.5021
ENSG00000086300	SNX10	0.176907	0.0453064	0	0.215487	0.341131	0.432248	0.402009	0	0	0.187155	0.179041	0	0.150606	0.705512	0.791973	0.299984	0.0682395
ENSG00000086475	SEPHS1	33.8846	30.1508	24.6994	30.7157	33.4804	35.6585	28.2136	27.0662	20.9393	24.0095	22.5965	22.6129	26.6331	30.5733	30.176	22.8053	23.6486
ENSG00000086504	MRPL28	22.6238	18.0886	15.5562	15.0391	19.7734	18.6058	22.0831	20.1984	19.2139	23.3506	18.8945	18.0719	23.6055	23.1063	27.4582	16.9985	27.8833
ENSG00000086544	ITPKC	24.2003	14.4871	13.2388	14.8074	18.9745	14.6086	21.5472	21.5747	15.9123	19.6178	24.5428	24.2043	23.8873	17.5437	22.0343	26.2568	22.2247
ENSG00000086548	CEACAM6	1350.52	1908.62	1984.14	566.637	1118.09	558.176	1140.35	1847.2	494.42	864.514	1918.97	2246.08	1757.52	607.638	682.096	791.198	686.271
ENSG00000086570	FAT2	0	0.010003	0	0	0.00627641	0	0.004931	0.0476574	0.00964565	0.0206606	0	0.00870206	0.0083129	0.0111262	0.00672526	0	0
ENSG00000086589	RBM22	43.2892	52.8202	45.3963	48.3736	50.8526	45.196	56.7555	52.5539	31.6412	31.2551	26.5219	29.3219	31.5583	32.1396	37.1829	28.6875	31.7651
ENSG00000086598	TMED2	259.716	318.47	287.278	296.706	296.129	289.48	336.51	315.414	179.231	172.503	167.324	185.279	198.837	203.545	197.744	156.168	158.491
ENSG00000086619	ERO1LB	0.125765	0.21741	0.209382	0.402131	0.333458	0.253515	0.261978	0.402814	0.139762	0.698517	0.254566	0.12609	0.803007	0.752337	0.812055	0.693104	1.34622
ENSG00000086666	ZFAND6	71.7852	80.7271	81.4556	81.8838	82.7452	80.2518	94.1703	102.391	47.2406	45.8207	46.2696	56.0216	61.4542	55.0917	51.4781	52.3633	39.911
ENSG00000086696	HSD17B2	15.6891	15.7373	18.989	15.243	14.9467	13.1888	24.1456	32.1331	9.22496	8.29898	11.5308	15.896	11.687	7.76791	10.4197	13.6189	13.7608
ENSG00000086712	TXLNG	13.2692	16.6506	19.167	16.0298	13.4534	14.4921	15.9695	13.1518	7.15466	10.6792	8.23458	7.52208	10.2687	9.19514	11.8623	9.73531	9.48154
ENSG00000086717	PPEF1	0	0.0555375	0	0	0.139388	0	0	0	0	0	0	0	0	0	0	0	0
ENSG00000086730	LAT2	31.1691	22.4508	28.2355	30.8304	27.0687	23.6032	42.4458	43.5714	28.9499	17.3663	30.3854	31.709	32.486	28.3503	28.531	30.9934	29.3062
ENSG00000086758	HUWE1	153.129	146.677	123.28	165.739	154.912	147.046	152.988	138.787	104.977	130.465	128.178	112.298	150.467	127.806	162.139	109.208	117.374
ENSG00000086827	ZW10	24.733	32.3797	27.2978	29.7055	25.514	28.5677	27.9492	27.5137	12.9846	16.4679	14.0619	14.7971	17.2275	17.4165	20.1317	11.8782	12.5093
ENSG00000086848	ALG9	29.6444	34.1469	33.6891	30.2369	31.3492	31.6247	28.6718	31.3553	18.075	28.8945	21.1059	20.923	23.3663	26.0234	25.6682	17.2632	20.3961
ENSG00000086967	MYBPC2	0	0	0	0	0	0	0	0	0	0	0	0.0560228	0	0	0	0	0
ENSG00000087008	ACOX3	11.4297	9.29816	8.05934	7.23906	12.687	10.3847	10.3675	8.35006	8.96597	9.22132	10.304	11.5555	10.6095	10.7116	11.957	10.5052	10.837
ENSG00000087053	MTMR2	32.8349	45.7317	43.5386	42.959	41.5458	42.755	42.4166	39.806	22.6641	23.4406	16.4534	21.2259	22.509	24.674	26.8787	17.5386	18.1388
ENSG00000087074	PPP1R15A	40.7549	23.8747	24.7046	25.5529	32.276	21.9652	24.2658	27.0502	30.1116	34.4184	31.711	30.0801	31.2829	30.1236	33.6299	34.9617	25.6548
ENSG00000087076	HSD17B14	0	0	0	0	0	0.10104	0.104413	0	0	0.218741	0.139506	0	0.352048	0	0	0	0.159513
ENSG00000087077	TRIP6	91.9449	65.9483	53.1612	59.5331	75.1505	65.4934	71.9602	59.774	79.7355	87.1724	103.462	95.2106	107.401	101.503	113.871	73.6399	110.347
ENSG00000087085	ACHE	7.82183	2.50686	2.1431	1.71498	7.23981	2.88313	14.2536	22.0054	3.44382	0.0709281	0.0452355	0.89623	0.799074	1.45147	1.56998	5.836	3.87922
ENSG00000087086	FTL	1384.75	1598.87	1053.39	864.559	1025.2	905.67	1084.53	1230.13	843.516	1220.95	1892.24	1925.47	1187.83	1239.61	1345.65	1095.55	1332.32
ENSG00000087087	SRRT	78.8996	58.3296	47.0588	56.9617	62.7628	52.1428	58.6064	54.9771	53.7472	68.39	62.7463	55.9331	68.4047	63.6058	65.347	41.8265	56.5883
ENSG00000087088	BAX	58.8871	52.9869	32.0245	46.2997	49.9743	43.6926	54.6393	49.9358	54.4006	52.3215	74.0235	69.6728	74.4629	69.8874	71.0999	67.6287	78.9747
ENSG00000087095	NLK	12.5762	14.0833	14.5015	13.5037	12.7566	12.4513	15.9205	17.2158	7.50485	10.2246	10.3219	9.62635	11.5278	8.71571	11.106	8.47188	8.89151
ENSG00000087111	PIGS	60.7003	46.0521	45.6027	52.7891	53.96	49.0798	60.2597	64.174	48.4154	49.6382	53.1762	58.0317	64.0731	45.7324	60.3517	47.3797	56.4489
ENSG00000087116	ADAMTS2	0.0360719	0.0277144	0.0480439	0	0	0.0264411	0	0.16505	0.0534485	0	0	0	0	0	0	0	0
ENSG00000087128	TMPRSS11E	8.46304	11.7735	8.48125	11.3346	10.4967	11.2627	11.1096	8.271	10.8354	1.62985	0.54052	0.878692	0.786935	4.84498	6.11176	1.1843	4.08856
ENSG00000087152	ATXN7L3	40.6918	28.9969	27.2065	25.9185	30.9802	25.0741	33.2546	34.5672	31.2279	30.4602	42.4298	41.4361	42.5228	31.1169	32.1907	31.8343	33.5814
ENSG00000087157	PGS1	17.8042	12.9797	10.3072	12.4762	16.0444	13.6439	17.8541	15.6912	13.1905	14.6886	13.5143	9.60123	16.9873	16.0364	15.4151	17.2397	17.5011
ENSG00000087191	PSMC5	61.1365	54.527	55.4911	57.8615	69.2371	56.2898	68.6068	58.0783	47.9298	49.5865	51.0708	56.9917	55.8475	56.8349	58.1477	44.9787	43.946
ENSG00000087206	UIMC1	14.148	16.1509	16.7722	17.096	14.7051	16.2547	17.6334	13.0848	13.604	10.9869	8.5811	7.04197	12.1087	12.305	10.6772	11.0597	9.057
ENSG00000087245	MMP2	0	0	0	0	0	0	0	0	0	0	0	0	0	0	0	0	0
ENSG00000087253	LPCAT2	0.441087	0.3697	0.213629	0.256429	0.27063	0.235143	0.15187	0.14678	0	0	0	0	0	0	0	0	0
ENSG00000087258	GNAO1	0	0	0	0	0	0	0	0.0358545	0.0580543	0	0	0.10475	0	0	0	0	0
ENSG00000087263	OGFOD1	21.4286	27.4884	24.1108	24.3945	21.5309	22.2202	21.8103	22.0881	16.9669	13.5718	19.2348	17.5936	16.1394	13.9273	15.904	12.9717	12.8111
ENSG00000087266	SH3BP2	32.1057	25.1029	23.3184	21.401	31.5255	22.1963	24.9358	34.5705	26.38	27.3525	28.001	26.4694	39.4558	25.0768	26.9781	32.1552	25.1968
ENSG00000087269	NOP14	20.0085	21.5783	18.4414	19.2613	20.5555	18.5493	17.5993	16.5823	13.4442	14.9394	18.7637	15.7396	17.1455	16.0681	15.957	11.9618	11.137
ENSG00000087274	ADD1	62.0117	54.1669	51.0938	55.2787	58.0095	57.0316	65.2862	62.9969	48.3642	53.5124	55.6354	59.7045	60.6034	52.9715	64.0646	49.9394	53.0272
ENSG00000087299	L2HGDH	10.5593	11.6161	10.8675	12.5698	12.2632	11.1117	9.57389	8.38189	6.34134	12.3135	8.33886	7.75276	13.382	9.19467	10.7436	5.22246	7.35937
ENSG00000087301	TXNDC16	2.98525	3.58178	2.75054	4.44573	3.92309	3.31231	3.68617	3.16221	1.7875	3.63407	2.33838	2.21396	3.26382	3.44229	3.80229	1.83763	1.70362
ENSG00000087302	C14orf166	150.902	219.518	194.069	183.718	179.657	179.727	175.005	179.744	103.801	122.964	122.735	118.42	141.34	125.912	134.964	101.871	101.217
ENSG00000087303	NID2	0.694592	0.388118	0.168204	0	0.0608814	0	0.0478308	0.577848	0	0	0.127813	0.253231	0.322542	0	0.0652352	0	0.146144
ENSG00000087338	GMCL1	19.5667	22.4934	21.1294	21.9074	20.8984	17.8294	22.8449	23.2909	10.3544	16.42	10.4225	10.1281	16.2506	13.9135	15.4015	14.2198	13.0806
ENSG00000087365	SF3B2	189.302	154.275	135.678	152.679	161.796	149.893	167.439	160.71	119.534	149.579	151.424	148.4	163.035	140.478	167.799	119.407	137.008
ENSG00000087448	KLHL42	19.3767	23.2526	16.2527	20.8418	21.2621	22.421	20.199	15.8321	12.8857	19.9501	16.0153	14.9863	17.4091	16.7167	17.8972	12.3998	14.0144
ENSG00000087460	GNAS	607.703	569.865	521.11	558.969	556.216	551.49	545.058	510.193	390.798	463.607	445.854	429.227	465.512	449.344	540.167	381.219	412.447
ENSG00000087470	DNM1L	43.8491	62.4914	49.5812	58.0915	62.4409	56.8701	50.1188	46.6357	30.8425	33.9118	28.76	27.0839	39.6215	34.2942	34.1778	19.2529	20.9163
ENSG00000087494	PTHLH	65.3614	56.2362	56.5405	147.51	123.032	129.038	175.135	120.397	176.223	29.1383	31.0292	24.3204	58.5123	60.3194	79.2725	45.705	68.5217
ENSG00000087495	PHACTR3	22.7046	26.5455	40.9775	76.6054	54.1452	73.6862	85.2019	66.4975	35.9172	16.9705	11.1007	9.16391	45.3813	25.355	25.8925	39.8026	25.449
ENSG00000087502	ERGIC2	114.569	162.483	183.739	154.776	144.357	161.345	155.972	166.098	69.0664	80.693	55.593	63.254	88.6839	82.6856	85.3662	67.5976	66.1993
ENSG00000087586	AURKA	55.1222	74.0516	66.7257	45.2581	51.487	51.7595	28.3997	26.4348	20.4017	49.5312	35.4026	29.6609	21.8597	39.8318	42.0976	16.0914	18.1944
ENSG00000087589	CASS4	0.439737	0.120662	0.0418345	0.0860845	0	0.18419	0	0.143718	0	0	0.0635776	0	0	0.0805267	0.0324496	0.0532622	0
ENSG00000087842	PIR	18.7724	20.4523	9.73471	17.5715	18.5446	17.4261	14.1614	20.9104	14.3637	6.22656	6.46275	8.84477	6.58254	8.61301	10.4123	5.8708	5.43092
ENSG00000087884	AAMDC	25.3378	17.3627	16.7216	17.3086	19.3676	14.3898	19.5386	16.9202	19.9556	18.8363	22.8712	36.9223	18.0728	26.1399	24.5258	14.3219	17.1701
ENSG00000087903	RFX2	10.9817	7.26783	6.46847	7.38365	8.84087	6.74795	9.52637	8.52387	7.84057	7.82194	4.7318	5.1356	7.03493	8.88921	8.68681	8.54273	9.05929
ENSG00000087995	METTL2A	13.5454	15.6661	17.4631	16.9985	15.0583	17.2077	16.1025	15.0864	10.6424	8.49093	8.2448	10.89	9.91057	10.587	13.3962	10.1359	8.81362
ENSG00000088002	SULT2B1	26.8719	16.0703	15.8639	12.4736	14.2848	9.15662	16.0088	16.2831	16.0343	17.7486	28.3722	25.7276	16.6939	10.2408	13.3555	8.49766	10.3375
ENSG00000088035	ALG6	11.2585	17.9803	13.4787	12.8277	12.3998	15.3615	13.383	11.962	5.18576	8.63187	7.0841	6.14401	10.5	9.18885	11.1955	5.36269	4.97715
ENSG00000088038	CNOT3	15.1787	8.34411	7.8977	10.216	11.5896	9.56707	10.9605	10.4693	11.0304	12.9384	11.7089	9.99446	15.3089	11.5118	12.9178	9.7272	15.7376
ENSG00000088053	GP6	0.0541035	0	0	0.049427	0.0521642	0	0	0	0	0	0	0	0.0690898	0.0462359	0	0.366978	0
ENSG00000088179	PTPN4	51.1276	70.6042	61.9001	61.0801	51.006	62.6493	60.4173	65.5291	28.7109	30.4443	25.9208	24.4276	38.0345	31.6834	33.1489	35.46	28.1952
ENSG00000088205	DDX18	69.385	93.8452	88.4789	83.9101	81.9003	87.041	86.0957	84.807	43.5667	52.1644	44.9144	42.1057	55.224	56.1836	51.0645	40.7724	38.3181
ENSG00000088247	KHSRP	101.284	62.6267	52.8633	61.9772	75.8268	56.7862	62.8574	50.1772	73.9483	80.0136	89.042	78.1118	94.0476	87.2464	100.233	55.8372	79.5273
ENSG00000088256	GNA11	40.7747	25.1143	23.2277	19.0904	28.54	17.9873	25.298	34.0087	24.56	34.3363	54.8244	69.1544	47.9303	33.3154	34.854	31.8233	35.5405
ENSG00000088280	ASAP3	21.7004	21.8696	14.8386	14.0926	18.5028	14.8297	16.9477	24.5919	9.93191	18.9909	21.2498	17.3069	19.3862	20.088	22.1975	18.4768	21.0388
ENSG00000088298	EDEM2	63.9972	48.1372	42.0324	54.994	55.9843	48.0317	68.9414	62.9753	53.4213	39.5638	53.4665	54.4521	51.4252	47.9981	57.8335	34.1831	58.024
ENSG00000088305	DNMT3B	2.99488	2.39556	1.88515	1.78028	2.35354	2.24039	1.28966	1.87717	2.40116	2.47394	2.01376	1.83721	1.78125	2.47172	2.81853	1.21745	2.1364
ENSG00000088325	TPX2	75.2855	94.9241	82.63	58.6352	74.491	68.1782	28.8055	23.3837	22.7315	55.9515	37.2195	31.8725	24.0501	46.0819	48.8662	10.4957	22.8255
ENSG00000088340	FER1L4	156.911	119.81	93.4188	114.452	125.023	113.935	158.564	192.309	138.762	154.285	177.997	176.406	218.784	161.457	176.839	194.188	227.941
ENSG00000088356	PDRG1	11.6816	10.675	9.13484	12.4506	13.1827	11.2873	13.6751	12.4717	11.277	12.4988	15.7635	16.2664	13.9568	12.6299	12.5712	9.6793	11.2651
ENSG00000088367	EPB41L1	132.427	131.79	138.738	129.092	121.925	112.607	139.748	132.458	101.161	119.374	148.517	154.55	163.367	91.2785	137.475	126.279	135.233
ENSG00000088386	SLC15A1	11.1969	12.2089	15.478	6.56109	10.4412	7.15044	11.8654	15.4991	6.32626	12.5186	10.7597	16.4796	15.2733	8.11888	7.77015	11.7949	6.70765
ENSG00000088387	DOCK9	59.0282	58.9499	55.7127	83.5534	73.7836	82.9452	82.8863	72.0134	46.6208	35.3318	27.9306	27.6242	43.2863	43.295	50.6522	41.1459	40.4989
ENSG00000088448	ANKRD10	27.4818	19.5404	15.9961	35.8201	30.5836	31.7961	48.4835	36.5921	29.3103	18.1618	9.86697	7.83847	16.8704	20.829	19.7062	21.6834	22.3188
ENSG00000088451	TGDS	5.4269	8.91288	11.2731	7.27754	6.9125	6.16769	6.14729	8.38339	2.28694	4.89852	3.67839	4.19299	5.27706	4.12716	4.11491	3.96806	3.16885
ENSG00000088538	DOCK3	0.398615	0.49144	0.691421	0.592819	0.652462	0.699895	0.54771	0.704108	0.329658	0.588428	0.347133	0.446114	0.639245	0.602077	1.06305	0.628781	0.654377
ENSG00000088543	C3orf18	0.726812	0.638191	0.138291	0.711416	1.00109	0.913304	0.393246	0.332558	0.461543	1.40052	0.577957	0.416392	1.12702	1.64153	1.34084	0.880335	1.44184
ENSG00000088682	COQ9	60.7465	44.1273	34.7105	44.8191	46.3371	39.8552	47.7658	52.1014	34.2629	37.0915	34.6613	29.658	39.0259	37.546	38.0936	26.2822	34.1358
ENSG00000088726	TMEM40	0.970967	0.0678185	1.41079	0	0.425529	0.0647027	0	0.646216	0	1.1206	0.714679	0.471987	1.23992	0.0754337	0.182384	1.04777	0.612881
ENSG00000088727	KIF9	8.42253	8.8513	5.93131	7.60608	6.4405	7.735	6.96655	5.75855	2.58204	5.37699	5.38884	5.30597	4.2033	6.61861	4.80075	3.93993	8.0662
ENSG00000088756	ARHGAP28	1.70115	1.8516	2.26575	2.03977	1.12762	1.37685	1.20805	1.68648	0.735185	1.68722	1.04018	0.947522	1.90081	2.75611	2.01376	2.52409	1.88657
ENSG00000088766	CRLS1	46.1629	52.6004	54.2399	38.7567	37.3633	39.4194	35.0189	32.4765	24.9828	30.5322	25.1833	24.4474	27.0873	27.4232	25.0045	20.8668	19.9834
ENSG00000088808	PPP1R13B	25.733	27.0342	22.8237	27.8922	28.6658	26.797	29.141	30.2134	20.1437	29.7315	31.2464	28.6724	40.7022	34.341	37.7677	33.514	36.1242
ENSG00000088812	ATRN	26.8923	28.7372	24.6524	29.1699	26.9788	27.0974	29.0311	24.9849	16.2199	21.1139	17.9024	15.0958	23.3252	24.0113	25.9948	20.7795	20.5737
ENSG00000088826	SMOX	63.6848	34.9723	38.5055	56.9438	64.8023	56.4508	78.2151	57.0781	79.5373	35.3356	32.0814	30.9173	40.3221	42.4036	47.0253	36.6462	48.7832
ENSG00000088827	SIGLEC1	0	0	0	0	0	0	0	0	0	0.0239545	0.0305547	0	0	0	0.0155949	0	0
ENSG00000088832	FKBP1A	253.631	254.733	251.633	295.461	307.902	294.319	321.927	245.635	227.212	206.083	199.16	198.313	209.864	196.606	223.64	201.25	203.335
ENSG00000088833	NSFL1C	134.539	111.093	95.9985	120.958	137.351	130.954	137.134	117.138	109.032	89.947	87.256	92.4862	93.3255	93.7626	102.963	87.1645	90.3164
ENSG00000088836	SLC4A11	43.0216	27.4076	19.793	47.0864	47.4052	41.3797	58.5254	52.6716	53.3386	24.047	19.1869	19.2135	37.8713	39.0998	45.2858	37.0553	50.7636
ENSG00000088854	C20orf194	0.566786	0.492268	0.525147	0.506539	0.475192	0.803826	0.699993	0.575053	0.292111	0.684349	0.423984	0.708252	1.13288	1.36886	1.65482	0.877536	1.85361
ENSG00000088876	ZNF343	10.06	11.6575	10.0123	9.64493	9.77935	8.89348	10.6767	9.38311	6.87976	7.41193	9.76184	8.38649	10.0937	7.4398	8.0232	7.77963	7.06809
ENSG00000088881	EBF4	0.95305	0.732238	1.26936	0.435336	0.714691	0.737407	0.601596	1.6474	0.392266	1.1763	0.643034	0.990898	1.69033	1.80991	1.8051	2.42416	3.36992
ENSG00000088882	CPXM1	0	0	0	0	0	0.0265976	0	0.0332054	0	0	0	0	0	0	0	0	0
ENSG00000088888	MAVS	28.3669	24.542	21.7861	27.2305	25.6893	25.268	29.624	29.3701	24.4309	26.9413	31.9378	30.6621	31.517	25.7963	30.9218	25.3422	27.6996
ENSG00000088899		39.1315	28.6068	22.8803	25.8003	37.9322	29.9346	35.5522	41.6875	33.6075	28.8126	35.4513	33.9592	51.5866	37.4717	41.556	36.2829	45.7272
ENSG00000088930	XRN2	77.7726	98.1125	90.7428	93.7549	100.437	99.4315	91.0799	84.8438	56.0192	58.2045	54.2038	54.5075	65.7609	64.9534	66.711	47.7183	46.1353
ENSG00000088970	KIZ	10.6122	12.5182	10.5613	11.0284	7.41712	11.5382	8.57642	9.96412	4.55948	14.7119	16.5696	19.1434	13.1487	10.1816	12.5123	13.8477	10.6827
ENSG00000088986	DYNLL1	460.913	441.09	444.694	411.941	402.133	354.877	598.779	481.884	284.162	306.04	309.738	321.945	299.496	272.449	285.354	248.27	240.259
ENSG00000088992	TESC	286.632	203.154	126.862	330.105	283.182	294.478	337.739	295.404	299.743	116.053	57.2024	51.246	130.168	238.314	257.329	134.513	248.088
ENSG00000089006	SNX5	131.883	173.087	147.378	148.16	145.2	147.087	115.227	111.964	78.5989	100.791	74.8167	74.6626	92.1607	102.159	109.966	61.3885	62.6709
ENSG00000089009	RPL6	939.229	1035.2	1006.77	1044.87	1040.29	1073.78	916.777	791.771	692.215	735.61	678.266	634.734	627.805	763.025	810.69	513.218	583.316
ENSG00000089012	SIRPG	0	0	0	0	0	0	0	0	0.131886	0	0	0	0	0	0	0	0
ENSG00000089022	MAPKAPK5	45.1806	49.62	45.5317	50.94	50.9549	46.9	47.3808	47.0104	31.6244	40.9068	42.0789	39.4613	49.3773	35.3732	44.2423	38.1501	33.6796
ENSG00000089041	P2RX7	0.040774	0	0	0	0	0.0597756	0	0	0	0.258816	0	0	0	0.104534	0	0	0
ENSG00000089048	ESF1	20.618	30.1621	31.8663	30.3294	26.5848	31.4727	29.7603	26.8167	11.817	16.9725	13.7652	14.8758	19.2238	18.1217	17.8835	15.2535	11.0533
ENSG00000089050	RBBP9	21.4988	30.5512	24.5602	25.5753	23.1156	23.1899	18.315	21.6733	10.7048	17.7516	16.8641	15.9272	21.6878	17.9742	16.7332	13.7327	13.0461
ENSG00000089053	ANAPC5	114.308	128.361	101.319	116.231	121.7	112.346	108.62	117.126	68.0703	103.272	96.4808	85.9223	119.584	99.3316	114.113	84.5689	94.3921
ENSG00000089057	SLC23A2	12.235	13.4212	9.77366	13.0873	13.8797	11.8687	12.0311	11.3248	9.50101	16.5879	14.4558	12.3041	19.2612	15.0002	18.3657	14.3707	15.3925
ENSG00000089060	SLC8B1	32.532	23.6255	21.7941	23.7109	29.5227	21.2099	24.7405	23.9291	24.2458	28.3834	35.0234	34.3486	34.9641	25.6137	28.4204	25.9343	27.6349
ENSG00000089063	TMEM230	101.67	135.087	132.826	133.139	129.573	134.532	161.054	152.983	89.2554	82.3611	78.7272	71.223	92.6917	85.5465	93.2505	83.545	85.0128
ENSG00000089091	DZANK1	2.75277	2.83547	2.78001	3.26099	2.24577	2.81606	2.81841	3.73713	1.61361	3.45628	2.23491	2.26451	3.94019	2.68853	2.96891	3.43682	3.29055
ENSG00000089094	KDM2B	9.52668	8.08567	6.67632	8.89503	10.6781	8.82994	7.09698	6.34037	7.46626	9.87032	7.06522	6.70079	9.2498	11.1467	12.8245	8.72258	8.44292
ENSG00000089101	CFAP61	0.472978	0.817635	0.157489	0.432095	0.342018	1.38679	0.716541	0.324622	0.175205	0.562924	0.359014	0.158066	0	1.61679	0.977271	0.802038	0.410502
ENSG00000089116	LHX5	0.0471492	0	0	0	0	0	0	0	0	0	0	0	0	0	0	0	0
ENSG00000089123	TASP1	22.7655	20.8161	18.9507	22.9642	21.0921	22.8582	24.1601	21.0501	14.67	19.2862	16.6801	17.3559	26.6488	20.2656	22.1717	21.7147	16.6711
ENSG00000089127	OAS1	646.923	689.428	626.186	392.936	485.89	382.062	711.262	732.134	349.865	316.151	414.595	437.082	340.417	219.36	275.024	308.371	220.252
ENSG00000089154	GCN1L1	74.5984	55.7567	44.3008	54.4041	59.1176	49.413	59.0971	53.8926	50.5467	52.5921	65.4434	60.5994	60.9233	48.7075	58.3867	39.0665	51.4041
ENSG00000089157	RPLP0	1336.44	1140.96	824.366	1168.7	1267.57	1149.99	1092.24	985.66	940.941	1103.05	961.792	844.787	916.749	1225	1230.59	803.48	1091.12
ENSG00000089159	PXN	113.347	79.2718	79.8719	112.996	103.094	87.9987	124.591	112.304	121.984	82.7219	102.208	106.861	125.299	77.8312	106.71	90.0808	103.388
ENSG00000089163	SIRT4	2.36144	0.653154	1.25807	1.81215	0.910718	0.761622	1.57409	1.98811	0.41988	2.09852	1.43396	1.76776	1.08559	1.04938	0.585507	2.56278	1.74892
ENSG00000089177	KIF16B	22.2248	25.6541	28.4208	14.5721	16.336	12.9523	18.7277	21.7331	8.45596	20.1935	23.8562	30.0412	20.188	13.6767	14.6479	16.4993	12.4492
ENSG00000089195	TRMT6	27.9089	35.3274	34.2435	37.4448	34.7044	38.2383	37.5954	32.0868	22.0293	19.5129	20.4771	19.5754	22.3638	24.328	25.3297	16.8072	17.4203
ENSG00000089199	CHGB	0.608262	0.321292	0.708873	0.486226	0.329884	0.585195	1.29585	0.417473	0.506968	0.482624	0.0384751	0	0.0970933	0.162441	0.432024	0.322326	0.571909
ENSG00000089220	PEBP1	70.3884	77.4711	54.6603	58.6303	61.1727	53.1576	52.8104	51.0962	50.7947	67.3478	85.1032	75.8607	60.4938	63.691	66.491	39.6487	49.394
ENSG00000089234	BRAP	24.3001	22.8215	28.1108	23.0179	25.1273	22.5607	23.3817	22.5926	12.9162	17.0069	18.3393	19.4344	19.7089	18.1387	20.0775	16.6546	15.9257
ENSG00000089248	ERP29	97.3206	84.9138	77.3112	83.6205	92.4239	79.9023	92.7728	84.3071	81.5997	82.2407	82.3985	79.6917	89.5297	87.6527	103.56	63.1126	88.0181
ENSG00000089250	NOS1	0	0	0	0	0	0	0	0	0	0	0	0	0.019412	0	0	0	0
ENSG00000089280	FUS	40.5755	36.9018	46.6523	45.6195	54.108	44.7065	35.1304	38.0227	27.6133	50.2745	34.5067	32.4422	56.9528	47.8863	50.0137	45.6064	32.0545
ENSG00000089289	IGBP1	67.1025	71.2275	63.1466	63.3838	61.2454	60.917	73.9215	75.4055	39.144	47.1734	47.7087	51.558	49.0445	45.6161	55.1453	42.4057	46.7041
ENSG00000089327	FXYD5	164.943	106.264	110.31	131.477	139.884	125.614	151.575	131.272	117.526	109.185	96.7078	94.6301	106.807	108.413	112.235	111.72	113.01
ENSG00000089335	ZNF302	15.2686	24.0457	23.5738	22.5888	18.1636	21.1313	18.0102	18.491	8.72313	12.9587	10.8401	9.84993	16.3453	13.0483	14.5184	12.4948	10.6805
ENSG00000089351	GRAMD1A	51.3881	36.1844	24.7972	23.5261	28.8553	22.8729	15.4208	15.9761	22.6882	40.8658	38.3898	26.1286	28.8856	20.5698	30.1399	16.8182	22.4847
ENSG00000089356	FXYD3	377.74	395.061	366.743	274.06	319.222	282.522	423.239	565.84	249.563	216.539	347.463	458.474	338.24	229.192	252.883	294.198	334.415
ENSG00000089472	HEPH	108.887	144.701	165.073	17.122	65.7682	18.8574	28.9618	153.101	10.6263	91.7389	203.923	262.549	166.415	63.6386	46.5431	88.3085	44.3901
ENSG00000089486	CDIP1	5.21355	4.35648	3.19317	3.23321	4.87991	4.07264	4.64098	5.74609	5.18761	4.64998	9.20492	10.0216	10.9341	6.24407	7.116	7.74369	6.47356
ENSG00000089505	CMTM1	4.09142	2.03402	2.08357	5.38679	2.90056	1.94057	8.02137	2.64291	4.101	2.10056	1.82682	1.44776	4.14904	2.15957	2.73503	3.2649	4.59539
ENSG00000089558	KCNH4	0.0662734	0	0	0	0	0	0	0	0	0.0350563	0.0223577	0	0.0282102	0	0	0	0.0255641
ENSG00000089597	GANAB	215.438	176.62	147.174	213.065	205.857	192.184	213.643	194.337	187.338	183.87	175.566	162.391	205.976	191.97	255.439	163.836	213.45
ENSG00000089639	GMIP	14.3623	11.8263	7.23577	9.29871	10.9576	8.3993	13.457	15.1718	12.1672	10.5534	16.4632	16.4445	14.3535	11.9269	13.6121	11.436	12.8626
ENSG00000089682	RBM41	41.358	65.4068	66.838	60.2444	54.8606	53.8734	59.8288	62.3557	25.241	40.9669	33.8589	30.3429	45.9178	36.9946	37.6471	39.3839	30.0268
ENSG00000089685	BIRC5	19.0283	21.1356	17.1442	12.5067	17.2255	14.9262	5.70671	5.87001	6.1875	16.8741	12.6788	10.3587	8.796	17.6592	15.6999	3.57707	9.2164
ENSG00000089692	LAG3	0.805811	0.270862	0.670784	0.36808	0.48558	0.221501	0.267044	0.0921763	0	0.239763	0.56068	0.134648	0.321567	0.387355	0.416244	0.341608	0.524528
ENSG00000089693	MLF2	73.8632	60.7157	46.4062	62.7631	63.5134	51.8002	58.2306	60.8453	59.0929	62.0195	76.3714	77.8735	75.0972	62.0193	81.1333	54.8105	75.3065
ENSG00000089723	OTUB2	7.69517	10.1109	7.54575	8.25264	10.7097	10.3657	9.47835	7.02156	8.49375	3.04401	4.4245	5.06881	3.93067	3.39291	4.67778	1.62638	4.23308
ENSG00000089737	DDX24	163.203	169.337	156.241	176.123	164.04	162.498	184.235	173.68	118.12	158.911	153.907	150.232	176.317	146.934	171.923	156.088	147.591
ENSG00000089775	ZBTB25	6.71024	8.87802	6.11979	8.51998	6.84255	7.06956	5.47916	6.76512	2.93226	9.42116	5.64016	5.01716	7.29085	5.11241	6.88539	5.97863	4.23794
ENSG00000089818	NECAP1	24.7142	27.9958	26.823	25.8248	24.6161	26.7096	30.4789	30.2424	16.2821	18.0212	17.9842	21.679	23.37	15.1857	17.6406	16.4863	16.1671
ENSG00000089820	ARHGAP4	97.0518	55.6784	42.611	57.6958	75.5462	61.4703	73.9868	61.8495	86.2926	99.7253	130.532	111.732	118.761	105.131	108.277	77.149	104.416
ENSG00000089847	ANKRD24	1.12073	0.567047	0.691738	0.174806	0.527103	0.320589	1.0974	0.425249	0.445531	1.34471	0.912939	0.803894	1.25664	0.654079	1.10136	1.29787	0.474485
ENSG00000089876	DHX32	41.5214	53.8086	63.8225	43.2758	46.4947	46.3345	45.3429	53.6918	24.2391	28.6184	28.426	30.5418	28.2035	24.8097	25.7124	26.6551	17.6615
ENSG00000089902	RCOR1	33.9777	41.8444	44.1468	32.5323	33.1013	31.4091	35.1643	40.2975	20.4029	43.7267	40.1865	40.479	47.8147	31.1954	35.7867	32.0731	28.3399
ENSG00000089916	GPATCH2L	32.256	34.9134	34.0374	33.7449	30.8513	31.2315	32.5831	30.9526	17.8195	34.4881	25.5163	21.6743	33.7862	27.6388	29.3081	31.6821	22.8634
ENSG00000090006	LTBP4	26.9178	13.9252	11.9165	8.55954	10.5145	10.1048	10.9656	15.7074	12.4035	25.8366	33.072	30.6446	20.9872	15.3903	17.455	16.2135	15.9525
ENSG00000090013	BLVRB	100.747	55.761	45.788	48.4186	57.545	54.4241	69.0803	53.635	73.5785	63.647	69.1028	75.9548	60.9732	55.4936	49.4515	43.5194	54.7014
ENSG00000090020	SLC9A1	23.6977	18.8599	15.6028	17.2378	15.067	11.5204	18.865	26.6985	18.5505	13.5878	27.2419	34.8165	26.8645	12.151	17.2762	15.1261	17.9804
ENSG00000090054	SPTLC1	67.9429	85.1895	87.3506	79.0245	77.4364	72.3602	86.8478	91.8722	53.5988	52.8276	52.5271	55.7841	51.281	52.3282	59.9558	44.2714	47.4416
ENSG00000090060	PAPOLA	128.432	171.501	192.141	160.858	153.319	152.088	161.775	165.575	73.7281	115.94	86.8034	93.1556	117.458	102.83	109.913	98.4389	79.1464
ENSG00000090061	CCNK	24.4437	28.2192	34.5806	25.5127	30.0395	27.7118	23.7441	27.0048	16.5143	26.2282	25.3155	23.7872	31.7805	20.348	31.3372	28.2416	18.9798
ENSG00000090097	PCBP4	33.0284	22.1307	17.1772	14.1631	23.2227	16.4366	19.5722	18.0938	22.5053	16.4725	33.0631	32.4979	23.6995	16.3977	19.7767	14.3256	17.8364
ENSG00000090104	RGS1	0.0808762	0	0	0	0	0	0	0	0	0	0	0	0	0	0	0	0
ENSG00000090238	YPEL3	33.8201	18.1814	17.9916	23.06	24.0518	20.3094	31.593	35.2804	24.5446	33.1714	32.3321	25.1751	39.2847	24.4361	39.5236	44.9766	39.8216
ENSG00000090263	MRPS33	56.0771	71.4784	67.6264	65.3219	40.7439	64.0722	57.326	49.6996	34.2838	39.2671	30.5722	31.7892	40.0113	38.0359	37.5157	25.8844	29.3785
ENSG00000090266	NDUFB2	95.7502	85.0978	92.0276	84.6369	99.3043	81.9468	83.7021	73.8871	100.08	76.794	109.477	91.3271	107.732	88.9032	103.198	47.3932	92.8352
ENSG00000090273	NUDC	34.7268	27.5781	19.407	25.9274	26.8248	25.3062	28.1892	25.5998	28.9625	21.5919	26.3594	28.4367	23.9234	24.991	30.0544	17.1323	29.0234
ENSG00000090316	MAEA	38.7307	32.3406	27.5894	28.6704	29.4176	27.9336	28.2057	30.3146	22.2048	31.62	35.6689	33.4062	32.3894	30.0476	34.0088	25.9045	26.5171
ENSG00000090339	ICAM1	14.4975	9.36908	8.88767	11.4101	14.234	12.2284	12.234	13.2939	12.425	19.1638	15.2402	14.525	18.7771	16.4013	18.3328	19.4767	14.8632
ENSG00000090372	STRN4	47.9757	32.2426	24.0146	33.4255	38.3942	31.3795	38.2575	39.4326	43.3811	44.7313	47.9499	45.4332	52.3779	42.7713	50.8711	37.1901	46.8955
ENSG00000090376	IRAK3	13.3002	16.9093	5.4464	24.5493	19.5429	24.9256	18.0293	16.4727	12.4201	2.22054	0.87996	0.871712	2.13387	3.97058	7.35444	2.09638	4.54344
ENSG00000090382	LYZ	2141.19	3533.01	2679.09	1651.01	2197.85	1859.94	1326.29	1598.12	904.899	782.686	738.432	555.986	589.497	899.956	739.474	295.948	389.638
ENSG00000090402	SI	1.15499	1.20743	1.56354	0	0.565921	0	0	0.69308	0	0	0.28744	1.72113	0.145073	0.113266	0	0	0.0219109
ENSG00000090432	MUL1	23.3017	18.6125	16.3693	19.8598	20.8569	16.8201	23.6776	24.2818	22.1055	16.854	21.4259	22.5546	23.3604	17.9705	23.3759	17.3473	19.8127
ENSG00000090447	TFAP4	8.99872	5.04818	4.62925	3.52324	7.57443	3.90884	3.75079	2.57067	4.0918	6.72445	5.34874	6.55562	4.37764	6.18466	5.60749	6.62044	4.79348
ENSG00000090470	PDCD7	8.70194	9.52975	7.69787	7.59382	7.66999	7.35445	8.19024	7.66615	4.95548	7.47132	6.73666	6.51074	8.20985	5.35541	7.01088	6.93755	6.91373
ENSG00000090487	SPG21	58.7035	60.0945	63.0326	66.0827	63.8067	62.3698	68.3238	63.3781	41.8623	40.2107	39.4967	34.828	54.5384	49.0396	51.7316	40.1721	42.2351
ENSG00000090512	FETUB	0.0683678	0.0525277	0.182117	0	0.263669	0.150343	0.207149	0.437951	0.101302	0.542462	0.0691928	0.0913923	0.261916	0.116852	0	0	0
ENSG00000090520	DNAJB11	197.582	173.794	187.718	157.927	162.672	138.615	218.712	228.296	115.554	133.393	121.647	135.437	141.665	118.698	120.883	112.565	95.6741
ENSG00000090530	P3H2	5.29002	4.78872	9.13854	1.05268	2.32296	0.729458	1.78533	4.98478	0.776074	0.664927	1.59025	0.840186	0.401306	0.6714	0.216442	0.355263	0.181832
ENSG00000090534	THPO	0	0	0	0.148699	0	0	0	0	0	0	0	0.108792	0	0	0	0	0
ENSG00000090539	CHRD	0	0.0328615	0.0569665	0.0390741	0.082476	0.0313517	0.0323982	0	0	0	0.0432872	0	0.0546184	0.0365514	0	0	0.0494952
ENSG00000090554	FLT3LG	1.04994	2.17803	0.699202	0.767347	1.31599	0.615692	1.74967	1.82555	0.933429	2.16598	1.59391	2.6667	4.96082	1.52534	3.68796	2.31452	4.2525
ENSG00000090565	RAB11FIP3	6.24325	3.64881	3.05606	3.26617	4.57891	3.03135	4.24409	4.66341	3.43939	6.0545	6.88564	5.77786	7.56373	5.33536	7.13903	4.70524	6.66901
ENSG00000090581	GNPTG	22.0923	17.2631	15.4646	16.1691	17.9722	15.1818	18.4935	21.0786	20.2732	18.1267	21.025	19.0451	22.4412	19.0406	24.7041	16.7091	20.3362
ENSG00000090612	ZNF268	30.9412	40.656	46.0769	40.4588	39.2265	39.0541	45.1865	44.8673	20.1969	26.3185	18.988	20.6807	31.2718	27.0175	28.3513	25.5747	21.8312
ENSG00000090615	GOLGA3	72.4987	55.0848	46.6491	51.2259	54.2896	46.7011	64.6227	61.7098	49.6413	57.8203	61.6931	59.2511	62.1325	51.8449	55.9132	53.901	54.6711
ENSG00000090621	PABPC4	59.9616	54.8979	40.5066	53.0027	63.102	60.6088	49.8373	39.1377	33.8615	50.7298	39.0431	37.2478	46.7257	44.5599	53.0652	39.631	30.1449
ENSG00000090661	CERS4	0	0	0	0	0	0	0	0	0	0	0	0	0	0	0	0	0
ENSG00000090674	MCOLN1	10.9527	7.94516	5.40562	7.16161	9.38077	6.56129	7.49624	10.837	8.07321	8.91092	13.0542	13.3034	11.6435	7.50695	9.24748	10.7476	10.6801
ENSG00000090686	USP48	26.0474	26.9707	30.3869	32.9238	25.9122	24.2433	25.1942	23.3474	15.0026	17.636	13.5999	12.2493	16.6141	15.7986	16.0078	12.1861	12.4279
ENSG00000090776	EFNB1	132.755	74.1119	78.0637	69.0399	98.1674	64.5373	119.589	135.817	105.174	81.5554	106.892	120.15	125.72	65.9557	71.8027	85.8508	86.8331
ENSG00000090857	PDPR	6.87798	7.28855	6.12274	7.55513	8.75171	8.68568	6.00737	5.99443	5.02631	5.47588	5.43383	5.23825	7.96158	6.78746	8.59208	5.07783	6.94407
ENSG00000090861	AARS	91.8385	72.0626	72.3025	67.3151	82.6223	66.1275	80.7786	75.6549	65.3873	81.1491	90.5826	89.0292	91.2408	71.2362	81.2123	75.4767	67.8443
ENSG00000090863	GLG1	131.389	149.726	140.157	108.578	125.476	111.297	115.429	140.364	72.0899	128.123	147.871	135.551	160.405	101.753	113.222	112.289	98.1327
ENSG00000090889	KIF4A	17.7483	20.8705	22.9304	14.4326	17.5489	16.4029	7.38597	11.1403	5.8959	13.254	9.35005	8.26836	7.21942	11.6491	13.1058	2.57204	4.87819
ENSG00000090905	TNRC6A	18.2683	19.5594	20.3187	19.631	20.4569	18.8945	21.3726	20.3792	11.2904	14.6467	13.0357	12.5939	18.8908	14.6854	16.6334	16.1918	12.1935
ENSG00000090924	PLEKHG2	26.9498	16.4356	16.3857	23.1923	23.6952	18.248	26.2026	23.9469	20.2877	18.0069	19.4528	19.0383	25.4691	18.9985	22.9375	18.3092	20.6348
ENSG00000090971	NAT14	1.0849	1.28819	1.97041	2.43276	2.56748	2.31343	1.19533	2.6174	3.0689	1.87813	1.99634	1.31842	2.01514	2.27569	3.36244	2.34141	1.36959
ENSG00000090975	PITPNM2	4.87055	2.71668	1.96228	3.48364	3.79354	2.59187	2.36328	2.36338	3.77534	4.45589	5.70117	5.5145	5.00229	3.31798	4.2618	3.26249	3.10897
ENSG00000090989	EXOC1	58.9554	78.4367	86.0805	58.6249	59.5226	62.2068	68.9292	74.9071	31.8081	35.6122	35.1851	38.5812	46.4084	35.172	36.5383	33.5831	29.3857
ENSG00000091009	RBM27	11.0323	17.3912	15.1019	15.2198	15.0957	14.3867	14.7509	14.9525	6.56347	9.04088	7.9652	7.87657	10.157	10.4755	9.80011	7.5114	7.80185
ENSG00000091010	POU4F3	0	0	0.21654	0	0	0	0	0.14878	0	0.257999	0	0.108667	0	0	0	0	0
ENSG00000091039	OSBPL8	58.6754	85.3846	81.5971	83.0718	72.3547	77.7039	79.2596	77.8249	36.2127	45.106	46.4126	41.5587	47.543	42.8123	44.1262	37.7848	30.69
ENSG00000091073	DTX2	76.9124	44.1305	32.6836	51.081	63.0133	48.231	53.715	46.4875	58.7303	47.1351	44.2954	37.9309	52.1226	43.3283	53.345	41.9452	52.1277
ENSG00000091106	NLRC4	0	0	0	0	0	0	0	0	0	0	0	0	0.0386097	0	0	0	0
ENSG00000091127	PUS7	28.235	35.8753	29.9258	33.8173	31.4405	33.9598	21.1615	19.3787	16.106	21.0356	17.6082	16.1253	20.3978	19.8244	20.4051	11.8573	11.4282
ENSG00000091128	LAMB4	0.0398694	0.0612641	0.106204	0.10927	0	0.204573	0.0604005	0.0364851	0.177226	0.0632685	0.0403505	0	0.152739	0.0340717	0.0411893	0	0.276824
ENSG00000091129	NRCAM	0.051425	0.375349	0.376709	0.02349	0.148745	0	0.0779068	0.0705898	0	0.0816061	0.156137	0.0343718	0.0328347	0.0219734	0	0	0
ENSG00000091136	LAMB1	102.727	91.3584	68.5966	108.137	104.453	103.962	75.6238	58.2725	72.1324	65.699	64.5519	50.5009	67.8598	83.6958	91.4452	44.9226	58.31
ENSG00000091137	SLC26A4	0.348218	0.18522	0.17838	0.171295	0.258259	0.431958	0.385507	0.392197	0.198447	0.12752	0.0813277	0	0.102617	0.160236	0.276728	0.0454216	0.433959
ENSG00000091138	SLC26A3	0.0504004	0.503401	0	0	0.291563	0	0	0.0461222	0	0	0.561094	4.44668	0.579249	0.301499	0.0520689	0.256395	0
ENSG00000091140	DLD	59.24	85.6767	67.9882	69.6508	75.8315	71.7516	69.9316	65.599	40.5775	45.2655	43.8131	42.9339	45.5461	51.2994	48.7527	32.3951	32.7555
ENSG00000091157	WDR7	13.8234	16.6361	14.6672	19.187	16.0383	13.2492	18.0734	18.7944	8.50282	13.8623	9.73439	10.9631	15.0416	12.4684	13.801	12.7249	11.937
ENSG00000091164	TXNL1	53.241	70.1635	55.2067	74.5799	56.3789	64.7792	78.2427	74.8167	41.539	25.2986	24.2323	31.3636	30.2683	30.3325	33.2507	26.6255	27.7772
ENSG00000091181	IL5RA	0	0	0	0	0	0.0345714	0	0	0	0	0	0	0	0	0	0	0
ENSG00000091262	ABCC6	12.5583	13.6689	9.59615	6.3615	11.6812	6.72698	7.89669	14.4758	5.78514	11.9444	19.2276	16.5723	19.2236	11.3856	11.477	11.808	12.4831
ENSG00000091317	CMTM6	72.2013	105.372	101.388	103.735	93.8522	107.577	112.576	125.382	56.9005	62.8458	46.5507	49.2129	83.7186	73.8098	80.5401	65.9255	60.4671
ENSG00000091409	ITGA6	471.005	575.348	653.758	562.944	565.667	573.39	591.608	634.697	353.641	200.385	159.967	184.41	203.148	198.611	220.275	139.531	142.984
ENSG00000091428	RAPGEF4	0	0	0	0.0410353	0.0866155	0	0	0	0.133111	0	0.0909196	0	0	0.307087	0.0464048	0	0
ENSG00000091436		16.2795	16.5362	19.4861	15.5484	17.0821	15.7764	13.1481	11.4344	8.95949	12.6485	8.13098	6.66991	9.85443	12.9365	14.6997	6.991	7.70679
ENSG00000091482	SMPX	0	0.701388	0.521092	1.90626	1.38313	0.573569	1.58057	1.43213	0	0	0.131988	0	0.499613	0.891594	0.269462	0.663436	0
ENSG00000091483	FH	42.0071	50.5935	35.4366	48.7532	44.152	48.3441	43.6792	38.2073	31.2352	28.9053	30.2414	30.2315	31.2971	36.9917	37.6889	19.1746	25.4602
ENSG00000091490	SEL1L3	73.7777	96.6449	71.1554	87.3104	85.0716	80.9106	91.2686	79.4266	60.3565	41.8719	47.0009	47.0417	46.9159	44.5175	50.2519	32.8087	32.6726
ENSG00000091513	TF	0.33701	0	0	0.123152	0	0	0.0510556	0	0	0	0	0	0	0.115201	0	0	0.155997
ENSG00000091527	CDV3	133.209	163.037	162.461	150.89	140.805	143.996	163.162	150.057	91.9823	77.1778	71.4037	82.4381	78.0127	80.623	89.2377	76.0645	64.7875
ENSG00000091536	MYO15A	0.887478	0.0852323	0.886519	0.354711	0.106958	0.284607	0.252092	0.964422	0.246562	1.23229	0.280683	0.148295	0.920809	0.189606	0.401126	0.470286	0.77025
ENSG00000091542	ALKBH5	44.9192	32.873	28.744	31.4938	30.274	29.1094	34.952	33.1261	27.7479	39.4241	34.8261	32.6651	35.5305	33.6423	36.7491	30.6384	32.3792
ENSG00000091583	APOH	2.55405	2.86169	2.12608	1.84719	0.718231	0.780062	0.644881	2.62941	0.157683	0.844377	0.107703	0.426774	0	0.272831	0.659651	0.180457	0
ENSG00000091592	NLRP1	10.1135	7.93496	9.42124	6.69358	8.86791	6.92762	8.59064	11.056	7.33386	9.49333	6.29118	6.04335	10.4513	6.19482	8.91827	11.8626	8.27582
ENSG00000091622	PITPNM3	9.76111	7.67065	5.75065	7.53853	8.07529	7.34543	8.35906	8.98915	7.07581	7.40136	8.03834	6.79707	9.3368	7.21041	9.38129	6.75511	8.48965
ENSG00000091640	SPAG7	58.6458	44.1861	37.1652	46.0587	51.8925	44.5828	52.3045	52.2828	47.3728	51.9361	60.1194	50.4517	56.4093	57.6353	63.8121	51.3275	52.5412
ENSG00000091651	ORC6	6.98927	11.4742	8.27463	11.2968	12.556	8.75763	3.03174	3.116	4.51423	8.05773	5.32032	3.51363	6.63672	8.57648	9.38068	2.43115	2.62689
ENSG00000091656	ZFHX4	0	0.0134637	0	0.0480274	0	0	0.0132739	0.0160363	0	0	0	0	0	0	0	0	0.0202788
ENSG00000091732	ZC3HC1	10.1422	10.4155	11.5021	9.72423	8.03593	9.75297	8.63331	10.4759	10.5642	5.25863	8.18118	5.50367	7.75808	9.0535	11.3598	6.72608	8.88966
ENSG00000091831	ESR1	0	0.0828131	0	0.0492347	0.0259806	0.0395042	0	0.0493184	0	0	0.0272717	0	0.068821	0.11514	0.0556772	0	0
ENSG00000091844	RGS17	1.23152	1.39871	3.42313	0.464703	0.955062	1.05971	2.251	3.65044	0.555364	0.84969	0.352237	0.465247	0.752132	0.800764	0.553168	1.40734	1.08434
ENSG00000091879	ANGPT2	0	0	0	0	0.0289684	0	0	0	0	0	0	0.0401638	0	0.0256762	0	0	0
ENSG00000091947	TMEM101	23.9402	14.2957	14.8531	13.8423	15.5439	15.9491	17.9506	20.0778	18.5895	22.9867	22.3276	20.4979	26.8564	21.0286	24.9206	17.6772	23.4957
ENSG00000091972	CD200	0	0	0	0	0	0	0	0	0	0	0.0743296	0	0	0	0	0	0
ENSG00000091986	CCDC80	1.03796	0.717727	0.921634	0.916634	0.800604	0.659391	1.78213	0.823206	1.43544	1.15299	1.47068	0.925011	1.01619	0.768752	1.17955	1.64275	0.840798
ENSG00000092010	PSME1	289.974	351.168	322.916	330.173	305.833	326.565	346.751	339.745	229.421	317.614	338.42	354.32	364.649	322.939	391.543	306.513	344.98
ENSG00000092020	PPP2R3C	16.9905	22.3589	26.623	26.4249	20.3494	23.745	29.1245	33.2487	13.0668	10.5423	8.92504	11.4741	12.913	14.2686	16.4598	12.1625	13.3346
ENSG00000092036	HAUS4	40.1597	39.7013	28.3609	39.73	43.2008	37.2672	35.7266	29.5783	27.8515	35.3317	27.8684	21.5109	31.9748	35.1496	40.7726	27.5221	29.4572
ENSG00000092051	JPH4	0	0	0	0	0	0	0	0	0	0	0	0	0	0.0222402	0.0268862	0.0441305	0
ENSG00000092054	MYH7	0	0.0207083	0	0	0.0129935	0	0.0102082	0	0.0199685	0	0.0136391	0.0720602	0	0	0.083536	0	0.0155952
ENSG00000092068	SLC7A8	1.75411	0.962643	0.778762	0.457855	0.724815	0.489822	0.695987	0.687949	1.36144	0	0.507222	0.446638	0.213332	0.28553	0.172589	0.70821	1.7399
ENSG00000092094	OSGEP	28.4137	21.143	17.0596	27.7462	25.5078	23.5335	23.853	24.5175	27.3492	32.8408	27.3414	24.4495	38.784	31.9297	36.9241	25.8929	30.8095
ENSG00000092096	SLC22A17	0.153852	0	0.068305	0	0	0.0751837	0	0.0469309	0	0.0813825	0	0	0	0	0.0529819	0	0
ENSG00000092098	RNF31	65.9891	42.1902	28.2579	40.5109	51.1773	40.4519	50.074	44.8268	46.6929	56.6912	61.8515	58.6519	69.1772	54.36	65.7159	48.9393	60.8831
ENSG00000092108	SCFD1	87.5101	132.59	142.545	123.627	95.0407	113.498	125.752	127.653	57.913	75.0812	61.7262	65.5511	83.0669	81.9589	82.9977	62.5059	66.268
ENSG00000092140	G2E3	21.6638	35.7673	32.6197	23.5748	28.8735	26.1841	23.2272	23.0683	12.0374	22.1183	14.5496	16.343	17.5446	19.7046	21.3524	13.5058	10.7836
ENSG00000092148	HECTD1	120.966	144.813	129.24	128.933	122.249	124.989	143.433	148.709	73.6634	92.3234	85.5241	88.3412	101.373	98.4072	103.763	87.52	78.0259
ENSG00000092199	HNRNPC	380.515	451.056	440.316	445.904	442.062	425.742	431.209	385.077	252.294	350.395	292.947	272.266	364.377	338.719	376.746	253.226	268.167
ENSG00000092200	RPGRIP1	0	0	0	0	0.080171	0	0.0629855	0.11414	0	0	0	0	0.159276	0.0355299	0.0429521	0	0.0481119
ENSG00000092201	SUPT16H	79.1005	94.6994	84.6174	99.2317	97.1299	93.9061	73.1374	69.4949	49.9165	87.7401	72.5234	68.059	84.6294	90.4666	98.6097	57.0289	58.939
ENSG00000092203	TOX4	98.843	95.1411	90.3191	89.0188	90.6399	92.6831	105.223	99.3433	68.8245	91.4275	95.5842	97.6927	107.952	90.9543	103.463	88.026	86.2482
ENSG00000092208	GEMIN2	20.7899	25.504	22.3355	17.9436	16.8331	20.7961	17.053	17.2383	12.9346	22.2373	13.6009	12.437	16.8679	16.6869	18.2742	11.6864	12.0956
ENSG00000092295	TGM1	1.83089	1.02797	2.43855	1.35097	0.950525	0.929119	1.38686	0.837737	1.56512	1.45271	1.99552	2.35335	2.51788	1.92572	1.52775	2.38821	2.77064
ENSG00000092330	TINF2	62.2246	53.937	44.3682	53.0917	52.7222	50.8564	58.7433	55.1729	40.8343	50.4844	52.0147	51.5756	56.678	52.4736	61.937	46.8958	59.4744
ENSG00000092345	DAZL	0	0.0304605	0	0	0	0	0	0	0	0	0	0	0	0	0	0	0
ENSG00000092421	SEMA6A	0.0401548	0	0.106964	0	0	0.14717	0.0912493	0.0734926	0	0	0	0	0.0512774	0.102947	0	0	0
ENSG00000092439	TRPM7	17.3412	23.9923	21.8977	21.8043	22.2715	23.3073	23.0424	22.3865	10.7683	14.9357	10.9992	11.2544	14.2841	14.6611	15.1391	12.0766	10.6618
ENSG00000092445	TYRO3	15.565	11.3706	5.2252	14.715	15.7144	17.3945	15.4383	13.9519	13.5637	8.45266	9.00622	8.5274	14.3778	21.9149	20.3969	13.251	18.9716
ENSG00000092470	WDR76	8.39796	11.5196	8.2934	10.2918	14.0215	10.8702	2.94791	3.29897	5.15948	9.03613	3.56556	3.23094	7.16686	8.29701	8.7183	1.45879	2.18067
ENSG00000092529	CAPN3	1.96255	1.82528	2.68269	2.54782	3.23666	1.28714	1.36923	1.55965	1.07135	1.55718	1.25446	0.690389	1.12118	1.80956	1.65403	2.18943	1.5539
ENSG00000092531	SNAP23	74.6853	93.8761	100.865	73.8246	72.0083	71.0592	91.6476	106.961	41.9413	48.3552	48.3754	63.3967	62.3737	46.2729	50.4612	41.4131	41.8306
ENSG00000092607	TBX15	23.9481	23.6513	25.1334	23.5731	26.2908	23.7814	27.6264	29.1087	19.8221	18.4399	18.184	19.1884	23.3181	18.3794	21.0588	21.9398	17.1476
ENSG00000092621	PHGDH	27.8176	14.8631	9.2155	19.5221	22.0101	22.5297	16.9354	11.5436	17.2265	24.574	10.4801	9.24927	13.2234	24.7378	32.5314	12.1319	20.6436
ENSG00000092758	COL9A3	6.35515	6.24183	1.39619	1.73576	2.33724	2.16111	1.09181	1.19911	1.65033	4.57462	1.92292	1.48888	0.334659	2.91146	2.63975	0.888788	1.44052
ENSG00000092820	EZR	565.444	457.381	472.329	551.733	547.683	534.124	646.605	609.732	484.164	397.201	359.497	414.955	446.327	400.016	446.786	417.219	414.958
ENSG00000092841	MYL6	1558.93	1256.18	1159.8	1644.67	1490.37	1468.6	2023.03	1615.52	1950.78	1283.36	1532.85	1592.88	1514.11	1568.76	1704.11	1233.24	1454.84
ENSG00000092847	AGO1	10.9316	11.295	8.9632	11.5971	11.9293	11.2474	10.2036	9.2833	7.22811	10.5737	9.76189	9.44066	11.4961	10.7347	11.9463	9.23084	8.2367
ENSG00000092850	TEKT2	0	0	0	0	0	0	0	0	0	0.221259	0	0.279578	0.089025	0.417037	0.432135	0.118216	0.0806745
ENSG00000092853	CLSPN	12.7314	14.2467	12.8166	13.1373	14.6727	12.5223	3.29649	2.81991	5.4871	10.6808	6.83918	4.51672	10.9767	11.1341	12.1476	2.0168	3.40953
ENSG00000092871	RFFL	24.6445	29.1477	27.1267	19.5986	20.9377	21.8754	28.4875	32.6395	17.9412	14.3066	18.1153	19.6609	18.4455	12.7658	16.2824	18.5238	12.9839
ENSG00000092929	UNC13D	84.9394	47.8365	49.3407	60.9394	66.623	51.8353	77.3433	66.5611	89.9892	92.3933	143.663	143.127	133.373	91.4249	99.6443	74.9522	98.1594
ENSG00000092931	MFSD11	32.2494	30.7388	34.7278	26.4723	29.4141	23.8713	32.4644	38.6892	22.0545	24.2062	27.457	35.1373	31.6787	22.6432	24.3198	23.0021	22.1718
ENSG00000092964	DPYSL2	154.189	130.143	107.14	155.898	133.9	154.982	144.09	146.56	95.1639	82.0747	47.5147	50.7389	89.8018	115.511	135.442	92.5361	124.867
ENSG00000092969	TGFB2	62.0143	78.106	111.636	97.0357	80.2389	84.0587	114.278	92.5395	44.0904	76.0056	67.5558	56.6198	126.319	41.2363	50.0968	82.6826	48.911
ENSG00000092978	GPATCH2	12.3141	16.5956	15.4264	15.1917	16.4709	16.9614	15.1001	15.1944	7.81441	13.2544	9.11717	9.37746	14.7583	13.1758	13.191	13.6071	9.66549
ENSG00000093000	NUP50	45.1616	53.2171	48.8137	47.5834	46.429	47.891	44.5998	41.3043	27.5382	37.341	29.189	30.2028	33.1733	31.9654	38.0514	23.1289	25.0012
ENSG00000093009	CDC45	11.3886	9.6948	7.19251	9.52497	13.7126	9.6413	2.59203	2.64216	5.30801	7.8908	5.79006	4.64581	8.87609	11.7429	9.44563	2.08532	4.70237
ENSG00000093010	COMT	164.759	104.966	88.1293	93.142	111.767	97.6771	115.611	114.573	104.388	126.844	157.047	145.558	156.755	129.124	150.727	115.315	145.119
ENSG00000093100		1.13452	1.12282	2.79162	3.39044	0	1.25447	0.553496	2.79791	2.25089	1.6783	0.99252	0.20564	2.67655	1.28176	0.695301	2.60858	1.40189
ENSG00000093134	VNN3	0	0	0	0	0	0	0	0.915277	0	0	0	0.111417	0	0.142455	0.172215	0	0.0964513
ENSG00000093144	ECHDC1	20.6228	35.3999	27.7281	34.0436	35.6143	32.6732	27.8811	25.8598	15.9555	16.0524	17.371	14.7436	19.418	20.524	21.2381	15.9359	14.1226
ENSG00000093167	LRRFIP2	29.0507	38.4657	39.9234	32.0459	31.1087	31.2791	31.7145	36.3656	22.3859	21.7431	25.2534	25.4061	24.5265	24.9292	24.5745	23.3705	20.645
ENSG00000093183	SEC22C	24.53	28.4799	28.1665	33.0528	30.5022	30.1516	30.7699	24.4174	22.0206	25.1016	21.2992	21.8302	28.3579	27.7072	26.5774	24.4478	21.4282
ENSG00000093217	XYLB	6.54439	7.81884	6.2558	6.95133	6.12866	5.53159	5.40789	5.41577	3.38698	6.50941	8.20789	6.57173	7.19753	5.80679	7.37568	4.61951	5.18169
ENSG00000094631	HDAC6	85.9173	66.1996	50.3264	62.2772	60.7975	57.253	68.7667	65.6761	48.5955	87.1522	78.8836	71.721	93.5795	69.7539	79.4249	71.7017	76.757
ENSG00000094755	GABRP	1.96334	2.00035	4.03614	4.83503	3.45673	3.97331	9.76374	9.10062	1.70753	1.35462	0.777536	0.513498	2.23466	1.75079	3.04251	3.25691	2.51896
ENSG00000094804	CDC6	28.0256	30.893	25.9732	26.4991	36.2584	27.1512	13.4002	10.7005	9.33362	21.4288	13.5138	11.6476	20.9047	18.2769	22.7185	4.02959	9.2537
ENSG00000094841	UPRT	15.8171	17.0652	16.5097	17.9343	15.5747	15.6233	16.3148	17.9135	10.5548	13.1731	12.3182	13.2712	13.4656	15.0988	16.4567	11.3183	10.7097
ENSG00000094880	CDC23	19.0304	27.377	19.9295	24.983	22.5037	26.3194	26.5312	22.7479	14.841	16.1352	12.41	13.9572	15.9686	17.4562	17.9986	11.3744	11.7312
ENSG00000094914	AAAS	50.6586	36.6618	27.2605	37.4516	44.2131	34.4055	37.7818	38.0095	34.5961	36.3849	32.074	26.6383	39.2436	31.443	40.5539	27.7861	36.3961
ENSG00000094916	CBX5	54.022	63.6553	50.7867	78.7637	69.2486	69.1088	55.6131	50.1416	31.3138	38.1354	22.8275	22.8964	39.0461	48.2162	56.629	28.069	36.2629
ENSG00000094975	SUCO	61.2131	75.6123	97.7369	68.6046	69.3295	67.273	73.2319	76.2245	36.351	44.8173	34.4664	36.1296	47.2004	36.1843	37.3118	40.4608	28.3898
ENSG00000095002	MSH2	27.3707	34.2971	29.5397	32.2485	34.8506	34.6242	21.2243	20.606	13.7555	22.7471	14.336	11.1651	19.8543	24.3068	24.8369	11.6272	14.3348
ENSG00000095015	MAP3K1	22.2566	22.1187	22.0562	25.5477	23.2972	23.9927	25.4533	25.3219	12.9227	15.6516	9.49368	10.1009	17.2543	15.6506	17.8013	16.8846	13.0208
ENSG00000095059	DHPS	38.9911	33.5006	24.2349	32.2502	36.3808	32.8834	39.888	33.2258	30.44	39.7861	31.8238	34.636	41.6534	38.7671	46.3458	29.4331	36.97
ENSG00000095066	HOOK2	61.6481	29.0949	29.6921	35.9532	38.5747	32.9873	39.9425	39.1696	30.2136	34.9996	38.2053	40.8471	47.0675	35.0037	38.9995	35.686	46.0923
ENSG00000095110	NXPE1	0	0	0	0	0.0564572	0	0	0	0	0	0	0.0782762	0	0	0	0	0
ENSG00000095139	ARCN1	166.634	198.419	184.517	175.898	143.584	155.882	209.817	209.902	103.178	105.523	118.971	133.283	129.187	102.284	114.404	97.3982	104.427
ENSG00000095203	EPB41L4B	18.0186	22.5924	21.5823	14.8607	15.925	14.5836	17.519	23.7412	9.39394	10.9874	16.8219	21.3268	13.2092	9.7309	9.76	8.06299	7.33658
ENSG00000095209	TMEM38B	6.26805	7.37506	8.30066	7.32961	5.6635	7.19375	6.02307	6.52264	3.76808	6.76377	6.16244	4.45282	7.45539	6.887	5.8835	3.94786	4.18628
ENSG00000095261	PSMD5	24.1484	33.0125	36.5028	30.7965	30.0063	29.4422	32.8931	33.6913	16.8303	17.9282	16.4267	21.1271	18.9379	19.8561	21.2041	18.7962	16.7035
ENSG00000095303	PTGS1	0.0635179	0.0976028	0.281997	0.0773702	0.142896	0.217277	0.320756	0.406883	0.219604	0.0671974	0.0428562	0.084909	0.0540746	0.235219	0.30623	0.394931	0.343017
ENSG00000095319	NUP188	24.3938	19.8031	14.045	26.7525	26.5965	22.7239	23.3976	18.873	19.9944	20.4066	15.5269	15.2192	20.7353	20.7189	23.0996	14.8749	18.4448
ENSG00000095321	CRAT	21.7626	12.8767	12.8507	10.7733	14.1262	12.9399	13.1283	16.0238	11.7548	14.0635	13.5262	16.0028	14.3745	13.4064	13.955	11.7558	14.3909
ENSG00000095370	SH2D3C	0	0.036077	0.0625407	0.0428975	0.0452731	0.0344194	0.0711368	0	0	0	0	0.0627699	0.0599628	0	0.0970215	0	0
ENSG00000095380	NANS	94.6786	84.295	58.8695	82.1173	94.2321	85.3274	106.261	104.106	71.9799	56.5057	69.4828	64.6072	88.8316	77.5922	81.4254	66.2647	89.0081
ENSG00000095383	TBC1D2	13.0193	9.70514	7.53477	7.7641	11.4817	9.75156	10.1945	10.8977	11.0234	10.986	12.6012	10.1868	13.2938	11.1481	12.4629	9.94344	10.7316
ENSG00000095397	DFNB31	1.85489	0.515997	0.937094	1.66535	1.35672	0.98458	1.33237	1.25845	1.42161	2.43602	1.52124	1.7528	2.08281	1.85846	2.44494	3.25384	2.22052
ENSG00000095464	PDE6C	0	0	0	0	0	0	0	0	0	0	0	0	0.0549468	0.0735424	0	0	0
ENSG00000095485	CWF19L1	8.16234	10.4289	9.24967	10.5055	10.9133	10.082	9.66704	11.3487	6.94923	6.51217	7.62188	7.35451	8.8684	7.32223	8.80527	6.19406	5.84477
ENSG00000095539	SEMA4G	30.32	26.5142	26.3256	14.7846	23.5284	16.6687	20.6895	28.2146	13.7431	26.0875	36.9331	42.3694	40.638	25.6376	27.59	25.8156	31.4596
ENSG00000095564	BTAF1	25.2227	29.5795	28.1442	28.8065	27.2292	27.1613	29.5201	30.8847	14.3514	22.7486	15.435	16.3326	24.9014	20.2467	21.4463	23.12	17.781
ENSG00000095574	IKZF5	5.6052	7.32866	6.38499	6.31105	7.72719	6.75769	6.74118	6.63674	2.91416	5.11065	3.33404	4.33799	4.86605	4.93717	5.02882	6.2532	3.4139
ENSG00000095585	BLNK	0.518034	0.497514	0.517475	0.532415	1.1238	0.142397	0.14715	0.414804	0.0959479	1.43862	1.44179	0.865618	1.24036	0.885405	1.00347	0.988247	0.524541
ENSG00000095587	TLL2	0.171057	0.248248	0.253145	0.0694542	0.329852	0.111455	0.0287939	0.121751	0.112649	0.0603222	0.0577072	0.0254072	0.024271	0.032485	0.0196356	0.0322295	0.0219944
ENSG00000095596	CYP26A1	0.0754482	0.637644	0.100489	0.413561	0.727439	0.165913	0.114301	0.345219	0	0.239457	0.229076	0.100857	0.192694	0.0644767	0.38973	0.127939	0.261929
ENSG00000095627	TDRD1	0	0	0	0	0	0	0	0	0	0	0.0207566	0	0	0	0	0	0
ENSG00000095637	SORBS1	6.5219	5.86478	3.77065	9.32999	6.04549	6.07185	4.14596	4.5098	5.18916	2.32948	1.6979	1.06526	1.9549	3.638	4.89628	1.7069	2.79077
ENSG00000095713	CRTAC1	0	0	0	0	0	0	0	0	0	0	0	0.0686295	0.0655604	0	0	0	0
ENSG00000095739	BAMBI	86.7841	83.8841	82.0927	20.8502	30.7427	19.5467	20.6664	22.3619	19.053	55.117	60.0749	53.7873	17.1475	13.3406	16.7157	11.7472	12.3544
ENSG00000095752	IL11	1.1434	0	0	0.487467	0.734946	0.670502	0.404182	0	1.12947	1.45157	0.308587	0.50949	0.292024	0.0651421	0.315002	0.904816	0
ENSG00000095777	MYO3A	0	0	0.0807333	0	0	0	0.0229575	0.0277351	0	0	0	0	0	0	0	0.0513935	0
ENSG00000095787	WAC	71.6571	90.0642	99.3551	90.0447	82.7489	89.398	88.6399	92.178	47.4918	56.4998	48.7198	48.9044	59.3353	56.9102	59.0969	56.7049	48.8558
ENSG00000095794	CREM	9.79984	7.87952	8.49919	7.91176	7.14136	7.18339	9.92634	9.28082	5.57188	3.61658	6.57362	7.00706	11.0592	6.71929	6.00393	5.60367	7.64824
ENSG00000095906	NUBP2	17.9403	8.20589	3.719	8.41802	9.75916	7.47069	9.7294	7.53799	11.1709	15.2871	11.7984	9.23826	10.5188	13.7804	12.4764	8.04935	13.5712
ENSG00000095917	TPSD1	0	0	0	0	0	0	0	0	0.120605	0	0	0	0	0	0	0	0
ENSG00000095932	SMIM24	22.375	28.2009	27.7921	4.70833	7.87779	4.05422	5.14172	17.4849	3.35261	12.1681	23.1539	30.7505	12.6812	8.80869	5.97374	9.80519	6.98229
ENSG00000095951	HIVEP1	12.7471	11.7059	11.6102	13.0764	13.4961	12.4831	13.5696	13.2258	5.29754	8.40007	6.25229	5.40417	8.61491	7.21192	9.0187	9.08325	6.37412
ENSG00000095981	KCNK16	0	0	0	0	0	0	0	0	0	0	0	0.125848	0	0	0	0	0
ENSG00000096006	CRISP3	0	0	0	0	0	0	0	0.111174	0	0	0	0	0	0	0	0	0
ENSG00000096060	FKBP5	5.35865	7.04849	5.93811	8.00899	8.59718	7.73021	7.37127	6.31608	5.52627	4.9321	2.51642	3.81088	4.29738	5.95323	7.35188	3.41663	4.41518
ENSG00000096063	SRPK1	57.8068	73.9959	69.6615	67.6571	70.0457	66.0453	63.0729	59.3215	31.8882	33.4893	30.5986	28.1411	33.9114	33.7958	38.1069	27.0274	25.3572
ENSG00000096070	BRPF3	18.2008	14.1554	13.8131	14.5884	17.6312	12.9135	16.7392	16.4359	12.1613	15.5313	16.7174	17.3985	21.8171	15.5834	19.8322	18.8384	15.8563
ENSG00000096080	MRPS18A	46.6503	38.8348	31.1299	42.9652	38.1994	35.5881	44.3327	47.9941	40.263	39.653	36.5398	39.6265	38.461	37.8366	41.2256	30.7723	38.9215
ENSG00000096088	PGC	0.290249	0.613254	0.0966452	0.0662903	0.209884	0	0	0.265612	0.107517	0.460595	0.734379	1.06699	0.463307	0.186031	0.374822	0.615227	0.16794
ENSG00000096092	TMEM14A	25.041	25.1352	28.5105	23.43	22.1964	22.13	23.71	25.4102	15.1108	16.5038	17.3723	15.6573	22.1777	19.1561	19.7154	12.3278	12.3857
ENSG00000096093	EFHC1	16.2856	18.7274	12.2367	22.0966	18.4652	19.2414	20.817	22.698	8.89027	14.0694	9.08142	8.02057	13.5793	15.245	15.5241	15.8518	15.4363
ENSG00000096384	HSP90AB1	489.202	558.988	475.946	497.843	486.072	452.148	597.545	476.248	332.623	334.224	358.335	329.775	318.92	339.249	350.314	239.327	272.375
ENSG00000096401	CDC5L	16.5342	22.0767	21.6652	19.845	20.0099	19.7261	20.0756	19.7271	9.50119	11.8951	9.18613	8.6399	12.0791	12.3759	13.5388	9.87901	8.91032
ENSG00000096433	ITPR3	69.5998	43.7554	36.3127	51.0359	57.1751	49.4195	57.1852	54.9156	51.0853	50.6254	45.0894	44.7207	53.7189	47.0893	55.9068	49.9288	47.2267
ENSG00000096654	ZNF184	10.1066	16.7868	14.628	11.6347	12.5606	13.3605	13.4968	13.0979	5.97276	7.9727	6.17852	8.08271	7.46015	8.16263	7.90633	6.14193	6.65899
ENSG00000096696	DSP	122.927	128.985	134.685	99.566	112.836	99.4901	99.1757	112.919	61.9296	90.324	103.531	105.362	88.8443	77.4328	83.8795	79.0706	60.9225
ENSG00000096717	SIRT1	12.4034	14.656	14.1559	10.8624	13.7733	12.8697	11.6146	11.6832	6.0522	12.4545	7.07734	8.83343	10.3773	9.19252	9.96401	8.92077	6.85498
ENSG00000096746	HNRNPH3	39.2513	43.3907	46.3228	43.348	38.7226	39.5762	46.8562	31.9032	24.2945	43.8905	28.6623	29.888	36.9054	36.5157	41.5774	27.2416	26.9275
ENSG00000096872	IFT74	9.88333	15.8549	15.784	11.7043	11.2496	15.3612	9.73927	9.96558	4.67806	8.20495	6.29793	4.89325	7.77122	7.85957	8.65058	7.4486	6.35395
ENSG00000096968	JAK2	8.0641	11.2183	16.5874	7.1927	9.33926	6.35412	8.15657	11.1785	3.55871	4.79567	5.26387	7.01649	5.84964	3.60203	4.50239	6.09552	3.20266
ENSG00000096996	IL12RB1	0	0	0	0	0	0.17879	0.0461895	0	0	0	0	0	0	0	0	0	0
ENSG00000097007	ABL1	19.2612	16.1297	13.9193	16.586	18.4108	17.0099	17.8709	14.4383	17.1785	16.4088	21.4709	20.1055	19.9595	16.6493	20.1273	15.6901	16.4663
ENSG00000097021	ACOT7	16.1226	9.3024	8.35546	10.2014	13.9116	9.47281	12.9728	10.2761	15.4304	11.1498	12.2537	9.89558	9.93371	11.2583	10.1753	5.5317	9.14713
ENSG00000097033	SH3GLB1	100.492	133.916	130.86	112.71	109.558	106.76	125.573	119.333	58.6048	76.4487	66.005	70.1175	67.6321	54.9217	63.3435	65.2841	48.127
ENSG00000097046	CDC7	9.64743	12.1058	11.5604	14.3669	13.238	12.4364	8.56768	8.69014	6.81132	6.86285	3.79535	3.8002	6.95155	8.0636	7.34232	4.76934	5.45957
ENSG00000097096	SYDE2	4.32526	5.16611	5.0061	4.17572	3.91528	5.09489	4.76422	4.58035	2.01501	3.95639	3.95691	4.62047	6.05395	4.30965	4.64407	4.6761	3.65011
ENSG00000099139	PCSK5	10.2387	9.3876	10.9213	4.48115	7.59254	4.84095	5.39424	11.6951	3.32754	7.47913	12.022	16.2149	8.15051	5.12616	5.37279	7.01496	4.17172
ENSG00000099194	SCD	79.5037	96.3258	88.5082	89.5398	87.1768	84.6663	76.9431	71.5735	51.6582	66.4483	74.0223	70.5441	84.8795	49.6694	76.895	43.1922	53.4903
ENSG00000099203	TMED1	38.5453	24.0477	23.1818	22.7933	30.2495	25.7354	32.7055	27.8223	32.9842	31.6506	36.5912	37.1469	42.7355	39.5792	39.1268	36.4812	38.0354
ENSG00000099204	ABLIM1	157.443	188.572	127.449	213.18	189.076	208.868	219.911	191.547	127.144	76.472	74.671	79.5235	91.6533	91.6335	107.786	76.0416	80.3911
ENSG00000099219	ERMP1	28.671	33.9717	30.0225	28.612	28.7308	26.2642	32.4032	35.9903	17.1722	19.299	23.4088	27.27	22.5437	21.3587	24.6553	19.2366	18.3295
ENSG00000099246	RAB18	39.5714	59.7173	51.4213	42.5733	48.4292	44.3821	48.655	58.0541	23.0168	30.4082	24.7867	32.2087	38.6595	29.5051	30.6318	25.2835	23.0275
ENSG00000099250	NRP1	75.7591	77.5476	92.7114	114.531	86.972	100.86	130.789	112.893	77.3557	44.1468	37.9506	29.4768	51.6901	38.9106	49.7235	50.8125	45.7657
ENSG00000099251	HSD17B7P2	1.15704	1.51648	0.271951	1.61664	1.31244	1.14746	1.13421	1.05883	0.705937	1.29607	1.37765	0.818844	1.04297	1.33777	1.26566	1.26954	1.0239
ENSG00000099256	PRTFDC1	11.9658	12.3892	15.1782	13.6383	16.4812	14.9108	8.07111	9.49005	5.74112	9.04209	5.42073	7.08373	8.58601	9.98225	8.53559	3.86487	5.67064
ENSG00000099260	PALMD	5.70879	3.94751	1.21656	10.6741	7.74253	9.37352	8.33147	7.52286	4.73696	1.32869	0.154072	0.610509	0.437405	2.43932	2.67366	0.387221	1.80572
ENSG00000099282	TSPAN15	127.329	86.5047	91.1499	102.086	115.66	107.015	140.83	140.234	116.887	98.2492	97.9941	94.3908	125.651	113.82	126.115	118.302	121.904
ENSG00000099284	H2AFY2	24.5348	23.7783	16.4882	27.5772	25.3852	24.9873	22.6957	19.3738	18.5424	18.8621	14.8895	14.2103	20.6199	20.5454	22.3814	13.9188	18.4782
ENSG00000099290	FAM21A	24.3445	28.0813	26.4948	23.51	23.4301	25.1515	27.8499	23.5698	14.802	18.3684	21.0777	21.4245	21.0765	18.5588	21.4934	18.8179	15.732
ENSG00000099308	MAST3	12.3891	8.96585	8.7297	6.84526	9.80339	5.92812	8.98164	11.9387	6.02638	10.8479	17.6839	17.0424	16.3602	9.10367	10.052	8.88618	11.0061
ENSG00000099326	MZF1	15.8709	8.5275	8.05046	10.4303	12.2007	8.13571	10.6564	10.8038	9.95121	12.1159	15.1323	13.9864	17.3782	12.3547	15.2278	13.0667	14.0302
ENSG00000099330	OCEL1	22.2258	17.3431	14.1845	17.2378	20.313	14.3401	22.3598	23.9409	16.2947	18.5535	20.5023	20.4262	24.9822	15.4324	18.5367	22.9666	27.0596
ENSG00000099331	MYO9B	27.0848	17.9167	15.6844	18.5011	22.1401	18.1611	21.2321	19.9647	20.0431	23.9	24.4635	22.515	25.3467	22.0206	24.1236	20.6519	22.9154
ENSG00000099337	KCNK6	18.0882	15.4781	15.9621	13.7994	15.4397	12.2786	19.234	19.5025	16.5637	11.8898	16.6234	18.8397	16.5302	10.5495	12.2927	13.0831	13.1345
ENSG00000099338	CATSPERG	4.0594	4.1585	2.3429	3.21405	2.4788	1.98372	3.2799	4.0863	2.20547	4.29456	2.46503	3.07501	4.49265	3.00654	3.77441	3.21235	5.01076
ENSG00000099341	PSMD8	141.572	128.987	101.627	112.819	125.286	113.79	121.061	120.778	108.155	99.5346	125.843	125.599	105.784	108.292	121.444	82.1811	105.585
ENSG00000099364	FBXL19	19.5326	11.1271	8.07905	9.17402	10.0458	7.46728	10.3327	10.5973	10.278	14.9224	19.2102	20.1746	19.1612	13.319	15.1119	12.5499	13.9382
ENSG00000099365	STX1B	0.231037	0.295847	0.205145	0.105534	0.037126	0.0846765	0.087503	0.105713	0.114111	0.427737	0	0.0514741	0.245861	0.29616	0.278467	0.0652958	0.267359
ENSG00000099377	HSD3B7	16.0969	12.2705	6.99718	10.482	14.4664	8.00991	8.94583	9.61523	11.5208	14.7395	18.4179	13.6524	15.0813	16.1985	17.6285	10.9041	13.8126
ENSG00000099381	SETD1A	4.47689	2.78055	2.94566	3.64909	4.71705	3.77287	3.5536	3.5817	4.07147	5.29636	4.61231	4.15696	5.61426	4.08933	5.15131	5.93232	4.59129
ENSG00000099385	BCL7C	21.7995	14.4594	8.56417	11.4143	14.3145	12.7988	13.82	12.4383	11.3866	17.5042	20.5283	17.4008	19.3596	20.8186	20.4689	16.843	23.2908
ENSG00000099617	EFNA2	6.19586	5.00656	4.26839	0.585549	5.2528	1.01795	2.10386	6.54974	2.21599	2.5428	5.94628	12.2809	4.63811	2.0084	1.21398	4.16635	1.85429
ENSG00000099622	CIRBP	124.822	120.273	83.8439	120.492	130.195	134.04	116.049	122.045	111.32	174.079	148.89	161.738	205.673	198.318	218.745	162.702	176.494
ENSG00000099624	ATP5D	80.3713	37.7848	31.8409	38.4802	47.1967	39.8873	35.355	37.5038	61.3995	57.4475	97.4711	95.2639	67.1625	61.2901	81.1503	34.7475	65.6053
ENSG00000099625	C19orf26	0.734061	0.199054	0.115022	0.315582	0.166529	0.474772	0.457912	0.276603	0.319904	0.685222	0.611816	0.923551	0.661688	0.516612	0.490705	0.366107	0.449716
ENSG00000099769	IGFALS	0	0	0	0	0	0	0	0	0.0768285	0.164563	0.0524765	0	0.198639	0	0.0535674	0.175849	0
ENSG00000099783	HNRNPM	94.2491	77.2935	71.0751	85.0662	95.2022	74.7402	76.0664	65.3614	68.9178	78.4181	71.8728	66.2401	79.3291	75.8125	82.6959	54.248	62.6986
ENSG00000099785	MARCH2	21.963	12.2422	10.0376	12.9174	15.2244	10.154	17.3977	16.0264	15.6334	16.1736	19.9035	19.0933	18.4228	17.6038	21.8003	18.4998	16.8608
ENSG00000099795	NDUFB7	151.735	79.5375	63.2362	94.7981	123.408	83.4177	112.526	95.855	121.481	114.568	121.862	109.597	113.759	124.023	142.853	84.6602	122.063
ENSG00000099797	TECR	92.8247	65.1833	51.1812	84.9532	80.275	77.3088	83.1026	71.9295	76.2881	85.2668	67.5123	59.819	82.5294	86.9319	97.1866	69.3935	94.4238
ENSG00000099800	TIMM13	36.9532	28.9845	16.7057	22.8292	30.8843	19.5197	25.7987	19.248	28.8783	31.3873	35.9343	34.6947	38.8107	33.7233	37.9771	26.1774	30.2576
ENSG00000099804	CDC34	43.3777	26.4816	24.3794	24.7992	30.568	22.1258	29.9801	27.9387	39.3012	34.8564	44.4604	43.859	35.194	28.8058	32.8254	24.2455	32.852
ENSG00000099810	MTAP	114.941	163.913	181.483	144.287	137.84	139.608	140.284	146.884	78.404	110.217	103.895	108.14	125.965	92.6345	102.695	95.7864	78.2832
ENSG00000099812	MISP	153.192	108.599	86.422	98.7149	129.724	96.7652	131.587	132.899	121.827	105.383	138.404	129.33	140.804	112.024	122.697	110.485	136.78
ENSG00000099814	CEP170B	85.1717	44.4733	36.3946	39.2902	55.3661	40.3408	59.0653	65.6378	66.3577	79.8498	114.928	122.364	118.932	78.149	91.3056	89.4652	95.6333
ENSG00000099817	POLR2E	98.8432	66.696	41.7813	65.5991	77.7408	57.986	72.2584	63.2877	82.7394	75.2439	87.6126	77.3266	82.8844	84.8124	95.4016	65.3027	87.7366
ENSG00000099821	POLRMT	24.0877	11.9896	7.5796	9.67856	9.80044	9.18245	12.0374	12.1515	15.0084	18.0048	19.3433	18.7074	19.6077	14.7428	17.3789	17.8436	18.7625
ENSG00000099822	HCN2	0.0742686	0.0760818	0.0659452	0.0226164	0	0.0362932	0.0562569	0.0226548	0.0366819	0	0.0501099	0.0330934	0	0.0211562	0.0255758	0	0
ENSG00000099834	CDHR5	81.3174	57.2229	53.54	13.6162	43.9985	13.2709	24.9706	57.9674	16.6283	73.4601	194.589	282.803	143.475	55.8561	55.4779	83.1066	53.3665
ENSG00000099840	IZUMO4	0.995028	0.594603	0.147252	0.404009	0.213191	0.648326	2.0099	1.01174	1.31054	1.75445	2.57353	1.62571	0.847095	1.41722	1.25641	1.31234	2.5588
ENSG00000099849	RASSF7	139.592	60.0132	56.6846	67.0519	96.3806	67.6703	101.25	94.8017	106.015	133.861	151.078	157.135	204.944	142.215	158.958	162.164	191.914
ENSG00000099860	GADD45B	20.2621	8.66649	8.81018	7.82412	11.2113	10.9734	7.22575	10.641	10.6266	17.0161	13.4597	9.30785	12.2704	8.21154	14.7465	10.7445	8.21873
ENSG00000099864	PALM	0.186923	0.0718074	0	0.0426915	0.0450557	0	0	0.21382	0	0	0	0.187405	0	0	0	0.0792423	0
ENSG00000099866	MADCAM1	0	0.0421724	0.0731074	0.300872	0	0	0.20789	0.150692	0.162663	0.522626	0.222209	0.0733753	0.420564	0.0938157	0.113414	0.186156	0.0635192
ENSG00000099875	MKNK2	90.1139	54.938	45.0764	52.8697	54.1874	46.6928	81.8132	70.9246	87.2652	71.8251	98.0311	97.545	80.0823	56.5631	77.0059	68.544	83.2197
ENSG00000099889	ARVCF	8.46725	5.15952	2.38882	5.0299	7.72138	5.65625	8.0567	5.11478	9.08512	6.61903	7.93622	7.80607	8.73532	6.38048	9.86794	6.08274	7.14367
ENSG00000099899	TRMT2A	39.3705	27.1529	16.6286	23.4151	27.5778	24.6948	25.2189	26.5983	30.4406	38.3667	42.7872	36.9996	38.5505	35.5083	38.2854	31.7005	41.0499
ENSG00000099901	RANBP1	76.1495	87.3204	73.4022	79.4907	90.2867	84.7334	61.0594	48.3405	44.2181	73.1216	50.3375	38.8226	47.4531	67.6165	73.9455	27.9196	44.4575
ENSG00000099904	ZDHHC8	17.7057	8.89881	4.55205	9.84397	12.3113	9.53381	11.3622	9.12222	12.0976	15.8941	18.64	15.6098	20.731	15.0904	17.164	13.1204	18.5667
ENSG00000099910	KLHL22	13.7512	7.58627	6.05913	7.3203	9.07145	7.16194	7.40101	6.67042	6.74075	8.69585	8.99904	6.9106	8.38398	8.39393	9.8804	7.36363	7.83687
ENSG00000099917	MED15	33.7405	18.4891	17.6679	22.8115	27.8064	20.7741	24.2337	24.2213	27.6563	26.6475	29.5041	28.0801	35.2742	20.4586	26.6994	24.5054	23.8387
ENSG00000099937	SERPIND1	0.668162	0.770034	0.69216	0.84779	0.429475	0.625817	0.534237	0.373661	0.550017	0.353434	0.112704	0.0496212	0.0948042	0.697888	0.498537	0.440617	0.601382
ENSG00000099940	SNAP29	21.8767	23.1702	19.1517	20.1391	21.0386	21.9416	21.1907	24.8838	14.5081	18.2902	17.1576	16.6789	19.7198	16.3525	18.7859	16.7931	17.0284
ENSG00000099942	CRKL	28.9725	25.3836	24.2829	22.8416	23.767	21.4601	27.8387	24.5503	19.0928	21.9975	21.9349	22.1893	21.6058	20.6009	20.7702	19.4074	18.3567
ENSG00000099949	LZTR1	29.7377	19.9811	14.3669	18.494	19.2688	15.895	23.4211	19.6748	19.0484	25.8522	29.5357	29.3329	30.7572	22.1932	24.4251	18.9179	28.0432
ENSG00000099953	MMP11	2.75474	2.45787	0.5326	1.58304	1.84206	1.75871	2.28859	1.70771	1.25086	1.8332	1.97857	1.24729	1.87237	1.93648	2.52462	0.97946	2.21091
ENSG00000099954	CECR2	0	0	0	0	0	0	0	0	0	0	0	0	0	0.0155588	0.0376181	0	0
ENSG00000099956	SMARCB1	51.0048	34.5359	26.7776	38.978	43.945	33.9121	36.818	35.5422	34.9524	40.6962	37.8626	28.25	41.5012	39.0972	45.7305	30.8962	38.5337
[truncated: 25,695 more rows]

## Sheet: DE analysis
		KO vs WT (Veh)		ETC_5 vs Veh (WT)		ETC_15 vs Veh (WT)		ETC_5 vs Veh (KO)		ETC_15 vs Veh (KO)
Ensembl Gene ID	hgnc_symbol	log2(FC)	padj	log2(FC)	padj	log2(FC)	padj	log2(FC)	padj	log2(FC)	padj
ENSG00000008513	ST3GAL1	-3.07527	0	0.188783	0.276809	0.654167	5.67437e-14	0.285368	0.0353031	0.512666	2.44256e-07
ENSG00000114638	UPK1B	-4.72479	1.66962e-40	-0.151353	0.97799	0.53912	0.32844	0.853898	0.251748	2.08388	1.06265e-06
ENSG00000136869	TLR4	-3.75527	8.0637e-37	0.096133	0.983563	0.172879	0.765894	0.571953	0.451315	0.0795056	0.967631
ENSG00000126752	SSX1	4.89077	1.4622e-29	0.303408	0.969011	0.00115369	0.999369	0.142325	0.906584	-0.381796	0.616014
ENSG00000197506	SLC28A3	-3.22982	1.47468e-29	-0.0420385	0.996013	-0.231825	0.703138	0.162901	0.896692	-0.147522	0.922858
ENSG00000168843	FSTL5	6.99039	1.8418e-28	-0.647327	0.95468	-0.715022	0.769759	0.133104	0.895493	0.162622	0.871408
ENSG00000026508	CD44	-1.46809	4.29503e-28	0.298634	0.297884	0.180383	0.4873	0.413341	0.187992	0.30387	0.371092
ENSG00000100234	TIMP3	-3.56519	4.58866e-25	-0.584591	0.517898	-1.30575	0.000921563	-0.540596	0.563118	-1.93166	0.000212298
ENSG00000129595	EPB41L4A	-3.76595	7.89397e-23	0.51246	0.680895	0.090803	0.934883	1.61975	0.0145937	0.896583	0.306675
ENSG00000019505	SYT13	-1.13559	8.21297e-22	0.0858101	0.938523	0.0927824	0.734197	0.335896	0.0879267	0.164076	0.577185
ENSG00000205302	SNX2	-4.15179	8.78561e-22	0.35824	0.882197	0.204471	0.831369	2.08169	0.00125015	1.35197	0.0752937
ENSG00000196562	SULF2	-2.04406	1.83877e-21	-0.00460067	0.997568	0.749924	0.00399578	0.394509	0.481112	1.26212	2.93678e-06
ENSG00000078018	MAP2	-4.40285	3.94832e-21	1.30781	0.00349829	1.18769	0.00340591	0.849884	0.484149	0.742224	0.57764
ENSG00000175471	MCTP1	-4.87396	7.84504e-20	1.3562	0.00330882	0.861052	0.0732626	2.17948	0.00783926	0.962931	0.509796
ENSG00000143369	ECM1	-2.70062	5.38892e-18	-1.11732	0.00863612	-0.978253	0.0117601	-0.252479	0.825241	-0.343776	0.720145
ENSG00000168386	FILIP1L	-2.00388	7.8334e-18	0.377583	0.544621	0.339437	0.392282	0.457752	0.36506	0.283136	0.665249
ENSG00000091409	ITGA6	-1.29626	4.70519e-17	0.018199	0.996013	0.0103892	0.988341	0.0296806	0.979617	-0.0861742	0.921967
ENSG00000151012	SLC7A11	-1.64118	1.39283e-16	0.608776	0.0485142	0.511239	0.0610923	0.588007	0.0544598	0.701334	0.00486962
ENSG00000163209	SPRR3	-3.52391	4.47055e-16	-0.972178	0.195589	-0.168953	0.878992	-1.33951	0.242333	0.104325	0.971636
ENSG00000000971	CFH	-2.25405	1.08796e-15	-0.105817	0.98383	0.422388	0.394281	0.440799	0.570137	0.322949	0.718798
ENSG00000115616	SLC9A2	-2.53652	1.10519e-15	-0.292176	0.888389	-0.379366	0.532411	0.681865	0.372521	0.23275	0.873116
ENSG00000105559	PLEKHA4	1.77018	1.19297e-15	-0.449661	0.408766	-0.303396	0.494012	-0.411705	0.48321	-0.582594	0.162413
ENSG00000198203	SULT1C2	-5.19259	3.66704e-15	-1.31256	0.0908394	-1.23017	0.0529417	0.935118	0.627643	-0.471994	0.904625
ENSG00000196950	SLC39A10	-1.51276	5.70925e-15	0.054209	0.989174	-0.142304	0.752748	0.379692	0.332764	0.129114	0.860731
ENSG00000110427	KIAA1549L	-1.82984	9.21203e-15	-0.356719	0.594502	-0.666285	0.0219743	-0.238412	0.776475	-0.69833	0.0944808
ENSG00000164308	ERAP2	-1.34248	1.39632e-14	0.210307	0.787262	0.198064	0.568675	0.378541	0.247827	0.314935	0.339246
ENSG00000166886	NAB2	1.89891	2.09459e-14	-0.497044	0.393292	-0.495822	0.214669	-0.590158	0.171821	-0.508066	0.223882
ENSG00000169302	STK32A	-3.58621	3.64353e-14	0.63334	0.544621	0.732808	0.212363	1.24875	0.239519	0.386436	0.871506
ENSG00000116106	EPHA4	-2.71901	4.61736e-14	0.696841	0.322227	1.0879	0.00776642	0.941615	0.234309	1.46179	0.00689018
ENSG00000155629	PIK3AP1	-2.21231	5.14144e-14	1.13941	0.00263467	1.20595	0.000223364	1.4409	0.000697856	1.20479	0.0042715
ENSG00000172137	CALB2	-2.50697	7.8965e-14	0.647851	0.306609	1.26162	0.000268827	1.27307	0.00634633	1.69409	1.07499e-05
ENSG00000173376	NDNF	-4.1328	9.9437e-14	-0.00109454	0.999555	0.132589	0.910728	0.912661	0.521255	1.07905	0.374423
ENSG00000184828	ZBTB7C	-3.4461	1.09774e-13	-0.0770266	0.996013	0.0978799	0.940743	1.43799	0.340768	1.34652	0.335933
ENSG00000145675	PIK3R1	-1.58802	1.26294e-13	0.423141	0.354832	0.0248322	0.975582	0.159897	0.832794	0.105316	0.918914
ENSG00000104327	CALB1	-2.70382	1.48426e-13	0.551052	0.615034	0.374749	0.612121	0.388193	0.733566	0.449947	0.64636
ENSG00000050344	NFE2L3	-1.81234	1.50318e-13	0.760207	0.0325869	0.487402	0.182423	0.65904	0.100825	0.369234	0.501827
ENSG00000196730	DAPK1	-1.44852	1.52125e-13	0.162101	0.909212	0.328246	0.297448	-0.577591	0.0730706	-0.535012	0.0835102
ENSG00000137968	SLC44A5	-1.515	2.12135e-13	0.111131	0.969916	-0.0414081	0.947472	-0.0280576	0.984089	0.0125744	0.995697
ENSG00000115457	IGFBP2	-3.44952	2.14973e-13	-2.16129	9.80157e-05	-1.48069	0.00894291	-0.52643	0.713682	-1.39719	0.0661835
ENSG00000180251	SLC9A4	-2.73466	2.31259e-13	-1.6431	0.00017095	-1.75476	8.06394e-06	0.0968636	0.965842	0.110383	0.959999
ENSG00000281406	BLACAT1	-1.18238	2.31259e-13	0.0504341	0.985135	0.174101	0.548137	0.348704	0.281257	0.644436	0.00203452
ENSG00000038427	VCAN	-4.06642	2.48896e-13	0.371069	0.952097	-0.499103	0.673021	2.00596	0.0790746	1.79042	0.0992528
ENSG00000101842	VSIG1	-2.96503	3.47253e-13	-0.409912	0.856737	0.851828	0.150158	0.644459	0.506949	1.91952	5.37968e-05
ENSG00000198774	RASSF9	-2.83664	3.86735e-13	0.297144	0.889466	0.369005	0.56399	1.41067	0.014334	0.679252	0.464349
ENSG00000066468	FGFR2	-1.79874	5.67178e-13	0.079081	0.985135	0.214244	0.682884	-0.446478	0.464994	0.0594713	0.966794
ENSG00000171124	FUT3	-1.9608	1.1409e-12	-0.350399	0.707368	0.538096	0.151081	0.115297	0.929611	1.05753	0.00232231
ENSG00000164684	ZNF704	-2.05794	1.29226e-12	0.432287	0.629511	-0.052409	0.955923	0.855774	0.223909	0.438239	0.661415
ENSG00000103460	TOX3	-1.15327	1.29226e-12	0.163192	0.843036	0.245608	0.353869	0.692247	0.000912651	0.878618	1.47898e-06
ENSG00000172775	FAM192A	-1.06326	2.82514e-12	0.126922	0.900434	0.0618504	0.877143	0.21326	0.612137	0.107406	0.869717
ENSG00000169429	CXCL8	-1.97002	4.08063e-12	-0.340847	0.764117	-0.757821	0.032942	-0.652511	0.373933	-0.177594	0.909464
ENSG00000090382	LYZ	-1.65806	4.36979e-12	-0.526961	0.274579	-0.993282	0.000264162	-0.0402839	0.977294	-1.06074	0.000233247
ENSG00000112902	SEMA5A	-4.50512	5.24989e-12	-1.51847	0.123087	-2.52186	0.000147498	-3.17172	0.0455273	-4.42183	0.0273234
ENSG00000147065	MSN	-3.61124	5.40682e-12	0.582827	0.634252	1.55239	0.000457053	0.550549	0.788647	2.04705	0.00832256
ENSG00000149150	SLC43A1	-4.41232	1.03001e-11	-0.224289	0.982362	-0.732505	0.46813	1.58399	0.206339	1.10191	0.470351
ENSG00000170190	SLC16A5	1.75367	1.99776e-11	0.201549	0.925629	0.639394	0.0761002	-0.560511	0.238562	-0.287745	0.669704
ENSG00000213145	CRIP1	1.42977	2.16516e-11	-0.427993	0.362869	-0.144253	0.774943	-0.730372	0.013566	-0.403714	0.279624
ENSG00000236699	ARHGEF38	-1.9739	2.90585e-11	0.534249	0.346127	0.526835	0.188523	1.20156	0.0516646	0.982269	0.119707
ENSG00000163762	TM4SF18	-1.42876	6.32419e-11	0.446169	0.330592	0.0829351	0.890191	0.778224	0.0254512	0.675004	0.044354
ENSG00000070950	RAD18	-1.35353	6.32419e-11	-0.169435	0.906905	-0.651142	0.00815312	0.306283	0.530832	-0.152749	0.842436
ENSG00000179104	TMTC2	-0.853289	8.24362e-11	0.131458	0.851366	0.225549	0.274897	0.374221	0.0911749	0.430971	0.0185905
ENSG00000182463	TSHZ2	-4.23635	9.29323e-11	1.47537	0.00855177	1.7483	0.000166831	1.61037	0.194807	2.13837	0.0199217
ENSG00000180817	PPA1	-1.16055	9.64319e-11	0.386658	0.274232	0.166011	0.653076	0.305718	0.422794	0.0177227	0.988438
ENSG00000110651	CD81	-8.91377	9.8008e-11	0.107509	0.989834	-0.00767133	0.995069	0.48825	0.961512	3.58852	0.130356
ENSG00000187994	RINL	1.10223	1.14268e-10	-0.103885	0.96111	0.085741	0.851369	-0.249191	0.578927	-0.138806	0.831216
ENSG00000146411	SLC2A12	-1.76991	1.28833e-10	0.711224	0.0972704	0.0615672	0.938371	1.13901	0.025663	0.839434	0.123505
ENSG00000022976	ZNF839	1.06712	1.58733e-10	0.187962	0.813622	0.00555504	0.99306	-0.180166	0.688818	-0.194317	0.644165
ENSG00000134954	ETS1	-1.30983	1.67058e-10	0.910857	0.000194931	1.03716	1.37214e-06	0.692777	0.0159801	0.945281	4.6169e-05
ENSG00000088808	PPP1R13B	0.604416	1.83495e-10	0.163938	0.496004	0.214306	0.108193	0.160878	0.417421	0.257161	0.05288
ENSG00000139990	DCAF5	0.573555	2.12796e-10	-0.0152054	0.996013	0.0924082	0.618071	0.0432889	0.905558	0.180698	0.247074
ENSG00000109861	CTSC	-1.27776	4.25061e-10	0.139485	0.945011	0.132497	0.781588	0.244802	0.686455	-0.212291	0.740617
ENSG00000016082	ISL1	-4.25824	4.31008e-10	-0.0372642	0.996013	-0.164753	0.875116	1.54787	0.290826	2.23506	0.0288972
ENSG00000170786	SDR16C5	-1.5239	5.88277e-10	-0.106724	0.979155	0.497893	0.159947	0.405611	0.458226	0.894465	0.00279754
ENSG00000257594	GALNT4	-1.45426	6.53539e-10	-0.0640953	0.989306	0.206416	0.678102	0.00723842	0.994368	0.417597	0.332997
ENSG00000183474	GTF2H2C	-1.08991	8.67535e-10	0.0272461	0.996013	-0.115656	0.764418	0.254063	0.607813	0.31733	0.440736
ENSG00000169855	ROBO1	-6.9715	9.78835e-10	-1.24605	0.348074	-1.18308	0.214541	-0.0214039	0.997283	-1.22346	0.846823
ENSG00000174607	UGT8	-1.3487	9.88385e-10	-0.0203404	0.996013	0.0375661	0.957211	0.613241	0.0889412	0.413165	0.32656
ENSG00000173598	NUDT4	-1.4228	1.34017e-09	-0.0845419	0.984987	0.185909	0.717242	0.321128	0.585631	0.718009	0.0225459
ENSG00000169184	MN1	-2.66856	1.43603e-09	0.691515	0.402493	0.625359	0.282474	0.290935	0.87062	0.947631	0.244491
ENSG00000123933	MXD4	1.23702	1.66691e-09	-0.253179	0.771155	0.287111	0.431121	-0.214329	0.716065	0.0922991	0.921967
ENSG00000100897	DCAF11	0.765403	1.70313e-09	-0.0300748	0.99514	0.19919	0.348897	-0.0957093	0.831065	0.0825147	0.871281
ENSG00000122778	KIAA1549	-2.88684	2.05039e-09	0.279494	0.956462	0.0185702	0.99306	1.88724	0.0329256	1.44622	0.12085
ENSG00000166033	HTRA1	-3.11841	2.06534e-09	0.586222	0.701896	0.602727	0.429374	1.4383	0.0970861	0.772822	0.552734
ENSG00000196188	CTSE	-3.98087	2.17159e-09	-1.69594	0.120877	-1.66217	0.0557811	-0.227432	0.945672	-0.341303	0.908372
ENSG00000145819	ARHGAP26	-1.07458	2.18506e-09	0.53393	0.0394788	0.784741	4.18059e-05	0.480512	0.121081	0.646235	0.006278
ENSG00000183196	CHST6	-1.15134	2.61151e-09	0.151655	0.916711	0.592465	0.0101033	0.336413	0.492396	0.36276	0.39601
ENSG00000160445	ZER1	0.993212	2.62192e-09	0.110547	0.951116	0.29333	0.266531	-0.0989944	0.87407	0.200284	0.629454
ENSG00000123983	ACSL3	-1.04857	2.85181e-09	0.370229	0.292591	0.319417	0.237183	0.526991	0.0552254	0.268421	0.493825
ENSG00000132623	ANKEF1	-0.917096	2.85181e-09	-0.192974	0.741385	-0.335198	0.116872	-0.0592685	0.932503	-0.14535	0.752015
ENSG00000173227	SYT12	1.87786	3.88117e-09	0.325627	0.847614	1.03821	0.00644527	0.153441	0.906584	0.509534	0.445323
ENSG00000048052	HDAC9	-1.58179	4.27572e-09	0.946556	0.00552782	0.970274	0.0010002	0.7028	0.115869	1.16523	0.00022174
ENSG00000139679	LPAR6	-2.44635	4.87552e-09	-0.211356	0.96519	-0.800395	0.131369	0.467763	0.708078	0.00504413	0.998998
ENSG00000183914	DNAH2	-1.40369	4.87552e-09	0.304339	0.692424	0.291466	0.46952	0.654791	0.35022	0.324503	0.758496
ENSG00000105810	CDK6	-1.01784	4.87552e-09	0.160115	0.883692	-0.183845	0.593629	0.0085879	0.991345	-0.156318	0.816494
ENSG00000184916	JAG2	1.98451	5.00545e-09	-0.436423	0.743322	-0.135531	0.883348	-0.4754	0.553521	-0.473658	0.526504
ENSG00000111261	MANSC1	-0.984765	5.96305e-09	0.117157	0.937652	0.216536	0.472225	0.300351	0.379342	0.328444	0.248819
ENSG00000156381	ANKRD9	2.01256	6.46781e-09	-0.752202	0.274232	-0.50874	0.398822	-1.23661	0.0180826	-0.774562	0.204543
ENSG00000090376	IRAK3	-2.82264	7.93854e-09	1.0015	0.297884	0.565745	0.53209	1.62766	0.143727	1.0089	0.467601
ENSG00000187231	SESTD1	-1.62318	7.93854e-09	-0.346866	0.757662	-0.150044	0.827193	0.019533	0.987114	0.268832	0.766608
ENSG00000235162	C12orf75	-1.22234	9.27198e-09	-0.0703801	0.985135	-0.0230653	0.97763	0.16534	0.814479	0.420237	0.242479
ENSG00000231205	ZNF826P	-4.43371	1.12504e-08	-0.349067	0.929272	-0.731224	0.365265	-0.64539	0.861614	-1.62135	0.646239
ENSG00000268104	SLC6A14	-1.58368	1.12504e-08	-0.129235	0.977241	-0.220391	0.712643	0.0739555	0.958426	0.0778262	0.951868
ENSG00000139323	POC1B	-1.41772	1.31575e-08	0.104511	0.98029	-0.0894927	0.894147	0.189758	0.816819	0.0671687	0.955547
ENSG00000171766	GATM	-2.47773	1.34675e-08	0.265455	0.95521	0.0294746	0.986129	0.964662	0.422794	0.518418	0.763489
ENSG00000165556	CDX2	2.21231	1.38156e-08	-1.60437	0.00139541	-0.949006	0.0784564	-1.97771	2.46966e-05	-1.33141	0.00878082
ENSG00000249307	LINC01088	-4.71542	1.67538e-08	-1.25085	0.364265	-1.3501	0.144062	-0.850953	0.803048	1.10429	0.631217
ENSG00000007062	PROM1	-2.67586	1.67538e-08	1.69944	0.00542121	0.961742	0.147828	1.99938	0.0549905	1.28593	0.294487
ENSG00000125384	PTGER2	-5.28809	1.71025e-08	-0.0719137	0.996013	-1.21505	0.0484716	2.18448	0.226838	1.61957	0.467601
ENSG00000068308	OTUD5	0.727794	1.8139e-08	-0.147704	0.801656	0.117269	0.660817	-0.355314	0.059771	-0.0125902	0.988076
ENSG00000134198	TSPAN2	-2.64964	1.90372e-08	0.877304	0.193466	0.606332	0.325422	0.639926	0.630313	0.231871	0.927381
ENSG00000144283	PKP4	-0.609039	2.05262e-08	0.0704689	0.951597	0.189619	0.257436	0.17071	0.57837	0.216874	0.360646
ENSG00000142973	CYP4B1	-2.76479	2.23426e-08	0.093109	0.996013	0.0879805	0.954164	1.55412	0.146332	1.29357	0.221311
ENSG00000259230		2.36891	2.28823e-08	-0.604846	0.694809	-0.234484	0.831369	-0.871238	0.360202	-0.0570567	0.982125
ENSG00000101311	FERMT1	-0.847482	2.75954e-08	-0.145802	0.869545	-0.370807	0.0657011	-0.584334	0.00219416	-0.821168	1.85399e-07
ENSG00000164647	STEAP1	-1.32411	2.79548e-08	-0.00834797	0.996013	-0.0946644	0.88033	0.0880782	0.935761	-0.157766	0.856392
ENSG00000184956	MUC6	-4.36029	2.79844e-08	-0.992567	0.726766	-1.68299	0.114544	0.681504	0.787778	0.0182262	0.997394
ENSG00000196542	SPTSSB	-2.0971	3.21702e-08	-0.285031	0.919954	-0.455431	0.497383	0.367289	0.764782	-0.436516	0.693661
ENSG00000131711	MAP1B	-3.46345	3.44785e-08	1.074	0.480509	1.08061	0.255042	1.10028	0.451325	-0.117837	0.97163
ENSG00000165943	MOAP1	0.991996	3.45801e-08	0.0842907	0.977241	0.0152334	0.983453	-0.156218	0.771746	0.0491367	0.952465
ENSG00000213928	IRF9	0.700672	3.62923e-08	-0.0527806	0.981805	0.223308	0.258511	-0.0888278	0.852909	0.1676	0.605668
ENSG00000169908	TM4SF1	-1.98227	3.67093e-08	0.508071	0.662193	0.763769	0.132655	0.979784	0.112774	1.06983	0.0410079
ENSG00000123095	BHLHE41	-1.98078	3.67093e-08	-0.288513	0.911331	0.142498	0.880441	0.578868	0.494526	0.901287	0.109918
ENSG00000053918	KCNQ1	-4.69344	3.80311e-08	0.213849	0.977241	-0.177574	0.880717	1.09022	0.668944	0.832225	0.806015
ENSG00000187134	AKR1C1	-1.75604	3.89831e-08	0.00991993	0.996013	0.236917	0.698864	0.520397	0.477995	0.299041	0.776225
ENSG00000165861	ZFYVE1	0.909867	4.16157e-08	-0.32884	0.353233	0.0405032	0.935564	-0.472669	0.119654	-0.0632478	0.942997
ENSG00000257411		-7.77103	4.21655e-08	0.969424	0.241827	0.298495	0.770183	1.35688	0.831621	4.49703	0.0315373
ENSG00000162949	CAPN13	-1.26253	4.45916e-08	0.53492	0.099264	0.89217	3.64357e-05	0.706635	0.0969915	0.689104	0.0839509
ENSG00000180776	ZDHHC20	-1.079	4.45916e-08	0.0282452	0.996013	-0.0803421	0.87837	0.218468	0.673426	0.124535	0.862147
ENSG00000196141	SPATS2L	-0.710068	4.53816e-08	0.0545919	0.981187	0.252943	0.184118	0.20456	0.469644	0.365948	0.0329929
ENSG00000174718	KIAA1551	-1.29355	4.6649e-08	0.00351063	0.998409	0.189922	0.708808	-0.176	0.831065	0.155865	0.864781
ENSG00000185483	ROR1	-0.990546	4.6649e-08	0.204014	0.786822	-0.0650252	0.890853	0.712307	0.00626394	0.414434	0.199393
ENSG00000197249	SERPINA1	1.32347	4.75973e-08	-0.140073	0.96372	-0.0523799	0.942739	-0.40755	0.416518	-0.677793	0.0335023
ENSG00000081181	ARG2	-1.17262	4.76893e-08	-0.00370689	0.997568	0.298234	0.365079	-0.159664	0.857396	-0.378399	0.503
ENSG00000109586	GALNT7	-0.748072	4.80167e-08	0.341696	0.123814	0.28191	0.141968	0.213608	0.48321	0.230886	0.377864
ENSG00000188001	TPRG1	-2.80172	5.0419e-08	-1.3854	0.0377653	-1.22811	0.0367866	0.02565	0.990815	0.00143877	0.999842
ENSG00000102024	PLS3	-0.949713	5.4201e-08	0.21004	0.771155	0.0619556	0.896452	0.229153	0.583051	0.0495601	0.951154
ENSG00000180398	MCFD2	-0.644883	5.5513e-08	-0.0288066	0.993984	-0.101297	0.68237	-0.0787892	0.856941	-0.0894416	0.833623
ENSG00000149573	MPZL2	-1.11965	5.78741e-08	-0.614167	0.0394788	-0.334664	0.308373	-0.129536	0.85879	-0.0919133	0.921075
ENSG00000163346	PBXIP1	0.930122	5.82638e-08	-0.202522	0.786822	0.205833	0.521883	-0.151051	0.768778	0.0141963	0.990756
ENSG00000125952	MAX	0.750171	5.85098e-08	-0.23514	0.511386	0.0610754	0.868283	-0.443686	0.0398684	-0.0733834	0.908372
ENSG00000132563	REEP2	4.21943	6.07301e-08	-0.0861077	0.996013	-2.27894	0.280247	-0.173049	0.957888	-1.3698	0.218868
ENSG00000174502	SLC26A9	-2.57149	6.2373e-08	0.189167	0.981805	-0.0696847	0.966134	0.643133	0.658651	0.467198	0.787495
ENSG00000085276	MECOM	-0.964368	6.2373e-08	-0.563493	0.0212687	-0.692723	0.000421231	-0.40743	0.252258	-0.568583	0.0287459
ENSG00000100612	DHRS7	0.653404	6.2373e-08	-0.0522807	0.979155	0.172487	0.405746	-0.296854	0.416518	0.0248307	0.978586
ENSG00000112419	PHACTR2	-0.844244	6.29521e-08	-0.0521355	0.985135	-0.184149	0.525184	0.218914	0.539424	0.0301578	0.970469
ENSG00000180257	ZNF816	-1.19672	6.39447e-08	0.175842	0.907997	-0.0788826	0.892202	0.365039	0.451471	0.282316	0.601138
ENSG00000151632	AKR1C2	-1.88168	6.42336e-08	0.268138	0.914655	0.856287	0.0507205	0.617301	0.492396	0.658784	0.406907
ENSG00000028116	VRK2	-1.04246	6.51745e-08	-0.0997313	0.969916	-0.441655	0.080299	0.0733912	0.935761	-0.245615	0.623337
ENSG00000065613	SLK	-1.1084	6.87494e-08	0.217711	0.828073	0.133824	0.776461	0.169042	0.802002	0.248637	0.628902
ENSG00000172037	LAMB2	1.37529	6.87494e-08	-0.347522	0.693888	0.162413	0.783575	-0.531356	0.290355	-0.199806	0.824494
ENSG00000118985	ELL2	-0.953055	7.81797e-08	0.210024	0.770808	0.159744	0.651395	0.309495	0.419655	0.210192	0.64636
ENSG00000114200	BCHE	1.74729	8.45444e-08	0.328674	0.855264	0.578612	0.265375	0.57143	0.414007	0.556972	0.385655
ENSG00000171877	FRMD5	-0.75093	8.59342e-08	-0.259089	0.350324	-0.345843	0.044663	-0.12218	0.791854	-0.273147	0.320555
ENSG00000049860	HEXB	-0.848609	9.20651e-08	-0.218003	0.677089	-0.332156	0.136207	-0.110518	0.832857	-0.20427	0.573003
ENSG00000099622	CIRBP	0.918999	9.20651e-08	0.25711	0.614238	0.267617	0.345919	0.199647	0.647594	0.107907	0.86225
ENSG00000141655	TNFRSF11A	-1.1301	9.98064e-08	0.0380526	0.996013	0.105524	0.836021	0.491493	0.179204	0.514957	0.101207
ENSG00000132640	BTBD3	-0.819177	1.01902e-07	0.262439	0.482726	0.0986993	0.775772	0.265426	0.404058	0.201217	0.565338
ENSG00000211445	GPX3	3.72531	1.10845e-07	0.828164	0.795463	1.05343	0.3908	-1.95311	0.0854911	-1.58827	0.165308
ENSG00000152455	SUV39H2	-1.21425	1.12181e-07	-0.139636	0.939946	-0.679455	0.0064707	0.431063	0.369276	-0.44464	0.3838
ENSG00000138448	ITGAV	-0.988434	1.12181e-07	-0.0198101	0.996013	0.0612219	0.905367	0.109138	0.87456	0.17864	0.735224
ENSG00000133026	MYH10	0.752609	1.12181e-07	0.339951	0.151959	0.120609	0.689408	0.264075	0.398737	-0.0519334	0.94296
ENSG00000197385	ZNF860	-1.48793	1.15037e-07	0.241894	0.894406	-0.0817894	0.916875	0.377481	0.581676	0.195778	0.846931
ENSG00000140950	TLDC1	0.776834	1.25492e-07	0.335621	0.201238	0.591821	0.000231049	0.0614887	0.918922	0.385243	0.0597477
ENSG00000177707	PVRL3	-1.3121	1.37098e-07	0.646413	0.0927977	0.381091	0.329523	0.682817	0.0790746	0.344837	0.546431
ENSG00000213949	ITGA1	-1.4948	1.3742e-07	-0.310149	0.814884	-0.556169	0.179613	0.347814	0.627643	0.130517	0.917332
ENSG00000108984	MAP2K6	-1.42936	1.43613e-07	0.695905	0.103065	0.529698	0.168579	1.07763	0.0455952	0.524591	0.506866
ENSG00000111642	CHD4	0.478896	1.43613e-07	0.176715	0.361207	0.059082	0.777388	0.149814	0.428052	-0.0255993	0.951576
ENSG00000176928	GCNT4	-2.32822	1.53947e-07	-1.02564	0.13984	-1.32678	0.00805118	-0.258174	0.888404	0.120768	0.959999
ENSG00000113456	RAD1	-0.895124	1.56395e-07	0.272936	0.47694	-0.0437162	0.924692	0.746677	0.00554602	0.432501	0.202992
ENSG00000105852	PON3	-0.865799	1.61022e-07	-0.478008	0.0460062	-0.572849	0.00226541	-0.0976965	0.871114	-0.189529	0.645333
ENSG00000133019	CHRM3	-2.56358	1.62453e-07	1.04011	0.180974	1.02145	0.0885062	0.759587	0.521255	0.939018	0.320087
ENSG00000166348	USP54	-0.735209	1.68231e-07	-0.0860038	0.956462	0.0187348	0.969837	0.136602	0.73762	0.353861	0.0759708
ENSG00000008086	CDKL5	-1.15882	1.68634e-07	0.291241	0.696377	0.416176	0.19347	0.36408	0.438948	0.36299	0.398682
ENSG00000272398	CD24	-2.13187	1.70312e-07	-0.44415	0.817642	-0.270879	0.770276	-0.371791	0.796536	-0.25188	0.888608
ENSG00000104447	TRPS1	-0.938054	1.80567e-07	-0.365194	0.303322	-0.325996	0.225359	-0.154307	0.78902	-0.0867981	0.914153
ENSG00000159579	RSPRY1	-0.98383	1.95556e-07	-0.139479	0.922663	-0.0487264	0.927079	0.14513	0.81562	0.113624	0.878686
ENSG00000165474	GJB2	-1.0356	2.08393e-07	-0.136194	0.937652	0.0242829	0.973313	-0.302939	0.643006	-0.196154	0.819619
ENSG00000127603	MACF1	-0.63695	2.09627e-07	0.558769	9.06878e-05	0.463291	0.000709678	0.333128	0.0692767	0.364185	0.0189671
ENSG00000151655	ITIH2	-2.10104	2.30856e-07	0.326789	0.816033	0.158081	0.833624	1.25941	0.0506916	1.01993	0.145546
ENSG00000101871	MID1	-0.932693	2.36631e-07	-0.338833	0.367424	-0.648593	0.00117075	-0.233891	0.599267	-0.737746	0.000782118
ENSG00000100784	RPS6KA5	1.10792	2.42583e-07	0.768618	0.00549741	0.0809325	0.890243	-0.181746	0.775319	0.00794263	0.995697
ENSG00000237330	RNF223	1.63282	2.61713e-07	0.0595868	0.996013	0.485714	0.36623	-0.420705	0.543125	0.132137	0.922038
ENSG00000253846	PCDHGA10	-0.903614	2.64773e-07	0.247488	0.631423	0.306261	0.239026	0.520133	0.0754421	0.526155	0.0464665
ENSG00000157388	CACNA1D	-0.852408	2.70439e-07	0.438856	0.0465009	0.360417	0.0738554	0.664444	0.00380371	0.355571	0.255338
ENSG00000154928	EPHB1	-4.00014	2.83776e-07	-0.464944	0.906501	-0.152831	0.92602	0.580632	0.85381	0.47669	0.9059
ENSG00000068078	FGFR3	1.33505	3.07141e-07	-0.245573	0.87666	-0.586132	0.10611	0.23851	0.755195	0.150383	0.878744
ENSG00000071575	TRIB2	-1.09551	3.22913e-07	0.00817691	0.996013	0.255077	0.497292	-0.082157	0.966465	0.631221	0.368203
ENSG00000138670	RASGEF1B	-2.4981	3.35343e-07	-0.373194	0.898351	-0.56025	0.470059	-0.0275671	0.98927	-0.0846614	0.975599
ENSG00000204175	GPRIN2	1.69915	3.42526e-07	-0.263548	0.925608	-0.463054	0.476127	-0.8482	0.0870709	-0.702075	0.170665
ENSG00000102243	VGLL1	-2.1465	3.48684e-07	-0.912843	0.159864	-0.825185	0.123103	0.889016	0.278633	0.884941	0.239036
ENSG00000114346	ECT2	-1.2567	3.48684e-07	-0.192711	0.917301	-0.906964	0.00101303	0.0970364	0.929319	-0.58195	0.115651
ENSG00000168615	ADAM9	-0.619313	3.48684e-07	0.0372252	0.985135	0.0110393	0.98126	0.0440102	0.950414	0.052277	0.937989
ENSG00000005249	PRKAR2B	3.44867	3.68407e-07	1.71361	0.139182	1.05238	0.400445	0.751125	0.667277	0.435971	0.857138
ENSG00000136883	KIF12	-2.43167	4.02939e-07	0.585634	0.49871	0.792789	0.0889171	2.47071	0.00042794	2.70172	2.32006e-05
ENSG00000181885	CLDN7	1.14883	4.21345e-07	-0.252942	0.810131	0.383814	0.278809	-0.594089	0.186946	-0.106709	0.927381
ENSG00000166897	ELFN2	1.52831	4.30029e-07	-0.239455	0.914517	0.112559	0.890191	-0.490036	0.482984	-0.478503	0.456727
ENSG00000148719	DNAJB12	0.735171	4.41534e-07	0.154847	0.823455	0.248108	0.273576	-0.179707	0.634187	-0.0639324	0.923647
ENSG00000145247	OCIAD2	-0.96755	4.49093e-07	0.0563046	0.985287	0.141594	0.733458	0.00668104	0.992681	-0.0623102	0.944331
ENSG00000173898	SPTBN2	1.2931	4.49497e-07	0.0472275	0.996013	0.446496	0.258511	-0.312253	0.642405	-0.0673352	0.957539
ENSG00000214039		-5.01419	4.57593e-07	-0.058893	0.996013	-1.52105	0.191296	0.80175	0.819711	-1.68165	0.673904
ENSG00000148735	PLEKHS1	-1.76995	4.77351e-07	0.782967	0.123401	-0.580122	0.232828	1.10486	0.112572	0.543345	0.61834
ENSG00000096063	SRPK1	-0.777384	4.90634e-07	0.0370315	0.993984	-0.270037	0.249633	0.038472	0.961512	-0.19687	0.582284
ENSG00000155760	FZD7	1.21013	4.98447e-07	-0.449101	0.418165	-0.383207	0.338716	-1.04297	0.000494097	-1.15138	3.04645e-05
ENSG00000166311	SMPD1	1.85117	5.84023e-07	-0.493336	0.706217	-0.0688491	0.952001	-1.29239	0.0329256	-0.643996	0.453436
ENSG00000106069	CHN2	-1.49639	5.85208e-07	0.300541	0.81958	0.620268	0.10471	0.660494	0.225086	0.822592	0.0538004
ENSG00000196091	MYBPC1	-3.78972	5.95936e-07	-0.229358	0.985135	-0.354024	0.834796	0.750628	0.743187	-0.308132	0.936577
ENSG00000078401	EDN1	-1.37623	5.95936e-07	-0.303923	0.793618	-0.195333	0.738871	-1.34057	9.14983e-05	-0.991528	0.00691552
ENSG00000119723	COQ6	0.657809	5.95936e-07	0.0169865	0.996013	-0.0305197	0.938172	-0.10549	0.792233	0.11339	0.771199
ENSG00000249763		-5.14537	6.57394e-07	-1.73406	0.242988	-0.970268	0.497292	-0.456221	0.935526	1.10109	0.730226
ENSG00000135363	LMO2	-1.26738	6.94218e-07	0.00463238	0.997568	-0.000904807	0.999369	0.501957	0.35534	-0.0388852	0.981212
ENSG00000145632	PLK2	-1.22368	7.17294e-07	0.413034	0.507789	0.411002	0.281588	0.430924	0.402793	0.200716	0.800519
ENSG00000156384	SFR1	-1.7424	7.38871e-07	-0.329157	0.856737	-0.365715	0.573083	0.426798	0.701622	0.179137	0.922858
ENSG00000167191	GPRC5B	-2.8435	7.66702e-07	0.402505	0.931493	-0.352583	0.782274	1.04304	0.53572	0.352494	0.913037
ENSG00000110237	ARHGEF17	1.16689	7.84612e-07	0.312488	0.706217	0.413221	0.255079	0.242917	0.723655	0.389276	0.402324
ENSG00000165626	BEND7	-2.70599	8.15843e-07	0.729432	0.541155	0.342728	0.728698	1.06106	0.369561	0.581674	0.743997
ENSG00000112996	MRPS30	-0.859133	8.44306e-07	0.083004	0.977241	-0.100855	0.799605	0.166288	0.756549	0.060538	0.943085
ENSG00000182749	PAQR7	1.87152	8.44306e-07	0.268672	0.937652	-0.325703	0.706999	-0.354894	0.735695	-0.366042	0.717426
ENSG00000003989	SLC7A2	2.38322	9.24161e-07	-1.52098	0.0559347	-2.61625	6.70418e-05	-1.19579	0.100825	-2.08903	0.000125358
ENSG00000157557	ETS2	-0.847547	9.34917e-07	-1.10606	2.67053e-10	-1.32728	1.67207e-15	-1.04469	5.81869e-09	-0.978096	8.86088e-08
ENSG00000138050	THUMPD2	-1.30545	9.55739e-07	0.409872	0.536953	-0.0049464	0.995025	0.439749	0.434767	0.468074	0.342141
ENSG00000250786	SNHG18	-5.09082	1.00306e-06	-1.3979	0.233498	-1.52494	0.0730835	-2.33495	0.568013	-1.67698	0.723998
ENSG00000148344	PTGES	1.34171	1.01493e-06	0.265777	0.861219	1.33156	2.30713e-06	0.14026	0.895488	0.84521	0.0139507
ENSG00000123612	ACVR1C	-3.87951	1.0529e-06	-0.0628538	0.996013	-0.0812822	0.959507	1.46507	0.411513	1.36355	0.452727
ENSG00000186834	HEXIM1	0.728966	1.0529e-06	0.257536	0.481431	0.291901	0.178108	0.000651156	0.999376	0.173275	0.631217
ENSG00000125967	NECAB3	1.26814	1.12987e-06	0.145908	0.965588	0.284995	0.57129	-0.372645	0.524366	-0.411557	0.421288
ENSG00000170373	CST1	-7.05197	1.17113e-06	2.35776	1.75308e-05	3.48794	1.14151e-13	1.96172	0.669609	3.02017	0.303548
ENSG00000213160	KLHL23	-1.09888	1.17212e-06	0.176553	0.91358	-0.230526	0.599569	0.473903	0.338703	0.104511	0.927264
ENSG00000162636	FAM102B	-1.08898	1.19089e-06	0.200246	0.880961	0.109254	0.840193	0.199244	0.771746	0.167623	0.827215
ENSG00000100888	CHD8	0.364085	1.20066e-06	0.000990457	0.998641	-0.0107006	0.967936	0.0413306	0.88729	-0.0469763	0.871281
ENSG00000143801	PSEN2	1.10261	1.20772e-06	0.263696	0.787262	0.499308	0.109005	-0.165191	0.831621	-0.0348107	0.976902
ENSG00000124104	SNX21	1.10716	1.21341e-06	0.0519523	0.995899	0.0799718	0.897578	-0.283452	0.599695	-0.194583	0.770651
ENSG00000135437	RDH5	1.29607	1.21341e-06	-0.169432	0.95468	0.249796	0.641787	-0.497435	0.40787	-0.302318	0.691949
ENSG00000121039	RDH10	-1.03037	1.21898e-06	-0.531	0.123401	0.0358976	0.957211	-0.494118	0.175838	0.158066	0.826771
ENSG00000129473	BCL2L2	0.673614	1.22124e-06	-0.114302	0.904813	0.00195437	0.996296	-0.19888	0.536858	0.0838495	0.875938
ENSG00000162241	SLC25A45	1.57823	1.3e-06	-0.399009	0.770808	0.0677967	0.946319	-0.844581	0.165904	-0.243171	0.847888
ENSG00000140740	UQCRC2	-0.709163	1.36421e-06	0.144737	0.845506	-0.105375	0.741404	0.21328	0.511397	-0.0638044	0.923065
ENSG00000215908	CROCCP2	0.889701	1.38181e-06	-0.00978511	0.996013	0.335645	0.225359	0.0236284	0.981628	0.183112	0.695879
ENSG00000145715	RASA1	-0.919982	1.41974e-06	0.751824	0.00115877	0.95599	8.19212e-07	0.630953	0.014334	0.454046	0.0997176
ENSG00000183317	EPHA10	1.17851	1.436e-06	-0.0687637	0.988046	0.363186	0.37234	-0.139825	0.876237	0.0601872	0.960343
ENSG00000165029	ABCA1	-1.67726	1.65888e-06	-0.592961	0.475824	-0.865661	0.0486814	0.962312	0.179388	0.721191	0.347985
ENSG00000173852	DPY19L1	-0.91269	1.71402e-06	-0.148868	0.91388	-0.244765	0.465009	-0.156538	0.802232	-0.414118	0.177697
ENSG00000140474	ULK3	0.920266	1.71708e-06	0.114378	0.959461	0.300661	0.330954	-0.175733	0.749424	-0.00290459	0.998522
ENSG00000069956	MAPK6	-0.824179	1.73197e-06	0.0461645	0.988738	-0.0165994	0.97954	-0.0193693	0.98451	0.0494523	0.961845
ENSG00000166974	MAPRE2	-0.865989	1.80276e-06	-0.0964259	0.968369	0.275646	0.330053	0.389968	0.233956	0.596665	0.00853797
ENSG00000196663	TECPR2	0.768034	1.89599e-06	-0.0831021	0.97329	-0.0481155	0.915998	-0.0739519	0.903656	-0.0310314	0.969499
ENSG00000115828	QPCT	-1.04353	1.90825e-06	-0.392615	0.430084	-0.251714	0.532576	-0.0513832	0.963308	0.10841	0.904442
ENSG00000173338	KCNK7	2.42276	1.90825e-06	-1.6713	0.065871	-1.67209	0.0311007	-1.96418	0.0011454	-1.56266	0.0110736
ENSG00000075651	PLD1	-1.15975	1.92168e-06	-0.152474	0.95468	0.151715	0.782229	0.0144746	0.987487	0.389484	0.397279
ENSG00000116815	CD58	-1.26977	1.96889e-06	0.127105	0.977241	0.209084	0.703174	0.125175	0.929319	0.116549	0.937371
ENSG00000146376	ARHGAP18	-0.88816	1.99282e-06	0.48341	0.100261	0.318724	0.259974	0.349569	0.33247	0.400271	0.161304
ENSG00000111875	ASF1A	-1.16375	2.00728e-06	-0.0261664	0.996013	-0.244834	0.586783	0.31624	0.602151	0.303467	0.623376
ENSG00000135373	EHF	-0.842332	2.0531e-06	-0.0739222	0.980943	-0.287986	0.300619	0.0179009	0.98451	-0.214011	0.631424
ENSG00000078114	NEBL	-1.10674	2.11758e-06	0.0532534	0.99514	-0.24333	0.58387	-0.062877	0.958477	-0.193932	0.801244
ENSG00000185666	SYN3	-3.67013	2.14767e-06	-0.277701	0.968985	0.763953	0.359958	-0.154883	0.975264	0.394268	0.924931
ENSG00000213983	AP1G2	0.733351	2.21689e-06	-0.0109761	0.996013	0.30482	0.171519	-0.0194932	0.98451	0.185738	0.644165
ENSG00000116962	NID1	-0.433239	2.24884e-06	0.154072	0.489527	0.241545	0.032181	0.283837	0.162682	0.31858	0.055839
ENSG00000128928	IVD	0.790031	2.44261e-06	0.00742362	0.996013	0.0308268	0.95241	-0.190026	0.707994	-0.331265	0.307663
ENSG00000187735	TCEA1	-1.05455	2.46435e-06	0.198692	0.888392	-0.110684	0.839337	0.473293	0.23612	0.117831	0.895553
ENSG00000198752	CDC42BPB	0.80157	2.56882e-06	-0.139781	0.904873	0.0789284	0.855759	-0.33445	0.338703	-0.115764	0.857138
ENSG00000135336	ORC3	-1.04215	2.66688e-06	-0.0490379	0.99514	-0.437602	0.148042	0.40269	0.35534	0.0596788	0.955547
ENSG00000131323	TRAF3	0.682452	2.66688e-06	0.0312863	0.996013	-0.0365629	0.931601	-0.322301	0.278633	-0.375547	0.117018
ENSG00000119912	IDE	-0.882478	2.67111e-06	0.266137	0.627968	0.0682344	0.889468	0.312296	0.414631	-0.000321253	0.999842
ENSG00000110031	LPXN	-1.534	2.67617e-06	-0.0112677	0.996013	-0.527318	0.270564	-0.131624	0.929319	-0.438725	0.597142
ENSG00000165434	PGM2L1	-1.24887	2.78895e-06	0.691914	0.098405	0.622544	0.0713821	0.46955	0.468747	0.289273	0.725143
ENSG00000144724	PTPRG	-5.19477	2.79973e-06	-0.535333	0.856768	-1.13528	0.161076	-1.06177	0.851238	-1.27724	0.831576
ENSG00000139263	LRIG3	-1.43014	2.79973e-06	0.622793	0.268454	0.793947	0.0302715	0.368422	0.646911	0.251332	0.805459
ENSG00000155256	ZFYVE27	0.847973	2.90504e-06	-0.194363	0.81958	0.0440416	0.934459	-0.376059	0.262737	-0.21138	0.642481
ENSG00000136897	MRPL50	-1.00757	2.90637e-06	-0.184388	0.889169	-0.226497	0.568718	-0.0973335	0.907821	0.0302757	0.979166
ENSG00000047457	CP	-3.14075	3.32151e-06	2.05357	0.0290707	2.52078	0.000666115	2.84732	0.0140464	3.62092	0.000140564
ENSG00000183828	NUDT14	1.54325	3.32151e-06	-0.158083	0.977241	0.355748	0.578497	-0.271233	0.785921	-0.349762	0.668579
ENSG00000249196		-7.15859	3.33778e-06	-1.28258	0.449098	-1.45096	0.17273	-0.473536	0.964461	0.184433	0.990613
ENSG00000148429	USP6NL	-0.611423	3.35443e-06	-0.068769	0.968306	-0.178991	0.403994	0.0136022	0.98451	-0.104271	0.826614
ENSG00000151729	SLC25A4	0.827063	3.47882e-06	-0.195339	0.811713	-0.142664	0.710672	-0.239723	0.548065	-0.529538	0.0222428
ENSG00000198467	TPM2	0.77352	3.67465e-06	0.0934634	0.965202	0.446401	0.0311064	-0.00135582	0.998909	0.200726	0.700826
ENSG00000169891	REPS2	-1.00602	3.69697e-06	0.0284569	0.996013	-0.404127	0.1797	0.532655	0.248002	0.334824	0.570299
ENSG00000105516	DBP	1.66004	3.82812e-06	-0.25911	0.933796	-0.268777	0.743333	-0.00986993	0.994368	-0.0432573	0.981212
ENSG00000185499	MUC1	1.2147	4.05099e-06	0.12336	0.977241	0.444746	0.271378	0.0122912	0.990032	0.511166	0.222022
ENSG00000171310	CHST11	-1.76701	4.18965e-06	0.140235	0.983563	0.242164	0.776461	0.467747	0.65405	0.456531	0.646705
ENSG00000006534	ALDH3B1	0.998067	4.39288e-06	-0.0919138	0.979155	0.555954	0.0419528	-0.0261531	0.984121	0.519074	0.0826078
ENSG00000154822	PLCL2	-4.1683	4.4073e-06	0.852242	0.505436	0.861294	0.273999	2.17313	0.175838	1.64682	0.382806
ENSG00000100889	PCK2	0.981304	4.50853e-06	-0.192662	0.883692	0.029414	0.969489	-0.500332	0.238348	-0.207271	0.76938
ENSG00000172175	MALT1	-1.20988	4.55164e-06	-0.322486	0.745934	-0.709882	0.028022	-0.317995	0.66518	-0.376037	0.541486
ENSG00000197019	SERTAD1	1.39632	4.55164e-06	-0.12383	0.981805	0.352672	0.532411	-0.466833	0.472174	-0.219776	0.827041
ENSG00000122034	GTF3A	-0.703618	4.68292e-06	-0.0661505	0.977241	-0.283869	0.185585	0.0690358	0.908709	-0.0308724	0.970469
ENSG00000173809	TDRD12	2.41632	4.68366e-06	-0.767847	0.727931	-0.732784	0.521883	-0.153114	0.942508	-0.262705	0.884276
ENSG00000267368	UPK3BL	0.83547	4.9187e-06	-0.0542874	0.985135	0.261659	0.391662	-0.0397821	0.965448	0.249768	0.509796
ENSG00000140931	CMTM3	-3.09973	4.95586e-06	1.27518	0.139142	1.63049	0.00784779	1.92953	0.0799009	1.84981	0.0763723
ENSG00000162390	ACOT11	1.15928	5.0668e-06	-0.10446	0.981606	0.150707	0.79842	-0.547548	0.241694	-0.549638	0.179641
ENSG00000177694	NAALADL2	-1.99624	5.09009e-06	0.204873	0.975545	-0.193616	0.85125	0.915188	0.464994	0.4528	0.816494
ENSG00000076108	BAZ2A	0.570482	5.12971e-06	0.168251	0.683859	0.27326	0.106367	-0.0170145	0.980417	0.105252	0.771674
ENSG00000151835	SACS	-1.10294	5.31744e-06	0.183474	0.914831	-0.498512	0.129984	0.355735	0.501661	-0.221775	0.752139
ENSG00000172819	RARG	1.05207	5.35456e-06	0.00936111	0.996013	0.237539	0.596781	-0.23048	0.712149	-0.130512	0.878164
ENSG00000155850	SLC26A2	-1.99127	5.3628e-06	1.07714	0.123814	0.586574	0.428035	0.828464	0.387654	0.330674	0.839328
ENSG00000087128	TMPRSS11E	-2.91641	5.39223e-06	0.232913	0.98253	0.277066	0.85654	1.83752	0.223909	1.02067	0.625451
ENSG00000164543	STK17A	-0.898163	5.39223e-06	0.88956	4.42344e-05	0.877008	1.18999e-05	0.109513	0.883392	0.15315	0.819232
ENSG00000135424	ITGA7	1.24195	5.50556e-06	-0.308093	0.808079	0.0707448	0.93055	-0.0814902	0.956088	-0.0109578	0.995697
ENSG00000198464	ZNF480	-1.11816	5.51357e-06	-0.0377432	0.996013	-0.288563	0.511417	0.156329	0.852909	-0.0304411	0.98134
ENSG00000181222	POLR2A	0.731096	5.5795e-06	0.0225435	0.996013	-0.137243	0.677267	-0.131347	0.787538	-0.227708	0.48416
ENSG00000184226	PCDH9	-8.68048	5.59893e-06	-1.63604	0.7471	-1.41586	0.575512	0.506256	0.965448	-0.777368	0.943025
ENSG00000176058	TPRN	1.31968	5.9206e-06	-0.211921	0.928442	0.404468	0.410746	-0.471188	0.458584	-0.039697	0.97998
ENSG00000151575	TEX9	-1.44044	6.08227e-06	0.200656	0.933956	-0.473175	0.30811	0.742862	0.17076	0.573942	0.336112
ENSG00000164163	ABCE1	-0.776876	6.11299e-06	0.133262	0.911834	-0.366506	0.112469	0.0962987	0.878898	-0.314037	0.300677
ENSG00000132329	RAMP1	1.17469	6.21205e-06	-0.314863	0.761992	0.543134	0.130399	0.0281886	0.98451	0.518879	0.229621
ENSG00000278139		-7.361	6.47673e-06	0.281863	0.985135	-0.167689	0.949837	-0.47353	0.965448	0.184438	0.990756
ENSG00000110274	CEP164	0.692238	6.47673e-06	-0.0388257	0.991004	0.139403	0.64778	-0.24088	0.461188	-0.135257	0.763444
ENSG00000102854	MSLN	1.60573	6.71132e-06	-0.573779	0.538508	-0.391136	0.56042	-0.879776	0.162682	-0.648173	0.33768
ENSG00000115919	KYNU	-0.983456	6.85808e-06	-0.0365991	0.996013	-0.138829	0.773231	0.181113	0.78627	0.182585	0.779551
ENSG00000205403	CFI	1.94778	6.85808e-06	-0.3724	0.89902	-1.1079	0.0550596	-0.52789	0.601961	-0.868327	0.191573
ENSG00000121858	TNFSF10	-1.43891	7.10891e-06	0.134388	0.979155	0.0357876	0.975743	0.380936	0.658651	0.518768	0.427029
ENSG00000169255	B3GALNT1	-1.19731	7.10891e-06	0.526773	0.260661	0.323466	0.459032	0.93	0.00975747	0.270017	0.727445
ENSG00000129422	MTUS1	-1.12921	7.10891e-06	-0.2891	0.780533	-0.341379	0.416141	-0.0322792	0.982343	-0.197682	0.805124
ENSG00000135048	TMEM2	-0.746355	7.10891e-06	-0.158391	0.859871	-0.0858127	0.830238	-0.0494557	0.950629	0.0737034	0.920059
ENSG00000086200	IPO11	-0.826881	7.34275e-06	0.167369	0.861293	-0.125919	0.745748	0.439281	0.187179	0.189858	0.731846
ENSG00000126803	HSPA2	1.34194	7.60825e-06	-0.797043	0.113031	-1.43681	6.13458e-05	-0.586058	0.300369	-0.671833	0.153129
ENSG00000213937	CLDN9	1.50463	8.02205e-06	0.319987	0.865932	0.657214	0.179266	0.249362	0.814895	0.33824	0.700682
ENSG00000088356	PDRG1	0.867461	8.04414e-06	0.251482	0.706217	0.405686	0.129598	-0.360414	0.315997	-0.383818	0.22296
ENSG00000152556	PFKM	0.685403	8.06585e-06	0.178399	0.779987	0.0554561	0.892068	0.0143929	0.98451	-0.314977	0.187725
ENSG00000120800	UTP20	-1.15305	8.22394e-06	0.595563	0.169266	-0.0667419	0.927079	0.477574	0.358287	0.0789979	0.948117
ENSG00000145780	FEM1C	-0.709709	8.35364e-06	-0.0142884	0.996013	0.0810851	0.825018	-0.059907	0.946584	0.0342759	0.970469
ENSG00000109819	PPARGC1A	-1.89691	8.42191e-06	-0.963001	0.14417	-2.03816	1.83852e-06	-1.36735	0.0506916	-2.1044	0.00102336
ENSG00000157379	DHRS1	0.970934	8.56371e-06	0.0175065	0.996013	0.26602	0.494762	-0.131406	0.857247	-0.0202548	0.988438
ENSG00000092929	UNC13D	1.43133	8.56371e-06	0.00422239	0.998641	0.584925	0.218453	-0.408761	0.616379	-0.284084	0.772455
ENSG00000145730	PAM	-0.869648	8.60591e-06	0.329561	0.486114	0.1348	0.752874	0.164703	0.779655	0.0423421	0.965518
ENSG00000112320	SOBP	-1.66588	8.72047e-06	0.348147	0.842307	-0.00541297	0.995784	0.94384	0.247725	0.649984	0.508778
ENSG00000205060	SLC35B4	-0.85725	8.88524e-06	0.292223	0.511386	0.344928	0.176468	0.548231	0.0574717	0.489191	0.0901697
ENSG00000163947	ARHGEF3	-0.62674	8.88524e-06	-0.104284	0.920385	-0.187672	0.423967	0.00195151	0.997283	-0.0915597	0.860731
ENSG00000124702	KLHDC3	0.749222	8.88524e-06	-0.190005	0.795463	0.12545	0.72977	-0.0373585	0.964467	-0.127943	0.81519
ENSG00000129245	FXR2	0.621858	9.1355e-06	-0.273688	0.339376	0.0124268	0.981331	-0.451634	0.0145937	-0.171372	0.59146
ENSG00000185567	AHNAK2	1.12159	9.34304e-06	0.0266116	0.996013	0.392865	0.326625	-0.406083	0.459099	-0.00627959	0.996603
ENSG00000184194	GPR173	1.49866	9.57359e-06	-0.0532515	0.996013	0.176328	0.832182	0.1191	0.945527	0.278101	0.819171
ENSG00000114790	ARHGEF26	1.25097	9.67565e-06	0.714077	0.106537	0.526884	0.208168	0.208192	0.842264	0.292721	0.741969
ENSG00000153113	CAST	-0.697552	9.86079e-06	0.230801	0.611325	0.226944	0.381784	0.177489	0.65225	0.24043	0.419406
ENSG00000163472	TMEM79	1.10988	1.00516e-05	-0.577151	0.204651	-0.406506	0.323349	-0.537911	0.197134	-0.535012	0.153129
ENSG00000120875	DUSP4	-0.709999	1.05591e-05	0.238558	0.592077	0.566924	0.00117075	-0.276587	0.510425	0.0819863	0.922424
ENSG00000176903	PNMA1	0.825008	1.08754e-05	0.0669138	0.98375	0.345661	0.20817	-0.0556594	0.952208	0.0781278	0.927415
ENSG00000161395	PGAP3	0.88393	1.12037e-05	-0.037959	0.996013	0.402174	0.153733	-0.0170746	0.98451	0.14349	0.826574
ENSG00000131620	ANO1	-0.742992	1.13906e-05	0.160302	0.86192	0.157664	0.63693	0.409357	0.191485	0.303469	0.367303
ENSG00000089057	SLC23A2	0.642364	1.21885e-05	0.155779	0.815934	0.0495881	0.899084	0.115253	0.836517	-0.0129647	0.992124
ENSG00000146592	CREB5	-1.90666	1.26322e-05	0.78227	0.357226	0.534951	0.451001	1.23375	0.0713955	0.670582	0.489844
ENSG00000170745	KCNS3	-0.659399	1.28744e-05	0.207815	0.631156	0.466439	0.00538561	0.288623	0.358287	0.470008	0.0221535
ENSG00000110002	VWA5A	-1.19768	1.32524e-05	-0.0138315	0.996013	0.258046	0.591508	0.517254	0.335384	0.617962	0.150952
ENSG00000100813	ACIN1	0.40961	1.32606e-05	-0.0200033	0.996013	0.0577813	0.786273	0.00332549	0.992331	0.0394316	0.922773
ENSG00000054965	FAM168A	0.629243	1.32606e-05	0.156641	0.810131	0.201952	0.400843	0.0779707	0.897589	0.05587	0.939047
ENSG00000148671	ADIRF	1.44569	1.32606e-05	-0.528184	0.544621	-0.466763	0.400445	-1.13201	0.00975747	-0.996225	0.0159867
ENSG00000111885	MAN1A1	-3.81876	1.36668e-05	0.471577	0.961479	-0.0238658	0.99306	2.55171	0.0986412	2.3111	0.113229
ENSG00000134352	IL6ST	-1.03498	1.3732e-05	0.372766	0.545724	0.168425	0.743347	0.4785	0.2527	0.317081	0.527594
ENSG00000099204	ABLIM1	-0.673626	1.3732e-05	0.400353	0.0989461	0.324366	0.123057	0.16988	0.672024	0.0433462	0.950973
ENSG00000205189	ZBTB10	-2.29024	1.37966e-05	1.13032	0.1344	0.628537	0.429647	1.80319	0.0218672	1.22263	0.176105
ENSG00000064651	SLC12A2	-1.23583	1.40478e-05	0.836671	0.0379297	0.63144	0.0947618	0.863964	0.132072	0.513071	0.487089
ENSG00000074370	ATP2A3	1.05939	1.40478e-05	-0.11406	0.977241	0.51428	0.122008	0.111317	0.904936	0.278116	0.628902
ENSG00000100461	RBM23	0.422104	1.40529e-05	-0.0454831	0.977241	0.299399	0.00714004	0.0207592	0.96773	0.134326	0.537465
ENSG00000125848	FLRT3	-1.09976	1.41227e-05	0.0422348	0.996013	0.43214	0.253546	0.408067	0.428115	0.275446	0.654113
ENSG00000211460	TSN	-0.609862	1.41345e-05	0.0954623	0.933796	-0.107198	0.712168	0.264907	0.316783	0.058078	0.924965
ENSG00000187676	B3GALTL	-0.893893	1.41392e-05	0.147542	0.916899	0.339591	0.237314	0.370704	0.359349	0.473211	0.126715
ENSG00000074527	NTN4	-1.14663	1.428e-05	-0.374023	0.630609	0.243861	0.637333	0.131954	0.896186	0.440045	0.365468
ENSG00000081803	CADPS2	-1.67736	1.48513e-05	0.0924116	0.989834	0.258041	0.739997	1.29089	0.0283738	1.07698	0.0716097
ENSG00000160691	SHC1	0.9877	1.533e-05	-0.0922829	0.981805	0.183909	0.697641	-0.374663	0.493723	-0.211917	0.777013
ENSG00000174353	STAG3L3	0.689972	1.556e-05	0.198303	0.726296	0.29209	0.208704	0.0645765	0.922325	-0.024424	0.976492
ENSG00000165272	AQP3	1.35067	1.556e-05	-1.19243	0.00200502	-1.44795	8.22931e-06	-1.20973	0.00678187	-1.34147	0.00056093
ENSG00000119720	NRDE2	0.540893	1.59686e-05	0.0863417	0.933796	0.00629879	0.992487	0.151276	0.601011	0.179084	0.469832
ENSG00000135503	ACVR1B	0.647006	1.67166e-05	-0.0441609	0.985135	0.046546	0.910195	-0.0851551	0.876237	-0.0560893	0.933069
ENSG00000156127	BATF	1.0567	1.69576e-05	-0.532827	0.243648	0.219013	0.655121	-0.600004	0.14795	-0.16298	0.857138
ENSG00000135205	CCDC146	-1.44822	1.70342e-05	0.325864	0.809301	-0.0454668	0.964494	1.04929	0.0516646	0.656972	0.337612
ENSG00000163755	HPS3	-0.95627	1.70342e-05	0.121361	0.965202	0.147108	0.759873	0.525502	0.247832	0.647978	0.0660839
ENSG00000139354	GAS2L3	-1.49868	1.71006e-05	-1.25772	0.00348864	-2.01225	5.69426e-09	-0.251807	0.825241	-1.30345	0.00232231
ENSG00000245937	LINC01184	-0.856222	1.71006e-05	0.459733	0.13438	0.41484	0.104994	0.573794	0.134706	0.461288	0.246281
ENSG00000068137	PLEKHH3	1.2562	1.72997e-05	-0.0470042	0.996013	0.277148	0.633127	-0.0373787	0.982343	0.0922872	0.943085
ENSG00000169116	PARM1	-2.35281	1.78346e-05	1.40714	0.0724174	1.58951	0.00792385	2.50645	0.0221602	2.69203	0.00435535
ENSG00000074964	ARHGEF10L	1.07266	1.87812e-05	-0.311685	0.738119	0.10885	0.866619	-0.236583	0.746062	-0.255109	0.700036
ENSG00000088888	MAVS	0.625525	1.90491e-05	0.0931882	0.951116	0.32691	0.0901237	-0.195076	0.587607	-0.183975	0.600166
ENSG00000112655	PTK7	2.01318	1.90491e-05	0.945876	0.303322	0.738217	0.319511	0.432849	0.768399	-0.203892	0.924444
ENSG00000006634	DBF4	-1.11677	1.91788e-05	-0.112136	0.977455	-0.882136	0.0020487	0.136528	0.895488	-0.76316	0.0461538
ENSG00000240694	PNMA2	-0.920077	1.93702e-05	0.155295	0.920803	0.116264	0.810027	0.237791	0.777447	0.125024	0.920059
ENSG00000137871	ZNF280D	-1.00294	1.98066e-05	0.056093	0.992886	-0.309166	0.42928	0.231595	0.735129	0.0310622	0.981212
ENSG00000077232	DNAJC10	-0.848015	2.02023e-05	0.273334	0.655292	0.245451	0.478368	0.374686	0.300369	0.186845	0.724573
ENSG00000175505	CLCF1	1.17743	2.04642e-05	0.235216	0.896752	0.438969	0.310877	-0.204821	0.816466	0.00561418	0.997471
ENSG00000138381	ASNSD1	-0.776176	2.05477e-05	-0.0671153	0.98253	-0.457486	0.0403289	0.0357849	0.968511	-0.0998521	0.893965
ENSG00000105855	ITGB8	-1.30659	2.06413e-05	0.809793	0.0841038	1.04097	0.00224751	1.05997	0.0157871	1.23634	0.000828085
ENSG00000159200	RCAN1	-0.706455	2.06413e-05	0.295174	0.378018	0.283211	0.228663	0.576037	0.0150442	0.525835	0.0197091
ENSG00000263740	RN7SL4P	1.54207	2.14562e-05	-0.228536	0.954523	0.618561	0.258807	-0.37898	0.686304	0.167826	0.909581
ENSG00000198168	SVIP	-1.13136	2.16717e-05	-0.271928	0.823455	-0.393376	0.346505	0.199536	0.8174	-0.157828	0.879177
ENSG00000186318	BACE1	0.741435	2.17488e-05	-0.0893711	0.971833	-0.227594	0.455048	0.153799	0.828075	0.115554	0.892147
ENSG00000088340	FER1L4	0.827071	2.17488e-05	-0.0359643	0.996013	0.57075	0.0126604	-0.0440252	0.963308	0.355122	0.258727
ENSG00000168461	RAB31	-0.866014	2.19396e-05	0.297572	0.571641	0.401274	0.133594	0.347526	0.397789	0.336288	0.379999
ENSG00000100949	RABGGTA	1.19768	2.22099e-05	0.120064	0.979032	0.468347	0.276952	-0.222859	0.80927	-0.0420537	0.976902
ENSG00000150054	MPP7	-0.952747	2.25679e-05	0.455319	0.265274	0.197018	0.646826	0.403141	0.366555	0.186358	0.792589
ENSG00000023041	ZDHHC6	-0.646463	2.28077e-05	-0.191576	0.713176	-0.264152	0.234286	-0.146584	0.773378	-0.234056	0.523046
ENSG00000171219	CDC42BPG	1.19473	2.28077e-05	-0.183271	0.946955	0.295039	0.580751	-0.115285	0.918922	-0.162556	0.876262
ENSG00000180884	ZNF792	-0.649177	2.29104e-05	-0.283445	0.336191	-0.11786	0.697641	0.0759792	0.904936	0.156014	0.738378
ENSG00000099250	NRP1	-0.799924	2.41664e-05	0.317351	0.48442	0.512619	0.0243325	0.167136	0.79735	0.311447	0.453655
ENSG00000109787	KLF3	-0.758566	2.42512e-05	-0.0900156	0.973757	-0.0005274	0.999369	-0.0436535	0.963369	0.10451	0.888426
ENSG00000118804	FAM47E-STBD1	0.99294	2.43409e-05	0.302588	0.706217	0.244138	0.590107	-0.655857	0.12518	-0.0584907	0.965518
ENSG00000164346	NSA2	-0.791488	2.47239e-05	0.192489	0.821574	0.0189728	0.977721	0.226347	0.622498	-0.055893	0.948117
ENSG00000115129	TP53I3	1.00048	2.48095e-05	-0.141438	0.958039	0.13964	0.797914	-0.561833	0.187608	-0.304159	0.601807
ENSG00000131149	GSE1	0.622874	2.48924e-05	-0.0468277	0.985135	-0.317024	0.116872	-0.374563	0.0992796	-0.269946	0.288922
ENSG00000127947	PTPN12	-1.07808	2.51476e-05	0.0399171	0.996013	-0.417708	0.28326	0.11155	0.91052	0.125943	0.905221
ENSG00000198535	C2CD4A	-3.10201	2.52115e-05	1.77596	0.0077502	2.37174	8.36457e-06	0.757338	0.743477	1.51621	0.246281
ENSG00000181350	LRRC75A	1.32216	2.54198e-05	-0.147429	0.977241	-0.231673	0.739758	-0.665333	0.409028	-0.329274	0.780275
ENSG00000039560	RAI14	-1.15285	2.54838e-05	0.484482	0.406921	0.309793	0.523131	0.207109	0.81162	0.0872457	0.944715
ENSG00000211455	STK38L	-0.878972	2.58446e-05	-0.101952	0.976279	-0.333792	0.298556	-0.0153179	0.98451	-0.0846459	0.924444
ENSG00000169504	CLIC4	-0.907403	2.61478e-05	0.00549774	0.997006	-0.0432861	0.945408	0.168725	0.799631	0.162662	0.816494
ENSG00000157326	DHRS4	0.83645	2.67427e-05	-0.0385047	0.996013	-0.270396	0.435326	-0.177341	0.816819	-0.552528	0.123505
ENSG00000273154		1.17489	2.6906e-05	0.46296	0.49871	0.619176	0.0964963	0.436868	0.413382	0.232745	0.764838
ENSG00000139926	FRMD6	-0.980483	2.69807e-05	0.531318	0.166787	0.647601	0.0176338	0.252914	0.683647	0.143195	0.86948
ENSG00000119688	ABCD4	0.716449	2.72799e-05	0.0521985	0.985135	0.191278	0.544187	-0.03657	0.965448	-0.00144788	0.999187
ENSG00000104408	EIF3E	-0.7822	2.7914e-05	0.037697	0.996013	-0.259358	0.399125	0.126608	0.832794	-0.115192	0.86225
ENSG00000166313	APBB1	1.84899	2.90024e-05	0.937907	0.248615	0.946773	0.118223	0.465547	0.667448	0.476571	0.640664
ENSG00000163739	CXCL1	-2.00149	2.94513e-05	0.0906863	0.993113	0.248394	0.765495	0.772107	0.501194	0.874797	0.387674
ENSG00000163590	PPM1L	-1.65065	2.96483e-05	0.726385	0.377904	0.346474	0.652631	1.22838	0.0692349	0.791922	0.322432
ENSG00000118515	SGK1	-1.16756	3.02232e-05	-0.982271	0.00351721	-0.833835	0.00772951	-1.65422	0.000204388	-0.939747	0.0770659
ENSG00000122035	RASL11A	2.53947	3.05045e-05	-0.886849	0.639136	-1.09498	0.261707	-1.93276	0.0513338	-1.65464	0.0866343
ENSG00000182287	AP1S2	-1.17497	3.11115e-05	0.668076	0.11837	0.366332	0.418914	0.0906288	0.946652	-0.0879481	0.94804
ENSG00000156030	ELMSAN1	0.777751	3.11115e-05	0.132758	0.930828	0.504368	0.0259148	0.0593092	0.948858	0.235731	0.588593
ENSG00000198758	EPS8L3	1.00203	3.11115e-05	-0.357607	0.598088	0.0310344	0.970405	-0.750895	0.0349593	-0.159284	0.859605
ENSG00000107960	OBFC1	-0.626151	3.11301e-05	0.183527	0.715658	0.333938	0.0735977	0.0502589	0.950237	0.266461	0.407708
ENSG00000147852	VLDLR	-3.05936	3.14314e-05	0.172009	0.985135	0.0313215	0.991252	0.468724	0.87417	0.762723	0.744354
ENSG00000182240	BACE2	-0.805928	3.14314e-05	-0.220435	0.786225	-0.481512	0.045731	-0.220705	0.658651	-0.287001	0.467601
ENSG00000160767	FAM189B	1.10052	3.14838e-05	-0.21633	0.904274	-0.203291	0.72032	-0.34948	0.550901	-0.322637	0.582162
ENSG00000139116	KIF21A	-0.647524	3.1548e-05	-0.0298246	0.996013	-0.0606484	0.878935	-0.0471738	0.952208	-0.146464	0.760841
ENSG00000138814	PPP3CA	-0.681218	3.19406e-05	0.0577727	0.983563	-0.0626301	0.878935	0.12687	0.803947	0.241588	0.464349
ENSG00000139793	MBNL2	-1.09435	3.20458e-05	0.0150444	0.996013	-0.13051	0.833747	0.188339	0.826305	0.272979	0.688865
ENSG00000100926	TM9SF1	0.818279	3.21337e-05	0.131064	0.941165	0.394787	0.146731	-0.0325882	0.972685	0.0336237	0.970897
ENSG00000172830	SSH3	0.979011	3.28389e-05	0.0738854	0.985135	0.707211	0.00969092	0.056156	0.961512	0.404936	0.311173
ENSG00000135925	WNT10A	1.17388	3.30685e-05	-0.0803253	0.98614	0.0776622	0.922961	-0.242072	0.767534	-0.0822258	0.948117
ENSG00000116604	MEF2D	0.950258	3.47438e-05	0.218755	0.85697	0.416086	0.215383	0.00167814	0.99889	0.378518	0.342996
ENSG00000213930	GALT	0.695645	3.50971e-05	0.0963835	0.959461	0.243552	0.371292	-0.240978	0.494013	0.0687272	0.923393
ENSG00000112852	PCDHB2	-2.70762	3.51161e-05	0.431827	0.87666	0.594387	0.472985	0.761225	0.679776	0.552051	0.82437
ENSG00000145214	DGKQ	1.40951	3.51161e-05	-0.446311	0.701768	0.26434	0.710478	-0.602216	0.387639	-0.270842	0.806894
ENSG00000125863	MKKS	-0.623614	3.53993e-05	-0.0246363	0.996013	-0.110034	0.722466	0.0782019	0.892046	0.0417996	0.953357
ENSG00000088387	DOCK9	-0.58586	3.56632e-05	0.494815	0.00446262	0.34605	0.045731	0.437842	0.0940309	0.362446	0.165308
ENSG00000178467	P4HTM	0.896474	3.68939e-05	-0.0443056	0.996013	0.214309	0.612403	-0.0324039	0.977423	0.243345	0.631217
ENSG00000204262	COL5A2	1.40208	3.76707e-05	-0.352129	0.841532	0.032064	0.980702	-0.434546	0.548065	-0.118229	0.934074
ENSG00000169288	MRPL1	-0.853943	3.77429e-05	0.282416	0.603055	-0.113549	0.799605	0.342125	0.429956	-0.315498	0.501764
ENSG00000137709	POU2F3	-1.76922	3.8657e-05	-0.336841	0.889169	-0.271451	0.747447	-0.317785	0.832794	-0.477132	0.719551
ENSG00000133030	MPRIP	0.865715	3.8749e-05	0.0553643	0.989174	0.324398	0.325497	-0.117305	0.876681	-0.00236817	0.998998
ENSG00000101333	PLCB4	-4.86187	3.91102e-05	-0.091917	0.996013	-0.607069	0.650026	-0.448902	0.951243	1.72468	0.544878
ENSG00000135002	RFK	-1.26648	3.91102e-05	-0.273266	0.874303	0.0475932	0.959793	0.050952	0.97561	0.289714	0.746216
ENSG00000175895	PLEKHF2	-0.793513	3.91102e-05	0.190829	0.832764	0.1549	0.687489	0.318583	0.425126	0.438807	0.124536
ENSG00000172663	TMEM134	0.853538	3.91102e-05	-0.0467531	0.99514	0.186571	0.649582	-0.275772	0.570137	-0.0373434	0.970627
ENSG00000163362	C1orf106	0.824528	3.93522e-05	0.325775	0.51833	0.592854	0.0111899	-0.0722959	0.935761	0.213176	0.669888
ENSG00000145736	GTF2H2	-1.21356	3.98574e-05	0.257646	0.874444	0.0645461	0.93745	0.907775	0.023545	0.413646	0.510612
ENSG00000176907	C8orf4	-2.36748	3.99307e-05	-0.797014	0.609906	-0.732427	0.428404	-0.579874	0.748296	-0.217477	0.9401
ENSG00000137745	MMP13	-1.60102	4.00752e-05	-0.905391	0.1344	-0.542529	0.374218	-0.184368	0.906584	0.238923	0.875938
ENSG00000147874	HAUS6	-0.911109	4.00936e-05	-0.0892688	0.97924	-0.353392	0.287545	0.250188	0.65405	-0.229098	0.694097
ENSG00000132436	FIGNL1	-1.08155	4.03304e-05	0.0469497	0.996013	-0.776002	0.00996182	0.712462	0.0688064	-0.111879	0.924444
ENSG00000113384	GOLPH3	-0.629778	4.05919e-05	0.138959	0.873008	0.222084	0.363185	0.246508	0.422791	0.224979	0.452011
ENSG00000072422	RHOBTB1	-1.36034	4.32544e-05	-0.161126	0.973757	0.355261	0.545641	0.640603	0.288981	1.10945	0.00436144
ENSG00000133401	PDZD2	1.45082	4.36617e-05	0.539217	0.572327	0.659903	0.203694	0.207213	0.852909	0.280685	0.773847
ENSG00000239887	C1orf226	0.735142	4.41863e-05	-0.0104821	0.996013	0.258739	0.37645	0.0651479	0.94845	0.351573	0.348345
ENSG00000152359	POC5	-1.08976	4.47094e-05	0.200066	0.906905	-0.211916	0.678809	0.541454	0.251544	0.463021	0.337612
ENSG00000011347	SYT7	1.15424	4.56149e-05	-0.0115923	0.996013	0.174873	0.783416	-0.33804	0.609756	-0.120983	0.920059
ENSG00000183814	LIN9	-1.31394	4.56421e-05	-0.078769	0.990134	-0.742341	0.0637727	0.518796	0.432284	-0.0580402	0.970897
ENSG00000077514	POLD3	-0.811913	4.5818e-05	0.123798	0.947031	-0.35728	0.204309	0.486646	0.172965	0.105325	0.907889
ENSG00000137575	SDCBP	-0.791042	4.5818e-05	-0.152322	0.909123	-0.278456	0.371289	-0.088537	0.912487	-0.22133	0.669609
ENSG00000100445	SDR39U1	0.623843	4.5818e-05	0.0448007	0.985135	0.12881	0.6758	0.0306658	0.96818	0.306164	0.212259
ENSG00000237517	DGCR5	1.14325	4.5818e-05	-0.740392	0.105053	-1.27499	8.49822e-05	-1.04761	0.00212488	-1.35448	1.14925e-05
ENSG00000196943	NOP9	0.524111	4.63101e-05	-0.0625105	0.976279	0.0866908	0.756844	-0.0968767	0.803207	-0.150354	0.604431
ENSG00000134253	TRIM45	0.984877	4.63101e-05	0.428172	0.415	0.611208	0.0400256	0.055264	0.961512	0.107807	0.913286
ENSG00000169871	TRIM56	0.623033	4.76066e-05	0.0699568	0.977241	0.392043	0.037819	0.134994	0.755195	0.279386	0.254237
ENSG00000136159	NUDT15	-0.899788	4.77097e-05	-0.089895	0.97799	-0.434755	0.136516	0.514104	0.158022	-0.0527269	0.962717
ENSG00000115694	STK25	0.89051	4.78374e-05	0.0132624	0.996013	0.258044	0.509262	-0.188356	0.764792	-0.111601	0.893935
ENSG00000213886	UBD	-2.49364	4.80327e-05	0.274341	0.971287	-0.184003	0.897578	1.11288	0.360202	0.308425	0.913286
ENSG00000276170		1.17351	4.89868e-05	0.355432	0.73785	0.738258	0.0380894	0.109711	0.93018	0.657652	0.120452
ENSG00000155363	MOV10	0.81273	4.90481e-05	0.0346086	0.996013	0.307165	0.327027	-0.162574	0.787597	-0.0680844	0.939632
ENSG00000142459	EVI5L	0.992778	4.9212e-05	-0.135314	0.965202	0.433841	0.227758	-0.0847233	0.936561	0.194424	0.785456
ENSG00000146021	KLHL3	-0.785448	5.03707e-05	-0.0761078	0.981805	-0.434363	0.0799237	0.156169	0.831161	0.0406563	0.970553
ENSG00000075188	NUP37	-0.778174	5.07507e-05	-0.0580613	0.985135	-0.334389	0.220583	0.368473	0.288883	-0.0532533	0.952465
ENSG00000123219	CENPK	-1.28605	5.07936e-05	0.157926	0.968985	-1.15878	0.000491265	0.261805	0.792233	-1.1395	0.00919992
ENSG00000242779	ZNF702P	-1.16254	5.14014e-05	0.234751	0.896125	0.277647	0.601083	0.266434	0.759232	0.219183	0.825067
ENSG00000108559	NUP88	-0.693746	5.14014e-05	0.0213223	0.996013	-0.0738929	0.860007	0.0579925	0.943542	0.133162	0.820262
ENSG00000165490	DDIAS	-1.24262	5.158e-05	-0.170209	0.959461	-1.48438	1.28373e-06	0.337763	0.672321	-1.0858	0.00787444
ENSG00000149269	PAK1	-0.741582	5.19443e-05	-0.151088	0.899067	0.143191	0.702526	-0.0433666	0.963308	0.191214	0.691129
ENSG00000055044	NOP58	-0.6924	5.20916e-05	0.0151085	0.996013	-0.4884	0.0146225	0.0499264	0.951243	-0.334999	0.229114
ENSG00000128833	MYO5C	-0.663949	5.20916e-05	0.0639488	0.981805	0.0861347	0.820113	0.062869	0.925548	0.155055	0.720399
ENSG00000066405	CLDN18	-7.27462	5.21389e-05	-2.43589	0.268454	-1.31568	0.532263	2.64104	0.561368	1.1462	0.900802
ENSG00000141258	SGSM2	1.00718	5.21389e-05	0.285232	0.784644	0.50169	0.142833	0.358513	0.529294	0.415929	0.374423
ENSG00000016391	CHDH	-1.96129	5.23098e-05	0.448518	0.847614	0.135761	0.914647	1.75896	0.00783926	1.27018	0.0753141
ENSG00000138821	SLC39A8	-1.45281	5.35518e-05	0.297256	0.896752	-0.533488	0.340451	0.742308	0.338703	-0.00858659	0.997394
ENSG00000152804	HHEX	-1.78172	5.38353e-05	0.24249	0.95468	-0.357229	0.650097	0.818218	0.401568	0.308115	0.867213
ENSG00000126005	MMP24-AS1	1.06505	5.38353e-05	0.179114	0.936605	0.759026	0.014238	-0.0629451	0.961512	0.308344	0.614003
ENSG00000106355	LSM5	-1.05593	5.40613e-05	-0.00942803	0.996013	-0.486255	0.179051	0.309368	0.664648	-0.169973	0.871506
ENSG00000113448	PDE4D	-0.978598	5.41461e-05	0.164263	0.933796	0.0267057	0.975194	0.161557	0.850442	0.109657	0.921387
ENSG00000100605	ITPK1	0.903063	5.41461e-05	-0.0241079	0.996013	0.191619	0.667055	-0.179124	0.807163	-0.081453	0.93809
ENSG00000260328		1.29621	5.427e-05	0.212296	0.944597	0.188635	0.802375	-0.120723	0.9219	-0.531827	0.344213
ENSG00000124762	CDKN1A	1.74181	5.44484e-05	-0.469684	0.809301	-0.405968	0.631255	-1.24397	0.223909	-1.3158	0.123422
ENSG00000134240	HMGCS2	-1.37403	5.55136e-05	-0.884602	0.0927977	-0.83806	0.0488533	-0.00675672	0.997146	-0.674813	0.355448
ENSG00000157827	FMNL2	-0.766309	5.6007e-05	0.147904	0.906928	-0.1532	0.686067	0.151448	0.796664	0.107949	0.882303
ENSG00000115170	ACVR1	-0.731686	5.6007e-05	0.26166	0.593572	0.319948	0.214017	0.214206	0.629749	0.282649	0.415014
ENSG00000144959	NCEH1	-0.645365	5.60955e-05	0.0212379	0.996013	-0.0821197	0.827991	0.102289	0.847353	-0.0559145	0.938243
ENSG00000166888	STAT6	0.695095	5.67479e-05	-0.0209245	0.996013	0.157935	0.63904	-0.187299	0.678336	0.0626739	0.9348
ENSG00000163637	PRICKLE2	-0.86518	5.68273e-05	0.108598	0.969916	0.335554	0.292945	0.466549	0.425126	0.526869	0.26992
ENSG00000213918	DNASE1	0.666513	5.71279e-05	-0.0995998	0.956462	0.21632	0.442362	-0.129383	0.801857	0.105269	0.857138
ENSG00000100938	GMPR2	0.683098	5.82328e-05	-0.0885962	0.969916	0.0692954	0.875116	-0.249414	0.504908	-0.0580404	0.940595
ENSG00000138190	EXOC6	-0.845995	5.96408e-05	0.305561	0.593572	0.227663	0.549971	0.30046	0.512658	0.175019	0.781542
ENSG00000131732	ZCCHC9	-0.767288	6.14025e-05	0.12633	0.931493	0.169774	0.630966	0.36722	0.351173	0.268651	0.554649
ENSG00000120688	WBP4	-0.939609	6.14085e-05	-0.00166352	0.999208	-0.275815	0.469461	0.404517	0.419655	0.281645	0.64636
ENSG00000126822	PLEKHG3	0.94311	6.14425e-05	-0.137976	0.959454	0.355275	0.339678	-0.221675	0.747174	0.0288305	0.981387
ENSG00000227674	LINC00355	3.79364	6.18128e-05	-0.534359	0.977241	-0.644535	0.831634	0.721975	0.646911	1.00375	0.394638
ENSG00000120694	HSPH1	-1.0384	6.18635e-05	-0.502334	0.331692	-0.120789	0.849611	-0.436096	0.4048	-0.391305	0.437707
ENSG00000148688	RPP30	-0.746875	6.24001e-05	0.0363571	0.996013	-0.197955	0.532263	0.325905	0.414007	-0.00238282	0.998998
ENSG00000184445	KNTC1	-0.960068	6.29479e-05	0.172292	0.925629	-0.951774	0.000167289	0.416918	0.402126	-0.42106	0.337416
ENSG00000037042	TUBG2	0.826399	6.30077e-05	-0.215812	0.823455	0.0405317	0.947472	-0.368033	0.338703	-0.244346	0.605668
ENSG00000187609	EXD3	1.26586	6.39583e-05	0.23149	0.925608	0.657741	0.126697	0.195931	0.85381	0.415684	0.532209
ENSG00000105997	HOXA3	1.46078	6.43055e-05	-0.50396	0.672343	-0.710851	0.196598	-1.17926	0.023545	-1.13558	0.0185905
ENSG00000213614	HEXA	0.555839	6.46923e-05	0.00504715	0.996013	0.298378	0.106649	-0.0510161	0.933448	0.0455026	0.942997
ENSG00000162104	ADCY9	0.909878	6.46923e-05	0.328691	0.613862	0.581208	0.0380894	-0.248278	0.660837	0.242554	0.65252
ENSG00000154237	LRRK1	-1.54354	6.48551e-05	0.0717299	0.996013	-0.433	0.492925	0.181529	0.932187	-0.350799	0.838157
ENSG00000067334	DNTTIP2	-0.812538	6.48551e-05	0.112899	0.962807	-0.149455	0.724899	0.142406	0.831863	0.18481	0.752492
ENSG00000132793	LPIN3	0.866317	6.54549e-05	-0.26983	0.734041	0.0650182	0.913619	-0.283783	0.573042	-0.0408998	0.970469
ENSG00000099814	CEP170B	1.31291	6.54549e-05	-0.267271	0.904274	0.411914	0.469409	-0.322286	0.733566	0.0404307	0.981387
ENSG00000266714	MYO15B	1.45603	6.54549e-05	-0.134681	0.983457	1.06846	0.0120431	-0.209032	0.878898	0.79538	0.162323
ENSG00000185215	TNFAIP2	0.908891	6.74089e-05	0.57615	0.107247	1.01984	1.22835e-05	0.473951	0.241694	0.68906	0.0152129
ENSG00000128683	GAD1	-1.85508	6.79986e-05	-0.395636	0.885956	-0.990764	0.100143	0.804896	0.4487	0.380214	0.821111
ENSG00000246898	LINC00920	-1.79781	6.80251e-05	0.648067	0.477738	0.631367	0.280122	0.992637	0.295467	1.01749	0.231781
ENSG00000149948	HMGA2	-1.13589	6.80251e-05	0.174586	0.95468	-0.262057	0.636198	0.21343	0.821688	0.0280918	0.988438
ENSG00000278249		1.39189	6.80251e-05	-0.109093	0.985135	0.46474	0.429793	-0.0842802	0.961512	0.166872	0.907889
ENSG00000167701	GPT	2.73394	6.80251e-05	-1.35505	0.358114	-0.123675	0.954017	-2.07376	0.223909	-0.76178	0.804293
ENSG00000281638		-0.727121	6.85353e-05	0.268878	0.588029	0.225352	0.469508	0.317086	0.374223	0.136408	0.819959
ENSG00000143498	TAF1A	-1.04169	6.85568e-05	-0.0660812	0.988046	-0.129106	0.822705	0.026646	0.98451	-0.000964173	0.999842
ENSG00000090339	ICAM1	0.932394	6.85568e-05	0.236394	0.833119	0.392072	0.2668	-0.030062	0.982111	0.184376	0.790359
ENSG00000187266	EPOR	1.23629	6.85568e-05	-0.138988	0.977876	0.606607	0.166004	0.000738355	0.999605	0.111084	0.932709
ENSG00000262304	TRPV1	1.17656	6.87524e-05	0.0436665	0.996013	0.705114	0.0605881	-0.262078	0.749894	-0.124614	0.921791
ENSG00000183018	SPNS2	-1.414	6.93643e-05	0.410923	0.767814	0.763442	0.0985281	0.707394	0.255957	1.15827	0.00525103
ENSG00000180914	OXTR	-1.14453	6.93643e-05	-0.297127	0.822027	-0.144538	0.831179	0.245534	0.791416	0.31832	0.674282
ENSG00000261220		-3.25625	7.03631e-05	-0.0816881	0.996013	0.182363	0.895218	0.293865	0.949177	0.182777	0.970897
ENSG00000196507	TCEAL3	1.15548	7.07981e-05	0.100788	0.984987	0.276777	0.632772	-0.0666347	0.961512	-0.0650784	0.961845
ENSG00000178252	WDR6	0.946884	7.11286e-05	0.232827	0.845789	0.348332	0.365079	0.138674	0.866742	0.060978	0.955218
ENSG00000149809	TM7SF2	1.44031	7.11972e-05	0.13671	0.98253	0.299842	0.686844	-0.112973	0.946333	-0.540734	0.438905
ENSG00000154269	ENPP3	-2.98642	7.17486e-05	0.829186	0.544621	0.126812	0.934892	-0.214677	0.961512	-0.763849	0.827041
ENSG00000091527	CDV3	-0.635729	7.17486e-05	-0.053408	0.985135	-0.0554756	0.894574	-0.0623472	0.932465	0.0359747	0.965761
ENSG00000049759	NEDD4L	-0.485407	7.19357e-05	0.296585	0.108849	0.0880457	0.725405	0.366245	0.0388885	0.307354	0.0853402
ENSG00000100600	LGMN	0.96607	7.19357e-05	-0.516444	0.245916	-0.485962	0.148042	-0.701508	0.0798346	-0.826194	0.0112083
ENSG00000231023	LINC00326	-6.33624	7.31563e-05	0.656283	0.89902	0.0861585	0.976716	2.64655	0.489956	1.98481	0.709313
ENSG00000158747	NBL1	1.57193	7.53813e-05	-0.810204	0.285431	-0.129631	0.901587	-1.38957	0.0506916	-0.690802	0.49423
ENSG00000145623	OSMR	-0.71677	7.60626e-05	0.488296	0.0586052	0.308526	0.238664	0.431232	0.16888	0.372377	0.222279
ENSG00000133119	RFC3	-1.07204	7.62519e-05	0.119645	0.977241	-1.38517	2.51744e-07	0.680906	0.221458	-0.731671	0.160629
ENSG00000233695	GAS6-AS1	1.92033	7.6426e-05	-0.737669	0.629283	-0.197033	0.8827	-0.116044	0.961103	-0.514869	0.666711
ENSG00000158828	PINK1	0.897605	7.67955e-05	-0.334835	0.59997	0.0795792	0.894147	-0.647913	0.0790746	-0.176915	0.830349
ENSG00000213599	SLX1A-SULT1A3	1.21426	7.78885e-05	-0.283686	0.87666	0.157823	0.831634	-0.673601	0.178918	-0.445399	0.462514
ENSG00000171223	JUNB	1.32656	7.81385e-05	-0.325804	0.849823	0.104262	0.908321	-0.486913	0.513036	-0.19681	0.875938
ENSG00000124207	CSE1L	-0.704349	7.85618e-05	0.111775	0.951208	-0.485018	0.0229658	0.0663094	0.930147	-0.374501	0.161304
ENSG00000184205	TSPYL2	0.721817	7.86297e-05	-0.0260255	0.996013	0.103395	0.806615	0.264257	0.645546	0.366241	0.392762
ENSG00000129810	SGOL1	-1.30418	7.87492e-05	-0.358222	0.788406	-1.76338	8.07339e-08	0.390836	0.636414	-0.798129	0.122996
ENSG00000257556		2.5815	8.22512e-05	0.216877	0.985135	0.281468	0.874442	-1.07848	0.36564	-1.10274	0.301911
ENSG00000197961	ZNF121	-0.649313	8.3641e-05	-0.164048	0.834303	-0.317903	0.164326	-0.0938564	0.876237	-0.357495	0.163989
ENSG00000153237	CCDC148	-1.85871	8.43454e-05	-0.0693956	0.996013	-0.150315	0.897679	0.863523	0.344766	0.611949	0.570299
ENSG00000129451	KLK10	1.28481	8.46841e-05	-0.13516	0.97924	-0.127157	0.8796	-0.630496	0.460166	-0.123293	0.946741
ENSG00000116675	DNAJC6	1.2852	8.47809e-05	0.46125	0.630812	0.620381	0.182489	-0.45017	0.572418	-0.394393	0.631657
ENSG00000120137	PANK3	-0.791884	8.49537e-05	0.0544287	0.988046	-0.0337398	0.956681	0.0491412	0.961512	0.0468415	0.962325
ENSG00000052126	PLEKHA5	-0.833732	8.52193e-05	-0.0796753	0.98253	-0.214116	0.591875	0.245711	0.634628	0.212875	0.694026
ENSG00000144645	OSBPL10	-0.831381	8.52801e-05	0.346623	0.50059	0.0971806	0.851869	0.469547	0.222102	0.335189	0.438514
ENSG00000111144	LTA4H	-0.647333	8.66132e-05	0.121508	0.920803	0.0864263	0.820113	0.166714	0.717536	-0.00512474	0.995697
ENSG00000146072	TNFRSF21	-0.523619	8.69064e-05	0.0927627	0.933051	0.519211	0.000223364	0.0485325	0.932465	0.34326	0.048446
ENSG00000197746	PSAP	0.614426	8.759e-05	-0.137229	0.886681	0.166877	0.568096	-0.304315	0.278633	-0.0595166	0.930342
ENSG00000039123	SKIV2L2	-0.720658	8.80282e-05	0.28984	0.523181	0.115247	0.772516	0.367269	0.246442	0.209017	0.629454
ENSG00000008394	MGST1	-1.02578	8.80438e-05	0.342416	0.673205	0.0710898	0.921225	0.438576	0.465438	-0.046844	0.972463
ENSG00000185515	BRCC3	-0.706618	8.82224e-05	0.1003	0.959933	-0.0764471	0.865251	0.207563	0.640513	0.0140932	0.991817
ENSG00000138031	ADCY3	1.42081	8.82224e-05	0.128002	0.98375	-0.394096	0.56042	-0.538736	0.48321	-1.13472	0.00878053
ENSG00000119471	HSDL2	-0.887978	8.98653e-05	-0.219872	0.839451	-0.495183	0.0894741	0.00352683	0.997283	-0.236351	0.713767
ENSG00000122085	MTERF4	0.523556	9.02398e-05	-0.00383273	0.996228	0.145273	0.55558	-0.0265097	0.969034	0.0780863	0.890483
ENSG00000113712	CSNK1A1	-0.375075	9.04013e-05	0.0765073	0.904274	0.101796	0.563727	0.0712945	0.821415	0.028129	0.949374
ENSG00000105329	TGFB1	1.23426	9.11222e-05	-0.357624	0.788406	-0.400833	0.468479	-0.448419	0.505056	-0.5016	0.378605
ENSG00000057294	PKP2	-0.473671	9.24785e-05	0.000119217	0.999859	-0.0695586	0.798003	0.0300699	0.961512	-0.114702	0.742888
ENSG00000160602	NEK8	0.854549	9.29623e-05	0.230779	0.812294	0.273901	0.470175	-0.0305636	0.981619	0.371332	0.372129
ENSG00000145725	PPIP5K2	-0.793579	9.3219e-05	0.162987	0.902315	-0.0817942	0.873877	0.315796	0.449453	0.17076	0.772455
ENSG00000167702	KIFC2	1.21357	9.48079e-05	-0.351391	0.788406	0.175427	0.806643	-0.340852	0.658695	-0.299681	0.707713
ENSG00000135622	SEMA4F	1.03552	9.64197e-05	0.226231	0.894421	0.347536	0.442141	-0.139853	0.881673	-0.282203	0.658229
ENSG00000167074	TEF	0.822245	9.65538e-05	-0.162742	0.91358	-0.14591	0.752554	-0.16288	0.79735	0.0368028	0.970469
ENSG00000162191	UBXN1	0.826614	9.72963e-05	-0.0775217	0.983563	0.283471	0.425384	-0.174655	0.778036	-0.164784	0.796851
ENSG00000177885	GRB2	0.445586	9.80168e-05	-0.0681406	0.956462	0.216941	0.177692	-0.167225	0.622272	-0.117478	0.773925
ENSG00000258175		-1.15532	0.000102389	-0.809606	0.049233	-1.249	3.91561e-05	-0.796846	0.0858755	-0.758159	0.0910076
ENSG00000203485	INF2	1.22947	0.000104711	0.0215292	0.996013	0.634388	0.14428	-0.214171	0.833469	0.197844	0.858543
ENSG00000183484	GPR132	0.998362	0.000106233	0.233773	0.876316	0.663805	0.0348198	0.368321	0.52213	0.558848	0.151752
ENSG00000142089	IFITM3	0.873051	0.000109132	0.00674346	0.996152	0.41859	0.19404	-0.308427	0.570137	0.0480479	0.966794
ENSG00000178966	RMI1	-1.15518	0.000110869	0.235138	0.890449	-0.421341	0.340699	0.679137	0.169443	0.116081	0.933069
ENSG00000100983	GSS	0.623232	0.000110869	0.107318	0.938523	0.201493	0.468479	-0.140232	0.758588	-0.138261	0.758905
ENSG00000105357	MYH14	1.13565	0.000110869	-0.608281	0.267774	-0.0579849	0.94663	-0.848622	0.0743429	-0.514595	0.386784
ENSG00000137312	FLOT1	0.642597	0.00011163	-0.000679102	0.999555	0.427989	0.0348198	-0.066614	0.923385	0.113854	0.844624
ENSG00000104047	DTWD1	-1.22632	0.000111687	0.365059	0.724352	0.441496	0.337916	0.624905	0.301056	0.414023	0.588575
ENSG00000113460	BRIX1	-1.05641	0.000112759	0.256807	0.851366	-0.353723	0.435326	0.0872822	0.949177	-0.126719	0.920059
ENSG00000005882	PDK2	0.742534	0.000113924	-0.0821742	0.97799	0.302836	0.3072	-0.0447103	0.968511	0.219034	0.733939
ENSG00000155438	NIFK	-0.772841	0.000115257	-0.321171	0.507108	-0.465701	0.0633917	-0.401588	0.341563	-0.458297	0.184381
ENSG00000100908	EMC9	1.08513	0.000115257	-0.138586	0.976279	-0.363156	0.465567	-0.231111	0.782122	-0.357096	0.559171
ENSG00000091164	TXNL1	-0.78168	0.000120322	0.159105	0.904813	0.246084	0.472924	0.0479275	0.961512	0.112595	0.884276
ENSG00000039319	ZFYVE16	-0.760723	0.000120835	0.29235	0.574101	0.0769427	0.877569	0.441559	0.165904	0.0852835	0.920826
ENSG00000144579	CTDSP1	0.794997	0.000120835	-0.170838	0.89902	0.299729	0.367194	-0.142949	0.826305	0.157389	0.801711
ENSG00000213759	UGT2B11	-5.14361	0.000121122	-1.3756	0.79153	-0.0188378	0.995784	0.526756	0.930422	1.79341	0.54793
ENSG00000111371	SLC38A1	-0.602482	0.000121122	0.11089	0.928442	-0.0478263	0.909839	-0.157413	0.74382	-0.12142	0.827191
ENSG00000128335	APOL2	0.976254	0.000121954	-0.418176	0.503622	-0.360988	0.384025	-0.802752	0.0674911	-0.474556	0.391092
ENSG00000162600	OMA1	-1.03105	0.000123102	-0.132902	0.970119	-0.235577	0.641571	0.221473	0.787597	0.320963	0.613437
ENSG00000088179	PTPN4	-0.835817	0.000123102	-0.0456431	0.996013	-0.14366	0.757364	0.186582	0.775724	0.23404	0.668579
ENSG00000161714	PLCD3	1.06557	0.000124834	-0.0904546	0.985135	0.513478	0.195906	-0.260233	0.748421	0.168746	0.870619
ENSG00000100644	HIF1A	-0.612629	0.00012501	0.526046	0.00927277	0.365882	0.0717992	0.340972	0.201647	0.15203	0.715402
ENSG00000153814	JAZF1	-1.43958	0.000127953	0.406466	0.634252	0.353396	0.497109	0.351194	0.769226	0.290588	0.843481
ENSG00000188559	RALGAPA2	-0.598945	0.00012805	0.0347442	0.99514	0.0812427	0.822705	0.237982	0.492396	0.285504	0.301048
ENSG00000160685	ZBTB7B	1.18105	0.000128244	-0.240165	0.911787	0.136749	0.859323	-0.644133	0.2562	-0.374071	0.620185
ENSG00000125968	ID1	1.25769	0.000128244	-0.202757	0.95468	-0.658283	0.142891	-0.484427	0.50037	-0.839595	0.0609563
ENSG00000214279		1.14757	0.000128837	-0.050254	0.996013	0.0163372	0.990857	0.212022	0.815983	0.284073	0.708425
ENSG00000140416	TPM1	-0.85846	0.000129002	0.547156	0.11837	0.558693	0.0412133	0.40951	0.320965	0.322301	0.464349
ENSG00000141030	COPS3	-0.506455	0.000131199	0.111401	0.880112	-0.154728	0.485484	0.194779	0.495197	-0.12436	0.750033
ENSG00000137824	RMDN3	0.541472	0.000131199	0.0952654	0.933956	0.348335	0.045673	-0.173507	0.631617	-0.029891	0.967297
ENSG00000132635	PCED1A	1.01201	0.000131317	-0.0760085	0.985287	0.368564	0.395902	0.0650785	0.961512	0.0917118	0.940274
ENSG00000144744	UBA3	-0.67539	0.00013263	0.19963	0.764463	0.157421	0.636294	0.319142	0.337332	0.262586	0.454446
ENSG00000196535	MYO18A	0.936798	0.00013263	-0.297753	0.743255	0.475853	0.162666	-0.324614	0.604347	0.299561	0.632056
ENSG00000067141	NEO1	0.420379	0.000133092	0.409925	0.00125803	0.269123	0.0454575	0.327215	0.0681743	0.311	0.0651205
ENSG00000165030	NFIL3	-1.22826	0.000137126	-0.411104	0.651876	-0.261403	0.659776	-0.265548	0.814895	0.130908	0.9348
ENSG00000279508		1.38482	0.000137524	-0.0808253	0.995899	0.137532	0.883435	-0.0460308	0.982343	0.0219978	0.993959
ENSG00000120526	NUDCD1	-0.803208	0.000137668	0.0519649	0.989834	-0.28606	0.395283	-0.130283	0.856941	-0.256664	0.606569
ENSG00000154229	PRKCA	-0.736144	0.000137668	-0.161321	0.896441	-0.357586	0.188903	0.140244	0.855087	0.266881	0.608234
ENSG00000101181	MTG2	0.838976	0.000137668	0.0641517	0.985135	0.385182	0.231803	-0.188929	0.775724	-0.157262	0.832432
ENSG00000278771		1.45295	0.000137668	-0.575112	0.573241	-0.018485	0.992547	-0.838451	0.180974	-0.406991	0.656178
ENSG00000278053	DDX52	-0.70345	0.000139882	0.0734909	0.979155	-0.172623	0.61976	0.0614062	0.943516	-0.0531208	0.950973
ENSG00000244187	TMEM141	1.06701	0.000140525	-0.865995	0.0205811	-0.772298	0.021594	-1.15967	0.00077494	-0.957182	0.00512216
ENSG00000196922	ZNF252P	-0.665768	0.000140634	0.00451077	0.996996	0.0115371	0.986158	0.0356509	0.967115	0.0527662	0.947437
ENSG00000154305	MIA3	-0.900709	0.00014071	0.104057	0.977241	0.401697	0.249119	0.115171	0.897449	0.154435	0.849959
ENSG00000185100	ADSSL1	1.34354	0.00014071	0.432943	0.73785	0.809092	0.0746246	0.0570154	0.972685	0.0874397	0.95571
ENSG00000151332	MBIP	-0.919334	0.000140783	-0.735889	0.0183862	-0.921004	0.000268827	-0.287063	0.670114	-0.197993	0.819171
ENSG00000154310	TNIK	-0.653818	0.000140783	-0.19677	0.775229	-0.0737201	0.864766	-0.0657286	0.926641	-0.0299052	0.970897
ENSG00000139289	PHLDA1	-0.883378	0.000141971	0.170142	0.924029	0.109217	0.845454	0.478748	0.248219	0.172058	0.823506
ENSG00000165949	IFI27	0.964451	0.000141971	-0.142587	0.96231	0.326326	0.448836	-0.482625	0.369579	-0.271462	0.704995
ENSG00000156011	PSD3	-0.866644	0.000144589	-0.204622	0.874444	0.0110417	0.992529	-0.0634438	0.952208	0.134029	0.871719
ENSG00000101144	BMP7	1.16679	0.000146457	-1.26256	0.00045134	-1.7062	2.69939e-08	-1.10623	0.00354614	-1.48133	2.75233e-06
ENSG00000198056	PRIM1	-1.0771	0.000146693	0.318898	0.764117	-1.15379	7.54221e-05	0.68072	0.122657	-0.53479	0.293289
ENSG00000156413	FUT6	-2.93352	0.000147015	0.0636966	0.996013	0.750033	0.386105	0.578055	0.840363	1.42939	0.350438
ENSG00000196998	WDR45	0.593476	0.00014886	-0.122387	0.909212	0.185207	0.500054	-0.2377	0.492396	0.0532308	0.942919
ENSG00000005471	ABCB4	-2.05348	0.000149104	0.724056	0.614174	0.130043	0.926782	1.7138	0.119014	0.98828	0.50588
ENSG00000125995	ROMO1	1.20895	0.000149104	-0.0199768	0.996013	0.459644	0.371259	-0.274777	0.766127	-0.396886	0.565514
ENSG00000182809	CRIP2	1.54579	0.000149622	-0.0882573	0.996013	0.400512	0.609676	-0.317887	0.801997	0.0376998	0.988788
ENSG00000105854	PON2	-0.960569	0.000152894	-0.365935	0.609906	-0.544806	0.104818	-0.108493	0.921723	-0.294173	0.658498
ENSG00000130813	C19orf66	0.784537	0.00015488	-0.0740964	0.98375	0.200437	0.616551	-0.254346	0.699487	0.0264051	0.98461
ENSG00000122483	CCDC18	-1.17357	0.000155597	-0.154422	0.969916	-1.34222	2.05148e-05	0.316924	0.706202	-0.720243	0.137595
ENSG00000152953	STK32B	-3.37628	0.000157019	1.25118	0.586548	0.930654	0.543521	2.81811	0.0552254	2.03228	0.207631
ENSG00000118922	KLF12	-1.6385	0.000157752	0.714301	0.410972	0.000341104	0.999722	1.22317	0.222114	0.19686	0.942252
ENSG00000129128	SPCS3	-0.876557	0.000157752	0.0848028	0.983025	0.147474	0.769693	0.346605	0.472927	0.419325	0.264139
ENSG00000085185	BCORL1	0.896742	0.000160965	0.0174149	0.996013	-0.0102495	0.99306	-0.160682	0.831621	-0.0353731	0.975554
ENSG00000176597	B3GNT5	-1.02029	0.0001616	-0.400532	0.586624	-0.490224	0.204352	-0.298863	0.75225	-0.207678	0.857543
ENSG00000011566	MAP4K3	-0.792493	0.000161648	-0.0580774	0.986919	-0.257761	0.472924	-0.0918515	0.90854	-0.00601636	0.995978
ENSG00000060749	QSER1	-0.914029	0.000164084	0.118566	0.97443	-0.265286	0.545331	0.287235	0.655065	0.148796	0.875279
ENSG00000174080	CTSF	1.19609	0.000164084	-0.17277	0.965753	-0.000805504	0.999369	0.303842	0.79765	0.57567	0.442548
ENSG00000119689	DLST	0.509094	0.000164219	0.105968	0.909156	0.0156688	0.973827	-0.113667	0.80927	-0.0948862	0.855841
ENSG00000213906	LTB4R2	0.884988	0.000164219	0.0965042	0.979155	0.215248	0.638489	-0.0273829	0.984215	-0.200639	0.768973
ENSG00000269900	RMRP	1.34806	0.000164219	0.0666063	0.996013	0.81789	0.0743681	-0.0341349	0.98451	-0.154571	0.923076
ENSG00000146574	CCZ1B	-0.827396	0.000164855	0.031444	0.996013	-0.0222178	0.97763	0.134356	0.856941	0.228344	0.683342
ENSG00000115091	ACTR3	-0.569539	0.000166416	0.108105	0.925629	0.216139	0.371289	-0.00345992	0.996683	-0.136364	0.777013
ENSG00000064933	PMS1	-0.883228	0.0001665	-0.139955	0.95468	-0.511079	0.086179	-0.0153711	0.986925	-0.16134	0.846538
ENSG00000111860	CEP85L	-1.89043	0.000166612	0.325126	0.938523	0.140749	0.916405	0.733639	0.53253	0.262382	0.903902
ENSG00000075151	EIF4G3	1.04329	0.000166612	-0.306368	0.800988	-0.602621	0.116604	-0.52977	0.313278	-0.640928	0.123147
ENSG00000137812	CASC5	-1.19647	0.000166756	-0.421101	0.673344	-1.75932	1.75398e-08	0.00346305	0.99823	-0.953662	0.0153143
ENSG00000173080	RXFP4	1.49096	0.000166976	0.741994	0.355286	1.29277	0.00312291	0.207035	0.87301	0.575388	0.399279
ENSG00000128708	HAT1	-0.825078	0.00016716	0.0159428	0.996013	-0.482298	0.0876972	0.279993	0.57563	-0.124612	0.877778
ENSG00000168234	TTC39C	-1.2142	0.00016838	0.24655	0.902315	-0.0352685	0.973916	0.687913	0.351173	0.259596	0.846767
ENSG00000186088	GSAP	-0.905896	0.00016838	-0.159294	0.938081	-0.777374	0.00376047	-0.0901803	0.939403	-0.143811	0.886079
ENSG00000248712	CCDC153	1.6712	0.00016838	-0.213978	0.977241	0.0651028	0.967648	-0.024304	0.987487	-0.335468	0.800796
ENSG00000107372	ZFAND5	-0.627853	0.000168564	0.297157	0.405681	0.262221	0.300619	0.309414	0.30208	0.36442	0.123147
ENSG00000136267	DGKB	-1.23458	0.000169863	-0.537484	0.490866	-1.07645	0.00303916	0.0775108	0.965448	-0.309555	0.766608
ENSG00000141503	MINK1	0.853484	0.000174881	-0.152454	0.937891	0.227059	0.600301	-0.283539	0.604248	-0.129103	0.882298
ENSG00000150594	ADRA2A	-2.63859	0.000177007	-2.0534	0.0334103	-1.35567	0.162425	-1.11345	0.472301	-0.147945	0.967207
ENSG00000110321	EIF4G2	-0.513551	0.000177258	0.0463384	0.985135	-0.0444925	0.901269	-0.0554538	0.929319	-0.0984627	0.842436
ENSG00000108582	CPD	-0.885192	0.000177775	0.135494	0.959461	0.267387	0.528903	0.429169	0.368786	0.572045	0.0977348
ENSG00000174233	ADCY6	0.808996	0.000177775	-0.069699	0.985135	0.216274	0.598521	-0.171706	0.796664	-0.0952485	0.919161
ENSG00000140526	ABHD2	-0.820509	0.000178794	-0.47927	0.210307	-0.199472	0.63846	-0.310065	0.502818	0.0889903	0.923281
ENSG00000120162	MOB3B	-2.22757	0.000179589	-1.20538	0.255244	-0.439213	0.712643	-0.270687	0.909795	0.34451	0.884616
ENSG00000130758	MAP3K10	1.52909	0.000182134	-0.344793	0.89902	-0.0222221	0.991131	-0.377429	0.729079	-0.566398	0.482453
ENSG00000128203	ASPHD2	-1.3586	0.000182682	0.244155	0.905325	0.940384	0.00630772	0.115901	0.950237	0.972207	0.0616155
ENSG00000167107	ACSF2	0.615409	0.000182682	0.0202398	0.996013	0.0460926	0.919814	0.0754068	0.908709	0.162116	0.736649
ENSG00000101017	CD40	0.853418	0.000186157	0.0841172	0.983025	0.252738	0.545744	-0.307976	0.546485	-0.0631887	0.951606
ENSG00000088970	KIZ	0.945292	0.000186498	-0.135422	0.968019	-0.421442	0.278329	-0.671574	0.059771	-0.359569	0.467601
ENSG00000172292	CERS6	-0.67554	0.000187127	0.00726762	0.996013	-0.296339	0.273782	-0.037168	0.966701	-0.201818	0.633404
ENSG00000072571	HMMR	-1.59922	0.000189642	-0.319635	0.917427	-1.81308	3.90813e-05	0.300857	0.831011	-1.16046	0.0495582
ENSG00000106608	URGCP	0.813354	0.000189642	-0.243859	0.788934	0.0765174	0.894014	-0.481158	0.362868	-0.214373	0.800499
ENSG00000153071	DAB2	-1.23509	0.000191628	-0.725148	0.201772	-0.42577	0.44295	-0.491374	0.530702	-0.321978	0.741969
ENSG00000113532	ST8SIA4	-1.81659	0.000193714	-0.497318	0.779987	-0.373232	0.666475	0.57415	0.645427	0.106681	0.967441
ENSG00000249673	NOP14-AS1	0.820019	0.000194322	-0.0417877	0.996013	0.0675452	0.910195	-0.445687	0.291136	-0.20081	0.767342
ENSG00000167608	TMC4	0.838851	0.000197515	-0.247341	0.79943	0.265863	0.502155	-0.271926	0.60322	0.111941	0.896418
ENSG00000112742	TTK	-1.28502	0.000198146	-0.43706	0.701768	-1.74842	3.58276e-07	0.194259	0.876237	-1.52964	0.000140564
ENSG00000130066	SAT1	-0.805383	0.000198146	-0.157596	0.925514	-0.133733	0.779098	-0.0675147	0.946218	-0.00793587	0.995697
ENSG00000136213	CHST12	0.728936	0.000198146	0.178247	0.867101	0.020497	0.97763	0.105723	0.876237	0.0909116	0.910203
ENSG00000088256	GNA11	1.20913	0.000198378	-0.418304	0.706217	0.0830316	0.927535	-0.636143	0.35534	-0.258902	0.82437
ENSG00000138772	ANXA3	-0.713325	0.000200847	0.478762	0.10418	0.29278	0.319511	0.194126	0.731103	-0.0484661	0.960788
ENSG00000197191	CYSRT1	0.878134	0.000200847	0.485474	0.255244	1.1862	2.56669e-07	0.450719	0.278633	1.11611	2.93678e-06
ENSG00000090006	LTBP4	1.13549	0.000200982	-0.820239	0.0768001	-0.251138	0.686157	-0.91214	0.0352887	-0.664199	0.1516
ENSG00000164111	ANXA5	-0.681744	0.000202144	0.3841	0.244582	0.365349	0.141576	0.461127	0.112572	0.354554	0.246281
ENSG00000110931	CAMKK2	0.567213	0.000202144	-0.0867558	0.959461	-0.0625334	0.873181	-0.414268	0.11271	-0.241099	0.48662
ENSG00000119686	FLVCR2	1.34338	0.00020223	-0.531094	0.625306	-0.238022	0.774492	-0.769082	0.369561	-0.467638	0.669888
ENSG00000167779	IGFBP6	1.68667	0.000203902	-0.961649	0.250459	-0.616326	0.418468	-0.872451	0.277545	-0.91052	0.184113
ENSG00000155254	MARVELD1	0.777116	0.000204349	0.163893	0.909212	0.351399	0.258807	-0.227045	0.683647	0.0646412	0.947437
ENSG00000120699	EXOSC8	-0.814936	0.000205346	-0.049295	0.993479	-0.531382	0.0421729	0.386162	0.414007	0.0897249	0.932709
ENSG00000111666	CHPT1	-0.800084	0.000209479	0.00958607	0.996013	-0.0096846	0.992894	0.332332	0.450296	0.21316	0.69707
ENSG00000259075	POC1B-GALNT4	-1.0635	0.000210409	0.153973	0.962681	0.346278	0.464804	-0.0793278	0.963308	-0.0303016	0.990702
ENSG00000241322	CDRT1	-1.53858	0.000211493	-0.268174	0.907236	0.207047	0.78137	-0.0263549	0.988285	0.30354	0.856652
ENSG00000136870	ZNF189	-1.06891	0.000212062	-0.0824678	0.985135	-0.00328443	0.99676	-0.0638004	0.96445	0.195746	0.838157
ENSG00000184227	ACOT1	1.07769	0.000213178	0.314671	0.806262	0.810525	0.0172255	0.0697746	0.959483	0.1851	0.846538
ENSG00000119326	CTNNAL1	-0.90202	0.000214006	0.158746	0.941877	0.263486	0.5516	0.135068	0.90195	0.396192	0.50361
ENSG00000068745	IP6K2	0.528085	0.000216729	-0.0972248	0.933796	-0.0708278	0.834219	-0.207737	0.510542	-0.203753	0.501646
ENSG00000186895	FGF3	-2.97248	0.000221555	-1.07731	0.538508	-1.22427	0.226089	0.466951	0.880351	0.151988	0.97163
ENSG00000006062	MAP3K14	0.80295	0.000221555	0.345605	0.515892	0.563096	0.0307614	0.17907	0.775521	0.0914421	0.92266
ENSG00000184454	NCMAP	-0.893368	0.000223083	0.41233	0.382812	0.668885	0.0100709	0.704612	0.0745218	0.980084	0.00134448
ENSG00000110492	MDK	1.1915	0.000224908	-0.308944	0.851366	0.191433	0.792782	-0.415536	0.618151	-0.00375287	0.998998
ENSG00000121743	GJA3	1.43608	0.000224921	0.372021	0.854101	-0.036305	0.980639	0.294227	0.847643	-0.00144233	0.999842
ENSG00000060558	GNA15	0.898481	0.000226928	-0.201115	0.89902	0.413122	0.253254	-0.692013	0.185567	-0.256351	0.781932
ENSG00000125746	EML2	1.01143	0.000229477	-0.077001	0.986307	0.533653	0.159947	-0.147836	0.876237	0.0955335	0.935241
ENSG00000215114	UBXN2B	-0.817998	0.000229512	-0.0258884	0.996013	-0.0873463	0.875577	0.25508	0.635291	0.286986	0.543048
ENSG00000204610	TRIM15	1.39144	0.000230643	-0.594715	0.5429	-0.126025	0.899084	-0.938498	0.228921	-0.422674	0.728284
ENSG00000152558	TMEM123	-0.790622	0.000231471	-0.191618	0.879129	-0.565578	0.0287053	0.0421674	0.96818	-0.197598	0.729033
ENSG00000198648	STK39	-0.654272	0.000231871	0.0274313	0.996013	-0.121007	0.749174	-0.274223	0.573665	-0.110104	0.893418
ENSG00000113643	RARS	-0.672212	0.000232109	0.133046	0.920837	-0.0615973	0.896648	0.104744	0.867557	-0.0845969	0.909464
ENSG00000139178	C1RL	0.621204	0.000233279	0.0943756	0.961479	0.360726	0.105007	0.0659141	0.918922	0.291656	0.286555
ENSG00000139618	BRCA2	-1.1796	0.000234905	0.116533	0.983025	-1.20003	0.000386751	0.421435	0.583303	-0.812861	0.0827573
ENSG00000197119	SLC25A29	1.24118	0.000234905	-0.131827	0.981805	-0.086361	0.928065	-0.264085	0.79735	-0.312546	0.731846
ENSG00000205476	CCDC85C	0.821318	0.000235403	-0.0928742	0.979155	0.217644	0.612006	-0.142625	0.840363	-0.117798	0.888054
ENSG00000197971	MBP	-0.444613	0.000237901	0.292559	0.114795	0.695851	1.41655e-09	0.370837	0.0706662	0.598429	6.79902e-05
ENSG00000132953	XPO4	-0.647877	0.000238003	0.125295	0.92415	-0.177838	0.581989	0.275217	0.472174	-0.0471596	0.955547
ENSG00000144895	EIF2A	-0.783245	0.000238941	0.0559933	0.988599	-0.125144	0.792782	0.0534853	0.958477	0.0588834	0.950119
ENSG00000088766	CRLS1	-0.585382	0.000241137	-0.380627	0.113031	-0.580199	0.000501344	-0.163045	0.71208	-0.255913	0.425846
ENSG00000162849	KIF26B	-2.7173	0.000241276	0.918274	0.625306	0.401632	0.781311	0.87768	0.64238	0.302926	0.932293
ENSG00000000460	C1orf112	-0.878053	0.000241276	-0.0319186	0.996013	-0.533367	0.0699091	0.275291	0.653248	-0.294375	0.628902
ENSG00000135220	UGT2A3	-7.09979	0.000242945	-3.7722	0.220029	-2.06993	0.492976	-0.186809	0.98451	1.48408	0.814927
ENSG00000174165	ZDHHC24	1.12038	0.000244593	-0.246632	0.904274	-0.0255933	0.982482	-0.371164	0.601592	-0.533324	0.29717
ENSG00000262246	CORO7	1.25234	0.000245232	0.00846452	0.997342	0.597035	0.23375	-0.501288	0.487388	-0.0920191	0.951865
ENSG00000068400	GRIPAP1	0.626409	0.000246539	0.0728932	0.97799	0.148193	0.658259	-0.134508	0.79146	-0.0782859	0.909464
ENSG00000160993	ALKBH4	0.869106	0.000248582	-0.0451299	0.996013	0.289941	0.479969	-0.0749041	0.943011	-0.00506956	0.997323
ENSG00000143570	SLC39A1	0.686126	0.000249396	-0.00746099	0.996013	0.267454	0.374173	-0.100227	0.886043	0.0472009	0.957539
ENSG00000164946	FREM1	-4.72334	0.000256491	0.913157	0.89902	1.23973	0.536367	3.25785	0.0891716	2.04551	0.404369
ENSG00000103494	RPGRIP1L	-1.01416	0.000256491	-0.202513	0.91358	-0.486804	0.206299	0.325044	0.667277	-0.0175638	0.994543
ENSG00000163795	ZNF513	1.21918	0.000257303	0.0402599	0.996013	0.484892	0.364004	-0.261264	0.805463	-0.0894761	0.953912
ENSG00000139687	RB1	-0.892379	0.000258213	0.148926	0.954003	-0.211095	0.653633	0.331757	0.537901	0.0712734	0.948117
ENSG00000102738	MRPS31	-0.79792	0.000258213	-0.000674341	0.999555	-0.167191	0.687489	0.323796	0.490876	0.24544	0.658602
ENSG00000002330	BAD	1.12189	0.000258213	-0.216969	0.930192	0.149563	0.838367	-0.28495	0.738181	-0.131438	0.920059
ENSG00000203668	CHML	-0.857283	0.000259613	0.132939	0.959461	-0.404915	0.230293	0.122852	0.902965	-0.0463315	0.970897
ENSG00000170522	ELOVL6	-0.851731	0.0002613	0.426974	0.353295	0.507285	0.0845117	0.968525	0.00219416	0.747934	0.0211717
ENSG00000258947	TUBB3	1.82652	0.000265417	-0.0894189	0.996013	0.327991	0.762619	-1.22976	0.439231	-1.07591	0.4959
ENSG00000150347	ARID5B	-0.746211	0.000266464	-0.431343	0.227444	-0.567022	0.0169015	-0.184025	0.825241	-0.295928	0.6329
ENSG00000167280	ENGASE	1.06676	0.000271171	-0.340425	0.771155	-0.2841	0.616879	-0.5915	0.23612	-0.601984	0.163942
ENSG00000129317	PUS7L	-0.911208	0.00027391	0.0901785	0.983457	-0.327005	0.429374	0.307858	0.599933	-0.0275972	0.983744
ENSG00000137393	RNF144B	-1.56534	0.000275648	1.07074	0.0794852	0.647706	0.297448	1.62784	0.0145937	1.10169	0.14188
ENSG00000169607	CKAP2L	-1.0599	0.000276957	-0.208897	0.921489	-1.72506	1.23804e-09	0.0100511	0.992543	-1.13683	0.00103484
ENSG00000275832	ARHGAP23	0.78512	0.000280596	0.661426	0.0199626	1.09109	3.23175e-07	0.743936	0.0558633	0.932083	0.00274136
ENSG00000213240	NOTCH2NL	1.00089	0.000282168	0.307855	0.787262	0.457581	0.265939	-0.031235	0.98451	-0.209402	0.816494
ENSG00000101773	RBBP8	-0.727986	0.000284859	0.0588413	0.985135	-0.479199	0.0527135	0.152262	0.822025	-0.223946	0.678569
ENSG00000004468	CD38	-4.75398	0.000288921	1.23283	0.106537	0.743661	0.349443	1.09811	0.816819	2.4512	0.32331
ENSG00000237765	FAM200B	-1.0906	0.000289286	0.223363	0.904274	0.0634112	0.937649	0.374589	0.620477	0.337179	0.669399
ENSG00000144730	IL17RD	-1.07374	0.000291615	0.112979	0.981805	-0.439935	0.338802	0.286014	0.777172	-0.140659	0.923707
ENSG00000116667	C1orf21	-1.3794	0.000291656	0.318016	0.886681	0.0742205	0.945162	-0.183232	0.901123	-0.0371577	0.98839
ENSG00000147202	DIAPH2	-1.10134	0.00029221	-0.364276	0.74296	-0.76471	0.0380894	0.115506	0.930787	-0.0526761	0.97163
ENSG00000162407	PPAP2B	-0.764319	0.00029221	0.0556624	0.98614	0.352604	0.222548	0.429358	0.251544	0.52554	0.0781464
ENSG00000165629	ATP5C1	-0.70952	0.000294128	0.0849477	0.977241	-0.132641	0.750463	0.143788	0.81162	-0.00620222	0.995697
ENSG00000163655	GMPS	-0.667465	0.000294128	0.12741	0.93164	-0.244245	0.419789	0.302336	0.484417	-0.0870658	0.921781
ENSG00000260658		-6.16741	0.000294239	-1.14295	0.775229	-0.33166	0.897578	-0.473534	0.966002	0.184437	0.990756
ENSG00000170606	HSPA4	-0.563733	0.000294239	0.154725	0.832642	-0.0620752	0.875278	0.111372	0.828379	-0.131821	0.779551
ENSG00000158158	CNNM4	0.63045	0.000295241	-0.261265	0.572938	0.0721434	0.870268	-0.324241	0.295467	-0.134768	0.798987
ENSG00000137285	TUBB2B	1.44982	0.000298853	-0.321468	0.912109	0.118103	0.917436	-0.377433	0.716065	-0.27223	0.833487
ENSG00000013523	ANGEL1	0.692263	0.000302059	-0.0225696	0.996013	-0.0448081	0.934892	-0.152472	0.794684	-0.208163	0.655869
ENSG00000155093	PTPRN2	-1.04799	0.000302784	0.460463	0.389395	1.0026	0.000151071	0.394725	0.650198	0.606073	0.319888
ENSG00000136367	ZFHX2	1.43907	0.00030315	-0.423139	0.828073	0.190074	0.850105	-0.107523	0.95662	-0.0505297	0.981212
ENSG00000168724	DNAJC21	-0.77567	0.000305904	0.169009	0.904274	0.0977154	0.848878	0.224902	0.685759	0.185249	0.7647
ENSG00000149177	PTPRJ	-0.46721	0.000305904	0.194198	0.568654	0.210524	0.272867	0.373449	0.219612	0.255381	0.467601
ENSG00000109452	INPP4B	-0.971911	0.000309731	0.246219	0.868445	0.138553	0.825508	0.468672	0.428115	0.4705	0.371092
ENSG00000106588	PSMA2	-0.712455	0.000309952	0.176104	0.871964	-0.000656914	0.999369	0.237108	0.662995	0.0384344	0.970469
ENSG00000110046	ATG2A	1.12393	0.000311624	-0.319746	0.823928	-0.0279798	0.980639	-0.396867	0.578567	0.000179747	0.999957
ENSG00000097046	CDC7	-0.876791	0.000313219	0.286642	0.724077	-0.318171	0.408464	0.500834	0.2527	0.0789473	0.946446
ENSG00000111671	SPSB2	0.865618	0.000313219	0.282438	0.757687	0.543953	0.0751404	0.0858468	0.932465	0.432883	0.256845
ENSG00000148019	CEP78	-0.84228	0.000320819	0.0480865	0.996013	-0.699607	0.00712774	0.4356	0.338676	-0.422379	0.339246
ENSG00000071994	PDCD2	-0.535742	0.000321512	0.0121258	0.996013	-0.17364	0.49035	0.0351085	0.961512	-0.0555175	0.933069
ENSG00000092203	TOX4	0.361989	0.000321512	-0.035962	0.983563	0.0861791	0.660817	-0.0842832	0.788018	-0.00468843	0.995697
ENSG00000198732	SMOC1	-6.16669	0.000322342	1.95443	0.491649	1.53138	0.442141	2.04293	0.666258	2.0958	0.640664
ENSG00000140563	MCTP2	-0.808925	0.000322342	0.0827233	0.982467	0.116168	0.817171	-0.206218	0.747343	0.00122769	0.999697
ENSG00000169136	ATF5	1.21193	0.000322342	0.0312512	0.996013	0.0773456	0.936684	-0.168166	0.890393	-0.231489	0.83359
ENSG00000185596	WASH3P	0.942966	0.000323196	0.250286	0.849174	0.673953	0.0326246	-0.056516	0.966042	0.0782229	0.948117
ENSG00000170604	IRF2BP1	1.27765	0.000323443	-0.502579	0.627504	0.0892185	0.929657	-0.436735	0.589201	-0.22973	0.84496
ENSG00000228716	DHFR	-0.912392	0.000325984	0.271811	0.798734	-1.11922	1.22835e-05	0.514638	0.234309	-0.717588	0.0293904
ENSG00000089820	ARHGAP4	1.18057	0.00033031	0.0284987	0.996013	0.417432	0.453958	-0.211775	0.841134	-0.20787	0.851205
ENSG00000167635	ZNF146	-0.76254	0.000331142	-0.100776	0.976711	-0.268382	0.453099	-0.03264	0.977673	-0.0354707	0.972075
ENSG00000107821	KAZALD1	1.03504	0.000333215	-0.719365	0.11291	-0.644009	0.0889171	-0.520891	0.336927	-0.453497	0.392762
ENSG00000228065	LINC01515	-4.95026	0.000336266	0.0753983	0.996013	-0.824467	0.47846	1.13546	0.815161	-0.688566	0.937989
ENSG00000100918	REC8	1.15047	0.000336266	0.258008	0.904274	0.55282	0.240296	0.107813	0.93721	0.285073	0.734935
ENSG00000136451	VEZF1	-0.548554	0.000337905	0.0524529	0.98375	-0.0755266	0.831179	0.239096	0.436685	0.0834149	0.88515
ENSG00000187017	ESPN	1.09351	0.000342623	-0.35653	0.771422	-0.0977615	0.905381	-0.263189	0.763751	0.130074	0.920762
ENSG00000159063	ALG8	-0.610547	0.000344303	0.0708387	0.97799	-0.0307924	0.949956	0.209677	0.631813	-0.0758222	0.923281
ENSG00000158773	USF1	0.458493	0.000344303	0.1809	0.614174	0.446425	0.00109531	0.00679639	0.990032	0.140536	0.704593
ENSG00000155962	CLIC2	-5.68998	0.000346265	-1.96716	0.113031	-1.2403	0.297747	2.9784	0.355136	2.41306	0.510478
ENSG00000169247	SH3TC2	0.803172	0.000346265	0.0215578	0.996013	-0.310374	0.400039	-0.314974	0.631602	-0.283049	0.669142
ENSG00000135047	CTSL	-0.722502	0.000347845	-0.356654	0.380828	-0.0276231	0.967184	-0.213109	0.687565	-0.35467	0.328072
ENSG00000073849	ST6GAL1	-3.74496	0.000352421	0.898346	0.806412	0.374291	0.85654	2.83701	0.151346	2.66564	0.14188
ENSG00000130935	NOL11	-0.653483	0.000352421	0.0393054	0.99514	-0.211511	0.497533	0.0670189	0.932465	-0.14414	0.803969
ENSG00000053371	AKR7A2	0.659787	0.000352421	-0.0592847	0.985135	0.299128	0.278809	-0.115017	0.848347	-0.0910182	0.898659
ENSG00000177106	EPS8L2	0.94993	0.000358902	-0.0258688	0.996013	0.515068	0.160281	-0.111376	0.912383	0.191917	0.820846
ENSG00000162076	FLYWCH2	1.1974	0.000358902	-0.181374	0.967354	0.239166	0.740456	-0.545519	0.403916	-0.298376	0.741147
ENSG00000137409	MTCH1	0.615047	0.000361105	-0.0610807	0.98375	0.243226	0.380761	-0.0897401	0.883392	0.0119366	0.992377
ENSG00000071553	ATP6AP1	0.736328	0.000361105	-0.249711	0.740695	0.0108009	0.991131	-0.374226	0.342513	-0.193959	0.729033
ENSG00000125505	MBOAT7	0.928984	0.000361105	-0.544876	0.24979	-0.241746	0.63249	-0.67655	0.114279	-0.433948	0.40507
ENSG00000082497	SERTAD4	-1.83967	0.000361774	-0.597345	0.743322	-1.50904	0.00881289	-0.238331	0.908436	-0.53996	0.719551
ENSG00000115825	PRKD3	-0.843755	0.000361898	-0.225633	0.849006	-0.589567	0.0405151	0.102221	0.907821	-0.13061	0.882582
ENSG00000162980	ARL5A	-0.819885	0.000363301	0.0200512	0.996013	-0.395703	0.227905	0.0557487	0.961092	-0.171348	0.819232
ENSG00000139410	SDSL	1.42579	0.000363301	0.013404	0.996013	0.0631621	0.960851	-0.531138	0.535348	-0.7895	0.192961
ENSG00000137200	CMTR1	0.461111	0.000367392	-0.055312	0.97799	-0.0564792	0.860682	-0.157174	0.65225	-0.103271	0.820258
ENSG00000213722	DDAH2	0.886103	0.00036942	-0.406724	0.505436	0.26321	0.566939	-0.10867	0.906925	0.0914352	0.932709
ENSG00000109113	RAB34	0.704178	0.000371273	-0.21049	0.81046	-0.0714399	0.888383	-0.279027	0.504339	-0.175747	0.741147
ENSG00000007866	TEAD3	0.63509	0.000372064	0.0260516	0.996013	0.447174	0.0380894	0.173564	0.702027	0.236388	0.506814
ENSG00000103485	QPRT	1.21806	0.000374642	-0.544898	0.535031	-0.184408	0.816136	-0.615224	0.340645	-0.450506	0.531748
ENSG00000105523	FAM83E	1.07436	0.000380185	-0.183428	0.955719	0.790291	0.029527	-0.0614153	0.966701	0.525267	0.288922
ENSG00000151414	NEK7	-0.8806	0.000382209	-0.0294684	0.996013	-0.274555	0.538556	-0.0603065	0.962754	0.0089918	0.995697
ENSG00000119632	IFI27L2	0.723432	0.000384093	0.0284891	0.996013	0.447081	0.0889946	0.0184076	0.98451	0.0718221	0.940483
ENSG00000157214	STEAP2	-0.915986	0.00038592	-0.250953	0.84362	-0.171436	0.756332	-0.0154714	0.987277	0.0626828	0.958602
ENSG00000166681	NGFRAP1	0.528702	0.00038787	0.10565	0.925629	0.0877098	0.793277	0.150109	0.712215	-0.0323168	0.965612
ENSG00000164574	GALNT10	-0.884286	0.000388008	0.626849	0.100586	0.284175	0.518391	0.816222	0.0259138	0.329727	0.58291
ENSG00000168056	LTBP3	1.13788	0.000388307	0.36812	0.774919	1.02662	0.00402742	0.373918	0.629889	0.632467	0.195357
ENSG00000196642	RABL6	1.01996	0.000391975	-0.237926	0.89902	0.0802	0.919593	-0.285338	0.704442	-0.253843	0.743227
ENSG00000205593	DENND6B	0.928282	0.000395647	0.343041	0.677089	1.14667	9.30814e-06	0.274489	0.695623	0.912524	0.00261827
ENSG00000156860	FBRS	0.949396	0.000399048	-0.0732908	0.988046	0.367815	0.400118	-0.170713	0.841495	0.00792864	0.995697
ENSG00000170412	GPRC5C	0.859276	0.000401054	-0.514518	0.237523	-0.0970419	0.875823	-0.529799	0.203274	-0.286321	0.616404
ENSG00000100100	PIK3IP1	1.00661	0.000402584	-0.307082	0.809205	-0.00511559	0.995069	0.149609	0.879057	0.460721	0.337416
ENSG00000204227	RING1	0.737317	0.000403035	0.255108	0.72766	0.520459	0.0395702	0.129935	0.861385	0.101801	0.910203
ENSG00000170485	NPAS2	-0.821919	0.00040481	0.672062	0.0258132	0.702803	0.00541946	0.811545	0.00626394	0.540426	0.10516
ENSG00000122565	CBX3	-0.75024	0.00040481	0.0900665	0.97799	-0.330601	0.303678	0.180746	0.764954	-0.102415	0.902036
ENSG00000121064	SCPEP1	0.762867	0.00040481	0.524582	0.110809	0.492236	0.0696273	0.0899698	0.920818	0.0946852	0.923393
ENSG00000184752	NDUFA12	-0.545557	0.000404978	-0.17523	0.76129	-0.132925	0.646622	0.0577513	0.929319	-0.203367	0.54793
ENSG00000176014	TUBB6	1.1077	0.000405709	-0.288461	0.866749	-0.402309	0.452704	-0.675569	0.291136	-0.701581	0.204428
ENSG00000049883	PTCD2	-0.67558	0.00041084	0.0400434	0.99514	-0.246178	0.40242	0.398373	0.237555	0.204975	0.691949
ENSG00000163803	PLB1	-1.66607	0.000412605	0.243648	0.933956	0.439077	0.482935	0.914046	0.365901	0.462813	0.781542
ENSG00000170860	LSM3	-0.782123	0.000413478	0.119044	0.962681	-0.275456	0.4519	0.231681	0.685759	-0.296823	0.534995
ENSG00000128563	PRKRIP1	0.662166	0.000414229	0.0122334	0.996013	0.144946	0.704868	-0.00854262	0.990032	-0.0530869	0.948511
ENSG00000143416	SELENBP1	0.9686	0.00042436	-0.378159	0.642057	0.219916	0.692821	-0.219981	0.7866	0.158446	0.871049
ENSG00000165458	INPPL1	0.759818	0.000424564	0.0868983	0.981187	0.21149	0.605447	-0.110098	0.890632	-0.0905948	0.923253
ENSG00000135506	OS9	0.492935	0.000435397	-0.124241	0.879129	0.20255	0.362719	-0.176551	0.583303	0.0413365	0.947889
ENSG00000135253	KCP	1.51039	0.000435397	-0.637362	0.595764	0.138272	0.902477	-0.361366	0.795248	-0.0254419	0.994895
ENSG00000144366	GULP1	-1.04556	0.000436733	0.482619	0.490989	0.510619	0.22901	0.604487	0.239519	0.771141	0.0482348
ENSG00000115514	TXNDC9	-0.821455	0.000436733	0.09784	0.97799	-0.0302181	0.969837	0.195747	0.810813	0.0744767	0.948511
ENSG00000177119	ANO6	-0.572643	0.000436733	-0.157889	0.843167	-0.302499	0.183322	-0.0252469	0.976248	-0.113213	0.833542
ENSG00000082269	FAM135A	-0.964722	0.000437333	-0.485372	0.406921	-0.786647	0.0125267	-0.439869	0.583051	-0.36279	0.669609
ENSG00000159720	ATP6V0D1	0.814357	0.000437333	-0.0116961	0.996013	0.373664	0.281177	-0.374137	0.45418	-0.21833	0.740617
ENSG00000129911	KLF16	1.36743	0.000437333	-0.333502	0.890653	0.225023	0.798003	-0.824023	0.198314	-0.412855	0.651932
ENSG00000153922	CHD1	-0.858107	0.000438133	0.0274239	0.996013	-0.179833	0.720363	0.134613	0.876237	0.0647428	0.952811
[truncated: 15,166 more rows]
