# Supplementary material for: A p300/GATA6 axis determines differentiation and Wnt dependency in pancreatic cancer models
Source: J Clin Invest. 2022 Jun 15;132(12):e156305. doi: 10.1172/JCI156305 (PMC9197518; doi:10.1172/JCI156305)
Supplement: Supplemental table 4 [file jci-132-156305-s053.xlsx]

## Sheet: Table S4
Supplementary Table S4. Transcription regulator binding enrichment analysis for DE genes in EP300 knockout versus wildtype HPAF-II orthotopic tumors.
Terms with FDR (adjusted p value) < 0.05 are shown. Please refer to the Methods part for more details.

## Sheet: Results
Term	Overlap	P-value	Adjusted P-value	Combined Score	Genes
NUCKS1 24931609 ChIP-Seq HEPATOCYTES Mouse	137/588	6.65134e-13	1.42782e-10	60.0593	RB1;CSE1L;ZFAND5;NR3C1;CLU;ETS1;ICAM1;ELK4;ZFP36;CCND3;SESN1;ARHGDIA;FDXR;EP300;NBN;PRKACA;JUNB;DDX18;MAP2K1;TLE1;MAP2K2;PRKCA;PRKAB1;ATG13;MAPK8IP3;ZFYVE16;PARD3;FKBP8;IL6ST;TLN1;MAX;SHC1;NEDD4L;TGFA;PIK3R1;PLD1;PRKCZ;HIF1A;FOXO1;HSP90B1;MYO6;PIP5K1A;PLCG1;PIP5K1C;SKIL;RAB11FIP3;LYN;SMAD2;PLK3;STAT5B;JUND;GADD45A;NUP153;ARHGAP26;BMP7;SMAD7;NFKBIA;RCAN1;PPP5C;IBTK;CDK6;ID2;GNAQ;REL;UBA3;MAP3K10;C…
KLF4 26769127 Chip-Seq PDAC-Cell line Human	372/2000	1.94598e-15	1.25321e-12	56.2859	CCNJ;PANK1;PWWP2B;RXFP4;JMJD1C;DCAF8;FNBP1L;DCAF5;CCAR1;UBE2L3;ELK4;VSIG2;BSG;HOXA3;AKT1;KIF21A;ATXN7L2;MAP1S;WDR74;DDX10;PRKCA;EML2;EML3;DEPDC1B;EML6;ZNF839;CCNY;RFX7;CLDN9;PARD3;ORAI3;PSME4;ULK3;ACOT2;CD2BP2;ACOT1;NHLRC2;EPHA1;NBL1;TRIM11;FREM2;ACOT4;HOXB6;CASZ1;MGST3;OMA1;MST1R;UBE2J2;PPL;GSPT1;APH1A;CYP27B1;PIP5K1A;TSPAN5;TSPAN2;ZBTB7B;PCK2;SPTBN2;PLK3;JUND;ACE;PMM1;GADD45A;FZD7;RASSF7;MTHFR;…
KLF6 26769127 Chip-Seq PDAC-Cell line Human	370/2000	5.40175e-15	1.73936e-12	54.1727	USP6NL;RB1;IFITM1;EHF;CCNJ;PANK1;PWWP2B;RXFP4;CBLC;JMJD1C;TXNDC12;FNBP1L;CCAR1;UBE2L3;ELK4;RPS6KA5;MPRIP;HOXA3;KIF21A;PDK2;IER2;VPS18;ALG8;REV1;PRKCA;HNF1A;SOX12;GTPBP2;PRKAB1;ISL1;C14ORF80;EML2;EML3;ZNF839;IFI27;CCNY;PPA1;PARD3;ACOT2;ACOT1;TFAM;PRKD2;RBCK1;KIF20B;TRIB2;NBL1;ZNF276;MGST3;OMA1;UBE2J2;EVPL;HIF1A;BRIP1;PIP5K1A;STK38L;TSPAN5;ZBTB7B;SNX7;ST3GAL1;SPTBN2;HEXIM1;EDEM3;PLK3;WNT10A;JUND;PM…
RELA 24523406 ChIP-Seq FIBROSARCOMA Human	230/1182	1.03645e-11	1.11245e-09	43.4966	OXTR;ICAM1;GPBP1;TNFSF10;HOXA3;PRKACA;JUNB;IER2;TBC1D10A;SLC34A2;ST6GAL1;HNF1A;ESCO2;ATG13;UNC13D;CLDN4;CDC37;SUB1;PARD3;PSME1;PSME2;TRIM15;UQCRC2;NHLRC2;EPHA1;NBL1;PTGES;MTMR2;SAR1B;ABCB4;TMTC2;C2CD4A;HIF1A;HSD11B2;CYP27B1;ERI2;NEU1;ST3GAL1;ABCA1;GSDMD;STAT5B;PLK3;EIF2AK3;RAB27A;UPF3B;MTHFR;RASSF9;PTK6;LYZ;EHD2;PPP5C;REL;ADCK3;ATR;ACHE;CD40;CDKN1A;RARG;CLIC4;SERPINA1;AP2A1;BRCA2;TRIOBP;PQBP1;BBC…
SOX2 20726797 ChIP-Seq SW620 Human	438/2564	5.76046e-12	9.27434e-10	38.7277	EHF;AP1S2;MBNL2;DAPK1;FNDC3B;PRKCA;ISL1;EML4;DEPDC1B;CLDN4;NGFRAP1;ASPHD1;MAP1B;PARD3;CLDN7;ACOT2;PRKD2;ATF5;ASF1A;GNE;CFH;MFI2;GATA2;MRPL13;UGT8;HSD11B2;CHST11;FLRT3;PDGFC;MYO6;NUP88;C19ORF33;PLCG1;PROM1;ST3GAL1;ZBTB7C;LYN;B3GALNT1;WNT10A;NEBL;PLK2;FZD7;UPF3B;CGN;NETO2;LYZ;ELL2;EHD2;GJB2;GJB3;TRIP6;SSPN;CDC42SE2;BTG1;SERPINA1;QPRT;PHF6;PRSS23;FAM102B;TNKS1BP1;RIOK2;TEAD3;DUSP4;ARG2;TESC;ANXA5;TI…
CREB1 23762244 ChIP-Seq HIPPOCAMPUS Rat	412/2393	9.43415e-12	1.11245e-09	38.2416	SUV420H2;IPO11;PGAP3;DCAF8;PHAX;ZFYVE1;ELK4;FAM134C;ZFYVE27;GPBP1;FDXR;OBFC1;PRKACA;DUS4L;JUNB;IER2;CHID1;TSPYL2;VPS18;MBNL2;WDR74;RFX1;SOX12;GTPBP2;ISL1;ATG12;SCAMP2;ASPHD1;SARNP;ORAI3;RABL3;PRKD2;RNF121;POM121;MEPCE;ANAPC10;DEDD2;CYB5R4;HSPH1;LTA4H;ZBTB7B;HEXIM1;EDEM3;JUND;PLK2;SETD1A;EIF2AK3;IRF2BP1;MTHFR;LARP4;MAGOHB;ELL2;FAM135A;ATG2A;SASS6;SSPN;REL;FARSB;OGFR;CDKN1A;BTG1;TCF25;CLTB;CYB561D1…
KDM2B 26808549 Chip-Seq DND41 Human	351/2000	4.12234e-11	3.31849e-09	36.611	IFITM3;USP6NL;SUV420H2;RB1;SLC23A2;IFITM1;CCNJ;HDAC10;PANK1;PWWP2B;SPATA20;ISM1;FNBP1L;DCAF5;NADSYN1;CCAR1;ELK4;ZFYVE28;BSG;CHORDC1;CHEK1;PRKACA;ATXN7L2;JUNB;IER2;SAMD11;ZNF281;CIRBP;CSNK1D;HNF1A;C14ORF80;EML2;ADCY9;WDR81;PPA1;PRKD3;CLDN9;TFAM;PRKD2;SIK1;TMEM126B;FLYWCH1;TRIB2;TRIM11;PTGES;BAZ2A;PIK3R2;PIK3R1;UBE2J2;GSPT1;DEDD2;PRDX5;CHST11;TSPAN9;CHST12;ZNF704;ST8SIA4;TNRC18;ZBTB7B;HEXIM1;EDEM3;…
E2F4 21247883 ChIP-Seq LYMPHOBLASTOID Human	498/2998	1.40342e-11	1.29115e-09	36.3072	IPO13;RB1;VPS29;MAPKBP1;NUP107;ATP5C1;SMC3;FNBP1L;C14ORF169;ELK4;SCAMP5;GCSH;TBK1;ZFYVE27;GJA3;VPS35;SAMD11;CHID1;WDR74;DDX10;DNTTIP2;PRKAB1;TMEM80;ADCY9;ASPHD1;CRAMP1L;TMEM79;PSME2;TMEM126B;NHLRC2;ACOT4;RNF121;ZNF276;RNF219;PRKCZ;HIF1A;SULT1A1;PRDX5;CHST11;PIP5K1A;NUP88;RSU1;ZNF267;EXPH5;PLK3;CREBBP;SETD1B;ABCA3;SETD1A;CDC7;NETO2;MAGOHB;MOV10;ASAH2B;TOLLIP;ATG2A;PPT1;SASS6;LGMN;BTG1;C11ORF31;TCF…
ZNF217 24962896 ChIP-Seq MCF-7 Human	276/1522	2.32079e-10	1.06756e-08	35.0508	USP6NL;EHF;TES;EHMT1;IKZF2;ZNF609;GJA3;TMPO;EPHA4;DAPK1;ZNF281;NSMCE2;FNDC3B;MTUS1;WDR75;PRKCA;ACSL3;TM4SF1;INPP4A;INPP4B;CLDN4;DEPDC1B;POR;PARD3;PRR15;TMEM126B;FREM2;LLGL2;MACF1;MGST1;TMTC2;PIK3R1;HIF1A;PPL;UGCG;CHST11;CHST12;MAP2;RDH10;ZNF704;ZNF703;ST8SIA4;TSPAN5;TSPAN2;ST3GAL1;ZBTB7C;SPTBN2;ABCA1;LYN;TMEM184A;PTPRN2;NEBL;TPRG1;FZD7;PLK2;CP;ELL2;STAG1;NCEH1;ID2;MYO5C;ID1;SPATS2L;PSMG1;GTF2IRD1…
FOXA1 26769127 Chip-Seq PDAC-Cell line Human	349/2000	9.74403e-11	6.25151e-09	35.014	USP6NL;TCERG1;MAPKBP1;EHF;PANK3;PANK1;RXFP4;CBLC;JMJD1C;SMC3;FNBP1L;NADSYN1;NUDT4;ELK4;UBASH3B;MPRIP;VSIG2;BSG;CHEK1;HOXA3;OBFC1;VPS35;KIF21A;JUNB;IER2;MBNL2;ZNF281;WDR74;C10ORF54;PRKAB1;INPP4A;ZNF839;PPA1;CLDN9;PARD3;TFAM;TMEM126B;NHLRC2;CCDC82;NBL1;MTMR2;CFH;MGST3;OMA1;PIK3R1;EVPL;HIF1A;RPAP3;UGCG;CYP27B1;RDH10;MYO6;PIP5K1A;NUP88;LTA4H;RSU1;ZBTB7B;SNX7;ST3GAL1;SNX5;PCK2;SPTBN2;HEXIM1;PLK3;RABGA…
GATA6 25053715 ChIP-Seq YYC3 Human	348/2000	1.48937e-10	7.37809e-09	34.2326	USP6NL;EHF;CERK;ACSM3;RXFP4;ATP5C1;DCAF8;FNBP1L;DCAF5;GJA3;KIF21A;THSD7A;ATXN7L2;SEPHS2;JUNB;TBC1D10B;TMPO;ACVR1;ALG8;WDR74;PRKCA;PRKAB1;UNC13D;CLDN4;ZNF839;WDR81;PPA1;CLDN9;KCNQ1;PARD3;CLDN7;PSME1;CD2BP2;PRKD2;TMEM126B;FREM2;CASZ1;MGST3;TSHZ2;TMTC2;BAZ2A;MST1R;EVPL;HIF1A;C12ORF66;UGT8;MYO6;PIP5K1A;MLEC;SURF6;SCAP;NUP88;TNRC18;C19ORF33;RSU1;ZBTB7B;PPARGC1A;ZBED5;PCK2;PLK4;EDEM3;PLK3;RABGAP1L;ACE;…
KDM2B 26808549 Chip-Seq SUP-B15 Human	348/2000	1.48937e-10	7.37809e-09	34.2326	USP6NL;SLC23A2;CCNJ;PWWP2B;FNBP1L;ZC3H12D;ELK4;ZFYVE28;SCAMP4;GJA3;UBASH3B;MPRIP;DPYSL2;GPBP1;PRKACA;TBC1D22A;JUNB;IER2;SAMD11;VPS18;PAQR7;ESCO1;CIRBP;REV1;C10ORF54;SOX12;MAPK8IP3;C14ORF80;HLA-E;PPA1;PRKD3;CLDN9;PARD3;PRR15;PRKD2;SIK1;FLYWCH1;BCORL1;TRIM11;ASF1A;LLGL1;PTGES;EXD3;NUMBL;CASZ1;MFI2;AGAP3;DEDD2;HSPH1;CHST11;TSPAN9;CHST12;ZNF704;ZNF703;TNRC18;PIP5K1C;PLCG1;PROM1;ZBTB7B;ZBED5;ST3GAL2;S…
RACK7 27058665 Chip-Seq MCF-7 Human	344/2000	7.81799e-10	3.35652e-08	31.2191	IFITM3;PANK1;PWWP2B;RXFP4;ATP5C1;JMJD1C;DCAF5;AQP3;C14ORF169;NUDT4;RPS6KA5;AKT1;PRKACA;ATXN7L2;JUNB;TBC1D10B;SAMD11;CHID1;EPHA4;MBNL2;ZNF281;CIRBP;WDR74;RFX1;OVOL1;MAPK8IP3;TMEM80;C14ORF80;EML2;EML3;ZNF839;WDR81;CCNY;ASPHD1;RFX7;PPP1R3B;TMEM79;PRKD2;SIK1;NBL1;CASZ1;MFI2;NEDD4L;TMTC2;PIK3R2;APH1A;HSD11B2;CYP27B1;MIER2;ST8SIA4;ZBTB7B;PCK2;SPTBN2;HEXIM1;JAG2;TMEM184A;EDEM3;GSDMD;PLK3;CREBBP;GADD45A;…
CREM 20920259 ChIP-Seq GC1-SPG Mouse	874/5776	1.06345e-10	6.25151e-09	30.6959	SUV420H2;USP6NL;NUP107;PWWP2B;ATP5C1;EHMT1;FAM134C;ZFYVE28;FAM134A;ZFYVE27;MPRIP;GPBP1;PRKACA;CHID1;DNTTIP2;RFX1;PRKAB1;HDHD3;TMEM80;SCAMP2;EML4;ZFYVE16;ASPHD1;RFX7;PSME4;MEPCE;BAZ2A;AGAP3;GATA2;DEDD2;CYB5R4;HSPH1;PRKAR2B;FIGNL1;MYO6;LTA4H;PIP5K1C;ZBTB7C;JAG2;HEXIM1;EDEM3;LYN;B3GALNT1;CREBBP;PMM1;EIF2AK3;MAGOHB;LARP4;GRIN2D;MOV10;ABTB1;FAM135A;SASS6;PSMG1;AVL9;DZIP3;HEXB;DDA1;NIPBL;MED13;SH3BGRL2…
HNF4A 19822575 ChIP-Seq HepG2 Human	915/6083	1.06781e-10	6.25151e-09	30.5794	USP6NL;MAPKBP1;SCOC;NUP107;KIAA0020;EHMT1;ALKBH7;ZFYVE1;ZC3H12D;SCAMP4;ZFYVE26;ZFYVE27;MPRIP;UBASH3B;DPYSL2;AKT1;DNTTIP2;RFX1;HDHD3;SCAMP2;EML4;CLDN4;RFX7;CLDN9;ORAI3;CLDN7;PSME1;C19ORF66;TMEM126B;RBCK1;UQCRC2;SAR1B;MRPL19;MRPL13;HSPH1;C19ORF33;PIP5K1C;ZBTB7B;PPARGC1A;ZNF267;SULT1A2;HEXIM1;ABCA1;PMM1;EIF2AK3;LARP4;LYZ;CP;GRIN2D;DHFR;MOV10;FERMT1;SASS6;AVL9;PIGN;QPRT;ARHGAP5;TRIOBP;OSBPL10;EEA1;SU…
ELF3 26769127 Chip-Seq PDAC-Cell line Human	342/2000	1.74958e-09	6.62781e-08	29.7785	IPO13;USP6NL;RB1;EHF;CCNJ;PWWP2B;RXFP4;ATP5C1;JMJD1C;DCAF8;IKZF2;FNBP1L;NUDT4;ELK4;RPS6KA5;MPRIP;VSIG2;CHEK1;OBFC1;SEPHS2;TBC1D10B;EPHA4;PAQR7;ZNF281;FNDC3B;DNTTIP2;PRKCA;ACSL3;ATG12;INPP4A;DEPDC1B;WDR81;IFI27;PPA1;RFX7;PARD3;TFAM;PRKD2;NBL1;TRIM11;MTMR2;CFH;MFI2;MGST3;OMA1;PPL;RPAP3;APH1A;CYP27B1;CHST11;ERI2;PIP5K1A;MLEC;ZBTB7B;SNX7;EDEM3;STAT5B;PLK3;GADD45A;PLK2;RASSF7;PYCR2;CDC7;CGN;NETO2;STAM…
ATF3 27146783 Chip-Seq COLON Human	342/2000	1.74958e-09	6.62781e-08	29.7785	SUV420H2;TCERG1;RXFP4;JMJD1C;TXNDC12;ALKBH7;SMC3;NADSYN1;ELK4;RPS6KA5;MPRIP;CHEK1;HOXA3;FDXR;AKT1;BCAP29;VPS35;TBC1D22A;HOXA6;CDK5RAP3;PDK2;IER2;ARRDC1;CIRBP;WDR74;C10ORF54;WDR75;GTPBP2;EML3;CLDN4;ZNF839;PSME4;CLDN7;CD2BP2;ASF1A;PTGES;LLGL2;ZNF276;CASZ1;POM121;NLRX1;TEX264;MFI2;PRKRIP1;MGST1;NEDD4L;BAZ2A;MST1R;GATA2;OSGEP;PIP5K1A;TSPAN5;CEP192;C19ORF33;PCK2;SPTBN2;NAA50;PLK3;JUND;ACE;GADD45A;PLK2…
TCF7 22412390 ChIP-Seq EML Mouse	340/2000	3.85424e-09	1.24107e-07	28.3812	CERK;HDAC10;PANK1;CBLC;CCNC;SPATA20;IKZF2;DCAF5;SMC4;ELK4;ALKBH4;RINL;GPBP1;BSG;DIP2A;ATXN7L2;TBC1D22A;JUNB;IER2;TMPO;PAQR7;ESCO1;NFKBIL1;CIRBP;REV1;PRKAB1;HDHD3;UNC13D;INPP4A;CLDN4;ADCY9;RFX7;CDC37;SUB1;ASPHD2;BCORL1;GNE;RNF121;LLGL2;NLRX1;TMEM161A;TEX264;MEPCE;PRDM15;BAZ2A;TRMT2A;GATA2;PRKCZ;GSPT1;DEDD2;DHX30;CYB5R4;CHST12;GSE1;MLEC;TSPAN5;TNRC18;PIP5K1C;PLCG1;ZBTB7B;ST3GAL1;JAG2;NAA50;TMEM184A…
FOXM1 25889361 ChIP-Seq OE33 AND U2OS Human	175/932	5.07826e-08	1.25784e-06	27.3168	TCERG1;EHF;IPO11;PANK1;GMNN;RTKN2;KIAA0020;IKZF2;SMC3;SMC4;MAEA;BCAP29;FBXO5;SLC25A45;TBC1D22A;AP5S1;PDK2;TMPO;MAGI1;GAS2L3;GIN1;SCAF11;ZNF281;WDR74;SOX12;GTPBP2;ATG13;LENG1;DEPDC1B;POR;TBL1XR1;ILVBL;SARNP;PPIG;KIF20B;HOXB6;PARPBP;TXNDC9;SHC1;GSTCD;MEPCE;COPS7B;HMMR;GATA2;SPATA5;SKA3;HSP90B1;BRIP1;SHARPIN;ERI2;COBLL1;PMVK;CEP192;ECT2;SNX5;EXPH5;IP6K2;HEXIM1;PLK4;CCDC18;STIL;CBX5;CBX3;CAV1;SLC52A3…
CREB1 20920259 ChIP-Seq GC1-SPG Mouse	491/3057	3.33969e-09	1.13198e-07	27.0265	SUV420H2;USP6NL;IPO11;EHF;DCAF8;SMC3;SMC4;ZFYVE1;ELK4;FAM134C;ZFYVE28;ZFYVE27;GPBP1;FDXR;PRKACA;DUS4L;JUNB;CDK5RAP3;IER2;CHID1;VPS18;WDR74;DDX10;RFX1;SOX12;GTPBP2;PRKAB1;HDHD3;ATG12;ASPHD1;PSME4;ASPHD2;UQCRC2;POM121;MFI2;PRKRIP1;ABCB4;MEPCE;AGAP3;SDSL;HSD11B2;CYB5R4;CHST12;PROM1;ST3GAL1;CEP78;HEXIM1;PLK4;BTF3;GSDMD;PLK3;WNT10A;JUND;PLK2;FZD7;EIF2AK3;MAGOHB;LARP4;ELL2;MEX3C;ABTB1;GIPC1;TRIP6;ATG2A…
FOXP1 21924763 ChIP-Seq HESCs Human	584/3724	3.1052e-09	1.11097e-07	26.551	IPO13;MAPKBP1;IPO11;PGAP3;SMC3;DCAF5;ZFYVE1;C14ORF169;ELK4;ZFYVE28;SCAMP5;SCAMP4;ZFYVE26;ALKBH4;PRKACA;IER2;PRKCG;DDX18;VPS18;ZNF282;FNDC3B;REV1;SOX12;AARSD1;GTPBP2;PRKAB1;EML2;UNC13D;DEPDC1B;EML6;ASPHD1;CLDN9;C9ORF69;MAP1B;ACOT2;ASF1A;ZNF276;EXD3;ZNF394;PRKRIP1;ABCB4;MEPCE;CFI;SDR39U1;BAZ2A;ANAPC10;HSD11B2;CHST11;MYO6;PIP5K1A;NUP88;LTA4H;PIP5K1C;ZBTB7B;ST3GAL2;ZNF146;HEXIM1;NAA50;PLK3;JUND;SETD1…
KDM2B 26808549 Chip-Seq SIL-ALL Human	337/2000	1.22347e-08	3.75198e-07	26.365	IPO13;IFITM3;USP6NL;SLC23A2;IFITM1;CCNJ;PANK1;PGAP3;PWWP2B;SPATA20;SMC4;ELK4;ZFYVE28;MPRIP;DPYSL2;CHEK1;AKT1;SEPHS2;JUNB;IER2;SAMD11;TMPO;VPS18;ARSA;CIRBP;WDR74;C14ORF80;EML2;EML6;ZNF839;WDR81;CCNY;PRKD3;CLDN9;C9ORF69;CRAMP1L;FLYWCH2;FLYWCH1;RBCK1;BCORL1;LLGL1;PTGES;ZNF276;MFI2;RNF219;TMTC2;BAZ2A;GATA2;UBE2J2;EVPL;GSPT1;SULT1A1;CHST11;CHST12;ZNF704;ZNF703;TNRC18;PLCG1;ZBTB7B;ZBED5;HEXIM1;JAG2;EDE…
CHD1 26751641 Chip-Seq LNCaP Human	336/2000	1.78392e-08	5.22202e-07	25.7139	IPO13;IFITM3;CCNH;PWWP2B;KIAA0020;ATP5C1;ZDHHC6;SMC3;FNBP1L;DCAF5;CCAR1;ZNF609;TBK1;ZFYVE27;MPRIP;CHEK1;OBFC1;VPS35;SEC62;HOXA6;CIRBP;DNTTIP2;CSNK1D;ARMC7;SOX12;ACSL3;MAPK8IP3;ATG12;C14ORF80;CLDN4;ZNF839;CCNY;PPA1;RFX7;PARD3;ORAI3;CLDN7;UQCRC2;ATP6V0D1;TRIM11;ASF1A;MGST3;NEDD4L;BAZ2A;OMA1;UBE2J2;GSPT1;RPAP3;MYO6;PIP5K1A;TNRC18;ZBTB7B;ST3GAL1;EXPH5;JAG2;TMEM184A;EDEM3;PLK3;JUND;IRF2BP1;SNHG8;PYCR2…
TFAP2C 20629094 ChIP-Seq MCF-7 Human	215/1203	8.79221e-08	2.02221e-06	24.95	NUP107;MTRR;CERK;ZFYVE1;ZNF609;MPRIP;OBFC1;TBC1D22A;TBC1D10A;ST6GAL1;NSMCE2;FNDC3B;MTUS1;PRKCA;HDHD3;INPP4A;CLDN4;ADCY9;PPA1;C7ORF43;SARNP;CRAMP1L;ORAI3;ATP6V0D1;FREM2;LLGL2;SAR1B;AGAP3;PRKCZ;DEDD2;TSPAN9;ZNF704;PIP5K1A;TSPAN5;PLCG1;B4GALNT3;RAB11FIP3;SNX5;ST3GAL2;ATP6V1C2;SPTBN2;PTPRN2;TPRG1;AMMECR1;PPP5C;PTK7;SESTD1;MYO5C;GTF2IRD1;C2CD2L;PHF2;RARG;CLIC4;GMEB2;HEXA;SIPA1L3;PTPRF;PTPRG;RPTOR;FAM1…
SMAD2 18955504 ChIP-ChIP HaCaT Human	325/1936	3.4421e-08	8.86685e-07	24.7042	SUV420H2;EHF;TES;CERK;JMJD1C;SLC4A2;AQP3;SMC2;ELK4;ALKBH4;TBK1;AP1S2;HOXA3;VPS35;HOXA6;JUNB;VPS18;MBNL2;GIN1;ARRDC1;CIRBP;REV1;MTUS1;DNTTIP2;SOX12;OVOL1;TMEM80;ATG12;C14ORF80;TM4SF1;HLA-E;CLDN4;WDR81;PPA1;MAP1B;ZW10;CLDN7;ACOT2;PRR15;NHLRC2;TLN1;NAIP;PTGES;CASZ1;MFI2;PRKRIP1;MGST3;TGFA;NEDD4L;TXN;GATA2;GSPT1;ZNF703;PIP5K1A;TSPAN5;NUP88;SNX7;ZBED5;SNX5;PCK2;RABGAP1L;NEBL;GADD45A;MTHFR;RAB27B;CGN;E…
SMAD3 18955504 ChIP-ChIP HaCaT Human	325/1936	3.4421e-08	8.86685e-07	24.7042	SUV420H2;EHF;TES;CERK;JMJD1C;SLC4A2;AQP3;SMC2;ELK4;ALKBH4;TBK1;AP1S2;HOXA3;VPS35;HOXA6;JUNB;VPS18;MBNL2;GIN1;ARRDC1;CIRBP;REV1;MTUS1;DNTTIP2;SOX12;OVOL1;TMEM80;ATG12;C14ORF80;TM4SF1;HLA-E;CLDN4;WDR81;PPA1;MAP1B;ZW10;CLDN7;ACOT2;PRR15;NHLRC2;TLN1;NAIP;PTGES;CASZ1;MFI2;PRKRIP1;MGST3;TGFA;NEDD4L;TXN;GATA2;GSPT1;ZNF703;PIP5K1A;TSPAN5;NUP88;SNX7;ZBED5;SNX5;PCK2;RABGAP1L;NEBL;GADD45A;MTHFR;RAB27B;CGN;E…
ELK3 25401928 ChIP-Seq HUVEC Human	333/2000	5.39973e-08	1.28794e-06	23.8225	IPO13;IFITM3;CERK;AQP3;ELK4;ZFYVE28;UBASH3B;VSIG2;CHORDC1;CHEK1;PRKACA;HOXA6;JUNB;IER2;EPHA4;ALG8;WDR74;GTPBP2;PRKAB1;TMEM80;C14ORF80;SCAMP2;EML6;ZNF839;RFX7;ORAI3;PRKD2;FLYWCH1;TRIM16;KIF20B;NBL1;TRIM11;HOXB6;SDR39U1;BAZ2A;AGAP3;GATA2;EVPL;GSPT1;CYP27B1;PRDX5;ZNF703;ST8SIA4;PIP5K1A;PLCG1;ZBTB7B;SNX7;ST3GAL1;ST3GAL2;PCK2;SPTBN2;FIS1;GADD45A;FZD7;MTHFR;C9ORF89;NFATC4;MOV10;PPP5C;ID1;ATG2A;SPATS2L;…
SPI1 23547873 ChIP-Seq NB4 Human	504/3198	2.85212e-08	7.98594e-07	23.4663	RB1;VPS29;ZNF175;PGAP3;GMFG;KIAA0020;ZFYVE1;SCAMP5;ZFYVE26;FAM134A;AP1S2;FDXR;JUNB;CDK5RAP3;IER2;DDX18;DNTTIP2;PRKAB1;ATG12;EML2;WDR81;C9ORF69;SARNP;ORAI3;PRR15;ASPHD2;PRKD2;SRFBP1;TMEM126B;POM121;MEPCE;COPS7B;GATA2;C12ORF66;ANAPC10;LYPD8;CYB5R4;HSPH1;CHST11;LTA4H;ZNF267;BTF3;LYN;IRF2BP1;CGN;BBIP1;MAGOHB;C12ORF75;LYZ;BLOC1S5-TXNDC5;GPN1;NFATC4;FERMT1;TRIP6;SASS6;FARSB;OGFR;CDKN1A;BTG1;C11ORF31;AR…
P300 27058665 Chip-Seq ZR-75-30cells Human	330/2000	1.57689e-07	3.50177e-06	22.0223	IPO13;EHF;TES;PANK3;PANK1;THUMPD2;RXFP4;DCAF8;SLC4A2;UBE2L3;ELK4;MPRIP;CHORDC1;OBFC1;KIF21A;ATXN7L2;CHID1;MBNL2;MAP1S;ZNF281;C10ORF54;DNTTIP2;ACSL3;GTPBP2;ISL1;TMEM80;ATG12;ZFYVE16;CCNY;PARD3;PRKD2;SIK1;NBL1;TRIM11;MACF1;CASZ1;CFI;NEDD4L;OMA1;AGAP3;UBE2J2;EVPL;HIF1A;APH1A;ST8SIA4;STK38L;RSU1;PLCG1;ZBTB7B;SNX7;SNX5;SPTBN2;ABCA1;GADD45A;SETD1B;MTHFR;PYCR2;CDC7;NETO2;C9ORF89;MEX3C;NFATC4;MOV10;GJB3;…
SOX9 24532713 ChIP-Seq HFSC Mouse	237/1384	6.48749e-07	1.34772e-05	20.7714	VPS29;SCOC;OXTR;CERK;PWWP2B;EMC10;SLC4A2;ISM1;DCAF5;AQP3;FAM134A;RPS6KA5;GPBP1;CHORDC1;KIF21A;EPHB1;SEPHS2;PAQR7;MBNL2;NSMCE2;MTUS1;PRKCA;RFX1;ACSL3;CYP27A1;DEPDC1B;PPP1R3C;KCNQ1;PARD3;RABL3;NHLRC2;NBL1;PTGES;MACF1;CASZ1;NEDD4L;AGAP3;HIF1A;PPL;FAM160B2;CHST11;TSPAN9;CHST12;FAM192A;TNRC18;SNX7;ST3GAL1;ST3GAL2;ZBTB7C;ATP6V1C2;ABCA1;ACE;FZD7;EIF2AK3;SUCO;DHFR;FAM135A;NCEH1;ID2;GRAP;CORO7;NRP1;ECM1;P…
TRIM28 21343339 ChIP-Seq HEK293 Human	24/90	0.000281665	0.00355671	20.4764	CA12;CDKN1A;ANXA1;IGFBP3;CCDC58;C8ORF4;HTRA1;ARID5B;NTS;PRSS23;ISL1;CRIP1;TM4SF1;ARHGAP23;BST2;KRT19;EFEMP1;FRMD6;TRIM2;COBLL1;ITGAV;SPATA18;PTGES;MXD4
FOXO3 23340844 ChIP-Seq DLD1 Human	130/695	3.3429e-06	6.15094e-05	20.261	EHF;TES;CEP120;GMNN;ZFAND5;THUMPD2;INPPL1;FNBP1L;FGF3;ETS2;RPS6KA5;UBASH3B;DPYSL2;HOXA3;DZIP1L;FAM3D;SLC25A45;EPHB1;PDE8A;MAGI1;VPS18;C11ORF84;EPHA4;HGD;TM4SF1;EML4;DEPDC1B;CLDN4;RAB31;TBL1XR1;TFAM;YTHDC2;STK39;BAZ2A;CACNA1D;AGAP3;TNFRSF11A;PLD1;FOXO1;DEDD2;GPR110;INPP5F;ERI1;MAP2;ZNF703;LLPH;PROM1;IP6K1;ZBED5;NADK;ANKRD28;XRCC5;ZBTB10;KLHL23;H1F0;SH3BP5L;ATR;SLC25A1;POMT2;ASNSD1;CLTB;PTEN;KIAA16…
FOXP3 21729870 ChIP-Seq TREG Human	238/1404	1.35592e-06	2.7288e-05	19.4433	VPS29;NUP107;CCNH;KIAA0020;ZDHHC6;SMC3;ZC3H12D;MTBP;ZFYVE26;GOLGA4;IER2;CDK5RAP3;PDK2;AQR;GIN1;FNDC3B;ATG13;ATG12;C14ORF80;RNF123;POR;WDR81;SUB1;ZW10;SRFBP1;UQCRC2;FLYWCH1;NHLRC2;GNE;RNF121;SAR1B;PRKRIP1;MGST3;MRPL19;COPS7B;NEU1;SURF6;MLEC;LTA4H;ZBTB7B;SNX5;STAM;MAGOHB;AIMP1;SASS6;INTS5;ATG2A;GRB2;DHX29;FARSB;ATR;UBXN1;FASTKD2;PAK1IP1;KIF14;MIA3;PQBP1;KIF15;RPTOR;NUDCD1;SUFU;RARS;DHX16;RIOK2;AP3S…
PRDM5 23873026 ChIP-Seq MEFs Mouse	181/1029	2.73585e-06	5.18203e-05	19.1785	MTCH1;FAM49B;GALNT11;TES;GMNN;ZFAND5;EHMT1;CCNC;SLC4A2;AQP3;SMC2;RPS6KA3;CCND3;SESN1;WWC3;HOXA3;FAM3A;PLS3;NBN;UNC13B;TSPYL2;SH3GLB2;CDKL5;MORC4;DAPK1;PPP1R16A;NSMCE2;MTUS1;EPDR1;THOC2;ESCO2;GTPBP2;POR;ZFYVE16;NGFRAP1;THAP5;ZNF92;TMEM139;BCORL1;TLN1;ASF1A;POM121;MEPCE;ZCCHC9;CD99L2;BRCC3;TXN;MRPL13;FAM160B2;UGCG;CYB5R4;ATXN1;BAG2;ERI1;TSPAN6;ORC3;NEU1;TBC1D13;ABL1;UBE2H;BRPF3;RHBDD2;CCZ1;NUP153;H…
RUNX1 21571218 ChIP-Seq MEGAKARYOCYTES Human	748/5071	5.26486e-07	1.13019e-05	18.2455	SUV420H2;USP6NL;RB1;VPS29;MAPKBP1;SCOC;ZNF175;GMFG;PWWP2B;KIAA0020;ATP5C1;SMC3;DCAF5;C14ORF169;FAM134C;ZFYVE28;SCAMP4;FAM134A;ZFYVE27;DPYSL2;GPBP1;OBFC1;PRKACA;JUNB;CDK5RAP3;IER2;MBNL2;DAPK1;ZNF281;FNDC3B;REV1;WDR75;ARMC7;PRKCA;RFX1;SOX12;EML2;RNF123;EML6;WDR81;RFX7;CLDN9;PARD3;TMEM79;SRFBP1;FREM1;ASF1A;RNF121;ZNF276;EXD3;NLRX1;PRDM15;PRKCZ;MRPL13;ABO;DEDD2;PRDX5;HSPH1;CHST11;PRKAR2B;CHST12;RDH10…
VDR 23849224 ChIP-Seq CD4+ Human	355/2231	2.02394e-06	3.94976e-05	17.621	IPO13;VPS29;TCERG1;MAPKBP1;NUP107;PGAP3;JMJD1C;CCNC;GCC2;DCAF5;SMC2;UBE2L3;FAM134A;GOLGA4;RPS6KA5;DPYSL2;TNFSF10;AP1S2;PDK3;CDK5RAP3;IER2;EIF2A;TMPO;TSPYL2;DDX18;AQR;GIN1;ESCO1;RSAD1;CIRBP;C10ORF54;WDR75;DNTTIP2;MOGS;CSNK1D;C14ORF80;HLA-E;SCAMP2;RNF123;ZNF839;WDR81;SUB1;SARNP;GRWD1;RABL3;UQCRC2;ATP6V0D1;MMADHC;ZNF394;SAR1B;MRPL19;COPS7B;PIK3R2;UBE2J2;MRPL13;ANAPC10;APH1A;HSPH1;CEP192;ZBED5;SNX5;P…
SOX2 27498859 Chip-Seq STOMACH Mouse	320/2000	4.32504e-06	7.52791e-05	16.654	TCERG1;ACSM3;PGAP3;PWWP2B;THUMPD2;RXFP4;GCC2;SLC4A2;IFI35;ZFYVE1;CCAR1;SCAMP5;GOLGA4;RPS6KA5;DZIP1L;AKT1;OBFC1;KIF21A;DIP2A;JUNB;TBC1D10A;IER2;TBC1D10B;CHID1;RSAD1;CIRBP;REV1;MTUS1;PRKCA;HNF1A;OVOL1;CYP27A1;ADCY9;ZFYVE16;ACOT1;ASF1A;LLGL1;GNE;LLGL2;CASZ1;MGST3;CFI;SDSL;DEDD2;FXR2;NEU1;MYO6;INPP5J;PIP5K1A;CEP192;TNRC18;PIP5K1C;EXPH5;GSDMD;XRCC5;AMMECR1;CDC7;STAM;MAGOHB;FERMT1;FAM135A;NCEH1;SESTD1;…
PPAR 26484153 Chip-Seq NCI-H1993 Human	201/1185	9.01274e-06	0.000148826	16.6501	LTV1;EHF;TES;SLC35B4;CCNH;IKZF2;NUDT4;ZFYVE28;GCSH;OBFC1;DUS4L;NSMCE2;FNDC3B;WDR74;MTUS1;ACSL3;EML4;INPP4B;C7ORF43;PRR15;TFAM;KIF20B;EPHA1;PTGES;MTMR2;MGST3;MRPL19;RNF219;TGFA;DEDD2;ERI1;PDGFC;STK38L;TNRC18;C19ORF33;ZBTB7B;ZBED5;CEP78;HEXIM1;ABCA1;FER1L4;TPRG1;GADD45A;PLK2;PTK6;STAM;AIMP1;SASS6;SSPN;CDC42SE2;NRP1;CDKN1A;BHLHE41;AP2A1;PTPRF;EEA1;ANKRD9;PPP3CA;MED13;DHX15;TIMP3;JAK1;DUSP4;CCDC112;C…
GATA3 24758297 ChIP-Seq MCF-7 Human	319/2000	5.89077e-06	9.9833e-05	16.1687	SUV420H2;TES;PANK1;THUMPD2;IKZF2;AQP3;C14ORF169;ZC3H12D;GJA3;BSG;OBFC1;BCAP29;TBC1D10A;GIN1;DAPK1;ZNF281;REV1;WDR74;C8ORF4;ACSL3;CLDN4;ADCY9;PPP1R3C;PPA1;GRWD1;ORAI3;ACOT2;KCTD14;CD2BP2;CCDC82;NBL1;CTXN1;FREM2;PTGES;TMEM161A;PRKRIP1;CFI;MGST1;TMTC2;PIK3R1;EVPL;HIF1A;UGCG;DHX30;FXR2;ZNF707;CHST12;MYO6;ZNF703;PIP5K1A;TSPAN5;TNRC18;C19ORF33;LTA4H;RSU1;B4GALNT3;ZBTB7B;ST3GAL2;PCK2;EXPH5;HEXIM1;BTF3;B…
EGR1 19374776 ChIP-ChIP THP-1 Human	18/68	0.00170352	0.0154516	15.7858	TCERG1;HDAC2;NPM1;MAP2K2;DAPK1;SHC1;DDX10;BRCA1;HMMR;ZFP36;HHEX;KITLG;HAX1;CDK6;SMPD1;ABL1;AKT1;GRB2
MITF 21258399 ChIP-Seq MELANOMA Human	807/5578	3.62076e-06	6.47715e-05	15.4358	USP6NL;MAPKBP1;PWWP2B;KIAA0020;ISM1;ZFYVE1;ZFYVE28;SCAMP4;ZFYVE26;FAM134A;ALKBH4;TBK1;UBASH3B;DPYSL2;GPBP1;CHID1;TMEM80;EML6;ZFYVE16;ORAI3;TMEM126B;UQCRC2;ZNF276;EXD3;MFI2;SDR39U1;GATA2;DEDD2;PRKAR2B;FIGNL1;PIP5K1A;PPARGC1A;EXPH5;ZBTB7C;JAG2;HEXIM1;PMM1;EIF2AK3;LARP4;CP;PSMG1;AVL9;C11ORF31;HEXB;QPRT;BHLHE41;TRIOBP;ARHGAP4;BBC3;OSBPL10;EEA1;SULT1C2;MED13;MECOM;SMPD1;JAK1;DUSP4;ELOVL6;TMC7;TMC4;SUM…
CTNNB1 20460455 ChIP-Seq HCT116 Human	168/988	4.33297e-05	0.000606616	14.3842	EHF;JMJD1C;SPATA20;METRNL;LCLAT1;FAM107B;FAM134C;GOLGA4;TATDN1;LEPR;HOXA3;OBFC1;SLC39A8;SLC16A3;MAGI1;CADPS2;MBNL2;HGD;NFKBIL1;NSMCE2;WDR74;DDX10;MOGS;CSNK1D;PRKCA;MID1;EML4;TOM1L2;INPP4B;FRMD5;FRMD6;RAB31;C1ORF115;TBL1XR1;PARD3;ADAM9;PRKD2;NHLRC2;TNIK;LLGL1;GNE;CUL9;MACF1;DLX2;SHC1;TSHZ2;STK39;TMTC2;TRMT2A;PDS5A;RHOBTB1;C12ORF56;SBNO2;BRIP1;ATXN1;FXR2;RDH10;ZNF704;PDGFC;TSPAN5;MBP;UTP20;TNRC18;P…
FOXO3 22982991 ChIP-Seq MACROPHAGES Mouse	315/2000	1.94659e-05	0.000298477	14.3177	SUV420H2;VPS29;MAPKBP1;MTRR;THUMPD2;ZDHHC6;CCNC;SMC3;SMC2;MTBP;RPS6KA5;GPBP1;FDXR;OBFC1;VPS35;DUS4L;TBC1D10A;NSMCE2;REV1;WDR74;MOGS;ARMC7;AARSD1;SEPP1;ATG12;EML4;RNF123;ZFYVE16;GRWD1;RABL3;PSME2;UQCRC2;ACOT4;RABL6;PARPBP;SAR1B;COPS7B;OMA1;PIK3R1;SKA3;GSPT1;DHX30;FXR2;MIER2;ERI2;MYO6;STK38L;MCMBP;MLEC;SURF6;TSPAN5;RSU1;SNX7;LYAR;CEP78;ABCA1;PLK2;MTHFR;BBIP1;STAM;MAGOHB;GPN1;AIMP1;PARP10;ARMC10;SES…
SMRT 22465074 ChIP-Seq MACROPHAGES Mouse	315/2000	1.94659e-05	0.000298477	14.3177	IPO13;SUV420H2;IPO11;CERK;HDAC10;CCNH;GMFG;RXFP4;DCAF8;ZFYVE1;CCAR1;ZC3H12D;ELK4;SCAMP5;GPBP1;TBC1D22A;PDK2;IER2;MTUS1;ARMC7;GTPBP2;ISL1;SEPP1;TM4SF1;UNC13D;CYP27A1;POR;ADCY9;ZFYVE16;PRKD3;PSME4;PSME2;PRR15;FLYWCH2;SIK1;TRIM16;TLN1;NUMBL;CFH;SAR1B;MGST3;MEPCE;FPR1;UBE2J2;SNX2;CHST11;INPP5F;MICAL1;ST8SIA4;GSE1;MLEC;CEP192;ST3GAL1;HEXIM1;FIS1;PLK2;FZD7;EIF2AK3;CP;DHFR;PPP5C;LPAR6;REL;GRB2;CORO7;AVL…
KDM2B 26808549 Chip-Seq JURKAT Human	315/2000	1.94659e-05	0.000298477	14.3177	IFITM3;USP6NL;CCNJ;PANK1;TXNDC12;SPATA20;FNBP1L;ELK4;ZFYVE28;VSIG2;CHEK1;SEPHS2;HOXA6;JUNB;CDK5RAP3;IER2;SAMD11;TMPO;ARSA;CIRBP;PRKCA;SOX12;EML2;UNC13D;HLA-E;ZNF839;ZFYVE16;CLDN9;PARD3;MAP1B;CRAMP1L;PRKD2;FLYWCH1;NBL1;CASZ1;MGST3;BAZ2A;PIK3R2;GATA2;UBE2J2;RPAP3;CHST11;ST8SIA4;TNRC18;PIP5K1C;ZBTB7B;ST3GAL1;ZBED5;EDEM3;PLK3;WNT10A;JUND;SETD1B;RASSF7;MTHFR;CGN;NETO2;NFATC4;GRIN2D;PARP10;GJB2;FAM135A…
SPI1 23127762 ChIP-Seq K562 Human	227/1389	3.09376e-05	0.000463344	14.2368	IPO11;ZNF175;EHMT1;JMJD1C;ZDHHC6;GCC2;ICAM1;ZNF609;MPRIP;DPYSL2;DIP2A;TBC1D22A;CDK5RAP3;ST6GAL1;DAPK1;C10ORF54;INPP4A;EML6;POR;C7ORF43;KCNQ1;ORAI3;SRFBP1;LLGL2;MACF1;MTMR2;TSHZ2;RNF219;TRMT2A;PRKAR2B;ASL;PLCG1;PCK2;SPTBN2;EDEM3;LYN;PTPRN2;GRIN2D;DHFR;NET1;PARP10;NCEH1;GRB2;GTF2IRD1;CORO7;TECPR1;SLC44A5;STAG3L3;BTG1;UBXN1;HEXB;ARPC1B;CLTB;PTPRJ;AP2A1;IDE;BRCA2;SIPA1L3;ACTR1A;ING2;ADAMTSL4;SLC22A18…
UBF1/2 26484160 Chip-Seq HMEC-DERIVED Human	313/2000	3.45323e-05	0.000505428	13.4453	IFITM3;CCNJ;PANK1;PWWP2B;CBLC;PHAX;TXNDC12;ALKBH7;FNBP1L;UBASH3B;CHEK1;HOXA3;FDXR;OBFC1;PRKACA;JUNB;PDK2;TBC1D10B;SAMD11;PRKCG;PAQR7;MAP1S;WDR74;C10ORF54;DNTTIP2;GTPBP2;TMEM80;EML3;CCNY;RFX7;PARD3;GRWD1;PRKD2;RBCK1;BCORL1;NBL1;TRIM11;RNF121;PTGES;CASZ1;TEX264;MGST1;NEDD4L;TMTC2;BAZ2A;OMA1;MST1R;UBE2J2;PPL;HSD11B2;CYP27B1;HSPH1;MIER2;ST8SIA4;PIP5K1A;TSPAN2;SNX7;ST3GAL2;SNX5;JAG2;EDEM3;CREBBP;ACE;G…
DACH1 20351289 ChIP-Seq MDA-MB-231 Human	270/1698	4.11747e-05	0.000589256	13.43	SUV420H2;VPS29;MAPKBP1;PANK3;MTRR;SPATA20;SCAMP5;MTBP;FAM134A;GOLGA4;ZFYVE27;GPBP1;VPS35;KIF21A;DIP2A;FBXO5;SEC62;JUNB;PDK2;TMPO;EPHA4;MAP1S;RSAD1;REV1;WDR74;C10ORF54;DNTTIP2;PRKCA;PRKAB1;MAPK8IP3;TMEM80;ATG12;UNC13D;WDR81;PSME4;TFAM;TRIB2;GNE;MTMR2;NECAB3;SAR1B;MFI2;MEPCE;COPS7B;OMA1;TXN;C12ORF66;RPAP3;DEDD2;UGCG;CHST11;INPP5F;MLEC;C19ORF33;ST3GAL1;ZNF146;BTF3;JUND;PLK2;ABCA3;IRF2BP1;PTK6;SRPK1;…
NCOR 22465074 ChIP-Seq MACROPHAGES Mouse	312/2000	4.57137e-05	0.000626375	13.022	IFITM3;DCAF8;GCC2;NUDT4;ZC3H12D;ELK4;FAM134C;TBK1;RPS6KA5;UBASH3B;AKT1;JUNB;TBC1D10A;DDX18;MBNL2;PAQR7;WDR75;ARMC7;GTPBP2;SEPP1;EML2;UNC13D;NISCH;CYP27A1;POR;PSME4;ACOT2;SRFBP1;TRIM16;ASF1A;LLGL1;CFH;PRDM15;FPR1;MGST1;COPS7B;BAZ2A;UBE2J2;HIF1A;APH1A;UGCG;CYP27B1;PRDX5;SNX2;CHST11;CHST12;MICAL1;PDGFC;MYO6;ST8SIA4;INPP5J;GSE1;MLEC;NUP88;ZBTB7B;ST3GAL1;NAA50;BTF3;LYN;JUND;PLK2;ABCA3;FZD7;REL;UNC119;…
KDM2B 26808549 Chip-Seq HPB-ALL Human	311/2000	6.02689e-05	0.000808608	12.6073	USP6NL;SLC23A2;TES;PANK1;SPATA20;FNBP1L;DCAF5;SMC4;ICAM1;ELK4;ZFYVE28;RINL;ZFYVE27;UBASH3B;DPYSL2;BSG;AKT1;OBFC1;SEPHS2;JUNB;IER2;SAMD11;TMPO;CHID1;ACVR1;TSPYL2;VPS18;PAQR7;ESCO1;CIRBP;WDR74;DNTTIP2;CSNK1D;RFX1;SOX12;OVOL1;EML2;POR;ZNF839;WDR81;PPA1;PARD3;ORAI3;SIK1;MFI2;MGST3;BAZ2A;PIK3R2;PIK3R1;UBE2J2;GSPT1;DEDD2;SULT1A1;C12ORF56;CHST11;CHST12;ZNF704;MICAL1;ST8SIA4;ZBTB7B;ST3GAL1;ZBED5;EXPH5;HE…
CLOCK 20551151 ChIP-Seq 293T Human	76/407	0.000363482	0.00435713	12.5945	CDKN1A;MIDN;AMD1;COMT;CLU;PTPRG;RBM3;DBP;SUMO1;ADAMTSL4;SLC39A6;AKT1;TIMP3;WDR6;CDK5RAP3;TGM2;SNTA1;ARSA;AQR;DAPK1;ZFR;CIRBP;EDF1;SOX12;NIPSNAP1;PDRG1;ACLY;TUBB2A;PPP1R3C;PITPNM1;RAB34;PPAP2B;ACOT1;ETF1;ITGA6;UQCRC2;TRIB2;H6PD;MGST3;TARS;NEDD9;PLD1;TOB2;NPAS2;HSP90B1;HSPD1;SULT1A1;BCLAF1;SLC25A29;PABPN1;MARVELD1;TSPAN6;PMVK;MKNK2;CKB;SNX5;HEXIM1;ABCA1;MLXIP;TMEM86A;UBE2H;CSNK1A1;GADD45A;PTGES3;NA…
ESR2 21235772 ChIP-Seq MCF-7 Human	78/424	0.000489297	0.00552819	11.9006	OGFR;PLEKHF2;MIDN;ANKRD13D;MTRR;EDC3;KYNU;CLDN23;WWC3;FLVCR2;PLEKHN1;JUNB;UNKL;LMCD1;IER2;TGM2;DENND2C;EDN1;MBNL2;TNFRSF12A;TCF12;ARHGEF16;ENTPD8;C1ORF122;VAV2;BACE1;SLC9A2;TOM1L2;LATS2;CLDN9;PPAP2B;TMEM79;SIK1;TAX1BP3;SGK1;VAMP5;GPRC5C;ACOT4;FREM2;PTGES;MACF1;PRKRIP1;ABHD2;SEMA3B;WBP4;GDPD3;PPL;THBS1;RAD54B;SDCBP;ATXN1;CHSY1;ZNF703;NRIP1;NHS;ST3GAL1;ATP6V1C2;SPTBN2;CA12;OSBPL7;HSPA4;MBOAT1;AKR1C…
CEBPD 21427703 ChIP-Seq 3T3-L1 Mouse	269/1735	0.000238737	0.00313768	10.7346	RB1;SLC23A2;TES;SLC35B4;THUMPD2;ISM1;DPYSL2;CHORDC1;THSD7A;IER2;MBNL2;DAPK1;NFKBIL1;NSMCE2;REV1;FNDC3B;WDR75;SEPP1;TM4SF1;PPP1R3C;KCTD14;TRIB2;MMADHC;MGST3;MGST1;PIK3R1;PPL;HIF1A;RPAP3;BRIP1;HSPH1;FLRT3;CHST12;RDH10;PDGFC;STK38L;FAM192A;TNRC18;ST3GAL1;ST3GAL2;HEXIM1;ABCA1;STAT5B;JUND;PTPRN2;XRCC5;GADD45A;PLK2;SNHG8;CDC7;CP;AIMP1;ID1;CALU;INTS5;AARS;NRP1;FASTKD2;ARPC1B;VLDLR;PRSS23;TRIOBP;ROBO1;EE…
RARG 19884340 ChIP-ChIP MEFs Mouse	71/390	0.001141	0.0113047	10.4313	USP6NL;NRP1;OTUD5;RARG;MIDN;MAST2;INPPL1;TCIRG1;ALKBH7;MSLN;SAT1;RND3;FAM107B;TUBB6;BSG;CHMP1A;TIMP3;ACADM;PGPEP1;JUNB;DUSP4;ARSA;ANXA1;TNFRSF12A;TPM2;SIRT6;SLC39A13;AMPD2;RFX1;RHOF;TYK2;RHOD;TM4SF1;INF2;CTTN;DOK4;PITPNM2;GAS2;TRIM16;SLC25A4;NBL1;GAS8;RHOQ;MATN3;AVPI1;PSMD12;ITIH2;PPM1L;DDX24;SHC1;SRC;FURIN;PIK3R2;LTBP3;GDPD5;NID1;PPL;LTBP1;TSPAN9;EPS8L2;SKIL;TGFB3;CP;MAPK13;SPSB2;CLCF1;CALU;POLR…
SPI1 22790984 ChIP-Seq ERYTHROLEUKEMIA Mouse	300/1962	0.000272681	0.00351213	10.4057	SUV420H2;TCERG1;NUP107;HDAC10;PGAP3;GMFG;ATP5C1;PHAX;GCC2;IFI35;ZFYVE1;SMC2;ELK4;RPS6KA3;RINL;GPBP1;FDXR;OBFC1;ATXN7L2;TBC1D22A;JUNB;CDK5RAP3;IER2;TBC1D10B;TMPO;CHID1;VPS18;PAQR7;CIRBP;WDR75;DDX10;DNTTIP2;CSNK1D;ARMC7;TM4SF5;RFX1;GTPBP2;PRKAB1;MFSD10;INPP4A;DEPDC1B;ORAI3;TFAM;PRKD2;SRFBP1;TRIM16;TLN1;KIF20B;RNF219;OMA1;GSPT1;APH1A;PRDX5;FXR2;HSPH1;INPP5F;ERI1;STK38L;SCAP;NUP88;RSU1;LYAR;PCK2;CEP7…
KDM2B 26808549 Chip-Seq K562 Human	305/2000	0.000290453	0.00359714	10.2948	IPO13;SLC23A2;TES;SLC4A2;FNBP1L;ZFYVE28;UBASH3B;GPBP1;BSG;DIP2A;IER2;SAMD11;ST6GAL1;PAQR7;CIRBP;PRKCA;PRKAB1;HLA-E;ADCY9;PPA1;PRKD3;C9ORF69;SIK1;FLYWCH1;TRIB2;NBL1;PTGES;CASZ1;NECAB3;EPHA10;MFI2;MGST3;PIK3R1;GATA2;UBE2J2;PRKCZ;PPL;DEDD2;CHST11;TNRC18;PIP5K1C;ZBTB7B;ST3GAL1;SPTBN2;EXPH5;JAG2;PLK3;CREBBP;FER1L4;GADD45A;FZD7;EIF2AK3;NETO2;ELL2;PARP10;MOV10;FAM135A;ADCK2;CCDC64B;ID2;ID1;SPATS2L;GRB2;…
DCP1A 22483619 ChIP-Seq HELA Human	127/759	0.000694735	0.00748841	10.1524	IPO13;C11ORF73;DCLRE1A;DCAF8;CASC5;CCNC;SMC3;FRY;FAM134C;MTBP;BSG;JUNB;TBC1D22A;CDK5RAP3;GIN1;RSAD1;DNTTIP2;LENG1;PYGO2;C9ORF69;FRMD8;PRR15L;GRWD1;RBCK1;NHLRC2;STAM2;FTL;ZNF276;NOTCH2;EXD3;LRRC56;PSMD12;UQCRB;SAR1B;GSTCD;MRI1;TRMT2A;MRPL13;HSP90B1;BAG2;MLEC;ASL;ST3GAL2;PCK2;RABGAP1L;PMM1;API5;GADD45A;DENND4A;PLK2;HPS6;STAM;SNHG7;NDC80;GULP1;TBCK;STAG1;H1F0;CNOT7;SH3BP5L;ID2;GNB2;NOXA1;PPT1;CYCS;C…
GATA1 22383799 ChIP-Seq G1ME Mouse	304/2000	0.000372115	0.00435713	9.93791	CERK;GMFG;PWWP2B;CCNC;IKZF2;FNBP1L;UBE2L3;ZFYVE28;RPS6KA3;SCAMP4;ZFYVE26;FAM134A;BSG;TNFSF10;AKT1;FBXO5;CDK5RAP3;TMPO;ARSA;PAQR7;DAPK1;CIRBP;TM4SF5;GTPBP2;OVOL1;EML4;NISCH;PPA1;ORAI3;KCTD14;TFAM;RBCK1;EPHA1;ASF1A;LLGL1;PRDM15;AGAP3;PIK3R1;HSD11B2;FAM160B2;BRIP1;ST8SIA4;GSE1;MLEC;SURF6;TSPAN5;ZBTB7B;TMEM184A;EDEM3;LYN;PMM1;RAB27B;PYCR2;STAM;LARP4;ELL2;LPAR6;GIPC1;TRIP6;SASS6;INTS5;REL;ADCK5;UNC119…
RUNX1 27514584 Chip-Seq MCF-7 Human	304/2000	0.000372115	0.00435713	9.93791	EHF;PWWP2B;ATP5C1;NADSYN1;NUDT4;ELK4;GCSH;ZNF609;MPRIP;PRKACA;ATXN7L2;JUNB;IER2;DDX18;ALG8;REV1;C8ORF4;ENTPD8;PRKCA;C14ORF80;EML2;INPP4A;CLDN4;ADCY9;ZNF839;CCNY;CLDN9;CRAMP1L;PSME4;ACOT1;PRR15;TFAM;SIK1;FLYWCH1;NHLRC2;ACOT4;RNF121;PTGES;LLGL2;EXD3;CASZ1;BAZ2A;CD99L2;PPL;HIF1A;ABO;APH1A;HSD11B2;CHST12;ZNF703;TSPAN5;TNRC18;TSPAN2;B4GALNT3;ZBTB7B;SPTBN2;TMEM184A;ABCA1;LYN;TPRG1;PLK2;SETD1A;PTK6;CGN;…
PADI4 21655091 ChIP-ChIP MCF-7 Human	167/1037	0.000697678	0.00748841	9.71572	CCNH;CASC5;TXNDC12;ZBTB22;AHR;FRY;SMC3;ZFYVE1;TBK1;FDXR;AP1S2;ENPP4;KNTC1;ZNF687;DUS4L;ENPP5;AP2M1;SLC25A46;EIF2A;TMPO;KCMF1;HGD;WDR75;TMEM80;INPP4A;CLDN4;TFAM;TNIK;KIF20B;FREM2;RNF121;NOTCH2;INO80B;UQCRB;SHC1;C11ORF1;CCDC146;ZCCHC9;NEDD4L;TARS;TMTC2;BAZ2A;HMMR;PLD1;MRPL13;GSPT1;HSP90B1;BRIP1;HSPH1;MAN2A2;MBIP;ST8SIA4;PIP5K1A;LTA4H;ZNF267;EDEM3;RABGAP1L;NUP155;XRCC5;SETD1A;NUP153;CDC7;BMP7;GPN1;N…
FOXA2 19822575 ChIP-Seq HepG2 Human	435/2968	0.000461244	0.00530431	9.31419	SMC3;ELK4;ZFYVE27;GJA3;UBASH3B;DIP2A;JUNB;ACOT8;MBNL2;ZNF282;DAPK1;FNDC3B;PRKCA;SOX12;UNC13D;EML4;DEPDC1B;PARD3;PSME4;PSME1;ABCB4;NEDD4L;PRKCZ;HIF1A;CHST12;PDGFC;ST3GAL1;PPARGC1A;EXPH5;EDEM3;ABCA1;NEBL;EIF2AK3;LYZ;ELL2;CP;ATG2A;REL;RAD18;OGFR;CDKN1A;SERPINA1;ARHGAP5;SERPINA4;OSBPL10;SERPINA5;ING2;RFK;TNKS1BP1;JAK1;TEAD3;BRD3;ZNF121;BRD2;MYBPC1;ZNF362;EXOC7;TESC;TCF12;ANXA5;ELOVL6;TMC7;GNL1;BACE1;…
WT1 25993318 ChIP-Seq PODOCYTE Human	501/3464	0.000529577	0.00588013	9.02808	PWWP2B;SMC3;FNBP1L;ZFYVE1;ZFYVE27;EVA1A;MPRIP;DPYSL2;HOXA3;VPS18;MBNL2;DAPK1;DDX10;PRKCA;RFX1;SOX12;ISL1;SCAMP2;DEPDC1B;WDR81;RFX7;MAP1B;PARD3;PLEKHS1;ACOT2;CDIP1;PRR15;NHLRC2;FREM1;FREM2;CFI;NEDD4L;PRKCZ;HSD11B2;CHST11;PRKAR2B;RDH10;PDGFC;MYO6;LTA4H;ST3GAL1;PPARGC1A;ST3GAL2;CEP78;ZBTB7C;HEXIM1;LYN;GSDMD;WNT10A;JUND;NEBL;PLK2;RMDN2;CDC7;BBIP1;ELL2;NFATC4;MOV10;EHD2;GJB2;NPLOC4;SSPN;GTF2IRD1;PLCH1…
GATA4 25053715 ChIP-Seq YYC3 Human	301/2000	0.000763465	0.00793019	8.91487	USP6NL;MAPKBP1;TES;CERK;PGAP3;PWWP2B;CBLC;IFI35;IKZF2;FNBP1L;RPS6KA5;GJA3;VSIG1;THSD7A;TBC1D10B;TMPO;MBNL2;PAQR7;ESCO1;DAPK1;WDR74;C8ORF4;ACSL3;PRKAB1;ISL1;TM4SF1;CLDN4;THAP5;PPA1;CLDN9;SUB1;KCNQ1;PARD3;ORAI3;RNF121;PTGES;MTMR2;SAR1B;TEX264;MFI2;MGST3;CFI;TSHZ2;RNF219;EVPL;ABO;UGCG;CYB5R4;ERI1;ZNF704;PDGFC;MLEC;TNRC18;B4GALNT3;ST3GAL1;ST3GAL2;ATP6V1C2;PCK2;CEP78;HEXIM1;FER1L4;ACE;PTPRN2;NEBL;GADD…
CEBPB 21427703 ChIP-Seq 3T3-L1 Mouse	300/2000	0.000962188	0.0098357	8.58945	IFITM3;USP6NL;RB1;SLC35B4;TXNDC12;ELK4;FAM134C;ZFYVE27;HOXA3;FDXR;JUNB;IER2;TBC1D10B;CHID1;ACVR1;ARSA;MBNL2;GIN1;FNDC3B;MOGS;GTPBP2;PRKAB1;MAPK8IP3;TM4SF1;MFSD10;SCAMP2;EML4;PPP1R3C;PPP1R3B;PARD3;CD2BP2;NHLRC2;TLN1;TRIB2;NBL1;TRIM11;MMADHC;ACOT4;MGST3;MGST1;PPL;HIF1A;BRIP1;CYB5R4;HSPH1;PDGFC;PIP5K1A;TNRC18;PLCG1;SNX7;PPARGC1A;ST3GAL2;PLK4;PLK3;FIS1;FER1L4;XRCC5;GADD45A;STAM;SNHG7;CP;NFATC4;STAG1;…
KDM5B 21448134 ChIP-Seq MESCs Mouse	534/3724	0.000735303	0.00776287	8.55306	VPS29;SCOC;IPO11;NUP107;ATP5C1;EHMT1;DCAF8;SMC3;FNBP1L;SMC4;SMC2;SCAMP5;GCSH;MTBP;DPYSL2;GPBP1;HOXA3;OBFC1;VPS35;PRKACA;HOXA6;DDX18;MBNL2;REV1;WDR75;DDX10;DNTTIP2;RFX1;PRKAB1;ATG12;NISCH;EML6;PARD3;SARNP;CRAMP1L;PSME4;SRFBP1;UQCRC2;HOXB6;ASF1A;RNF121;MTMR2;MFI2;PRDM15;COPS7B;NEDD4L;BAZ2A;HIF1A;ANAPC10;HSPH1;FIGNL1;NUP88;LTA4H;ST3GAL2;CEP78;NAA50;PLK4;BTF3;CREBBP;NEBL;SETD1A;EIF2AK3;UPF3B;CDC7;LAR…
WT1 20215353 ChIP-ChIP NEPHRON PROGENITOR Mouse	253/1663	0.00111685	0.0112383	8.52531	CERK;PANK1;SLC4A2;IKZF2;ZFYVE1;NUDT4;RPS6KA3;CHEK1;PRKACA;EPHB1;HOXA6;TBC1D10A;IER2;FNDC3B;SOX12;OVOL1;EML4;PPP1R3B;KCTD14;PRR15;TMEM126B;NBL1;HOXB6;LLGL1;TEX264;TMTC2;MST1R;PIK3R1;EVPL;GSPT1;HSD11B2;PRDX5;INPP5F;PRKAR2B;MICAL1;PDGFC;GSE1;TSPAN5;PIP5K1C;B4GALNT3;ZBTB7B;ZBTB7C;HEXIM1;TMEM86A;FZD7;NFATC4;SRPK1;MOV10;PPP5C;STAG1;PTK7;DHX29;ARF3;CDKN1A;AP2A1;VLDLR;BBC3;PTPRG;SYNCRIP;PPP3CA;ING2;EPB41…
SMAD4 19686287 ChIP-ChIP HaCaT Human	71/405	0.00309899	0.0246389	8.48628	CDKN1A;TES;BTG1;CERK;GMNN;TNC;PTEN;JMJD1C;PTPRK;ETS2;PLS3;PHLDA1;TGM2;SREBF1;EDN1;MBNL2;ANXA1;GGPS1;ARRDC1;IGFBP3;VPS13C;PPP2R5A;TIMM22;MMP10;RAP2A;B3GNT5;TCP1;AGPS;PRR15;BCAT1;PTGES;ABHD2;GPR87;FURIN;LTBP3;SLC7A1;THBS1;FAM160B2;ABLIM1;ATXN1;MYO6;TAF1A;CLPTM1;ECT2;SKIL;EIF4E;MOAP1;DENND4A;CBX3;GSS;GAD1;AKR1C2;DSTN;GTF2H2;LSM5;SMAD7;CLK2;B3GALTL;NUDT21;KRT19;STK17A;CLCF1;KRT15;ID1;MAP3K14;PVRL2;NF…
XRN2 22483619 ChIP-Seq HELA Human	234/1529	0.0012491	0.0116583	8.43464	LTV1;NUP107;EHMT1;CCNC;ALKBH7;SMC4;UBE2L3;NUDT4;SMC2;SCAMP5;BSG;DZIP1L;OBFC1;FBXO5;ATXN7L2;SEPHS2;IER2;TBC1D10B;PAQR7;ESCO1;CIRBP;DNTTIP2;CSNK1D;RFX1;MAPK8IP3;HLA-E;POR;CDC37;SARNP;TMEM79;PSME1;PSME2;CD2BP2;C19ORF66;KIF20B;CTXN1;NECAB3;MEPCE;PIK3R2;TRMT2A;AGAP3;TXN;GATA2;APH1A;CYB5R4;CHST12;ZNF703;NEU1;ST8SIA4;SURF6;RAB11FIP3;SNX5;GADD45A;EIF2AK3;IRF2BP1;CDC7;SNHG7;CIDECP;SRPK1;FAM135A;NCEH1;ADCK…
DMRT1 23473982 ChIP-Seq TESTES Mouse	309/2072	0.00116658	0.011383	8.29446	RB1;SLC35B4;PANK1;PWWP2B;THUMPD2;JMJD1C;SLC4A2;SMC3;DCAF5;ELK4;SCAMP5;GOLGA4;DPYSL2;GPBP1;FBXO5;PRKACA;SEC62;JUNB;EIF2A;TMPO;TSPYL2;ST6GAL1;ARRDC1;DAPK1;CIRBP;REV1;MTUS1;DNTTIP2;PRKAB1;TMEM80;EML3;NISCH;INPP4A;POR;CDC37;ASPHD2;SIK1;NHLRC2;SPATA18;TRIB2;FREM1;LLGL1;PTGES;MTMR2;TEX264;MEPCE;TSHZ2;PRDM15;NEDD4L;BAZ2A;PIK3R1;GATA2;PRKCZ;HIF1A;DHX30;BRIP1;CHST12;PIP5K1A;TNRC18;RSU1;ZBTB7B;NAA50;CREBBP…
HOXC9 25013753 ChIP-Seq NEUROBLASTOMA BE2-C Human	301/2014	0.00118494	0.0113896	8.29312	LTV1;SCOC;ZNF175;SLC35B4;PGAP3;JMJD1C;PHAX;CCNC;DCAF5;C14ORF169;ZFYVE26;ZFYVE27;DPYSL2;VPS35;KIF21A;SEPHS2;JUNB;PDK2;IER2;EIF2A;ACOT8;AQR;MBNL2;ESCO1;CIRBP;DNTTIP2;ACSL3;POR;THAP5;WDR81;CDC37;MAP1B;SARNP;ACOT2;GUF1;TMEM126B;UQCRC2;NHLRC2;ATP6V0D1;TRIM11;GNE;RNF121;EXD3;MTMR2;TMEM161A;SAR1B;MRPL19;RNF219;SDR39U1;COPS7B;TRMT2A;PRKCZ;OSGEP;APH1A;ZNF707;FLRT3;FIGNL1;ST8SIA4;INPP5J;PIP5K1A;SURF6;FAM19…
CREB1 26743006 Chip-Seq LNCaP-abl Human	299/2000	0.00120767	0.0114373	8.27169	SUV420H2;PANK1;JMJD1C;DCAF8;SPATA20;FNBP1L;DCAF5;ICAM1;ELK4;TBK1;MPRIP;CHEK1;HOXA3;AKT1;PRKACA;ATXN7L2;HOXA6;IER2;TBC1D10B;SAMD11;ZNF281;WDR74;C8ORF4;ARMC7;SOX12;C14ORF80;EML6;CLDN4;ZNF839;IFI27;CCNY;PPA1;RFX7;PARD3;CLDN7;ACOT2;CD2BP2;CTXN1;HOXB6;CASZ1;EPHA10;TEX264;BAZ2A;OMA1;TXN;PIK3R1;GATA2;UBE2J2;APH1A;PIP5K1A;TSPAN5;C9ORF172;B4GALNT3;ZBTB7B;HEXIM1;JAG2;EDEM3;CREBBP;ACE;GADD45A;SLC35E4;FZD7;I…
KLF5 25053715 ChIP-Seq YYC3 Human	298/2000	0.00150956	0.0138879	7.96153	USP6NL;SLC23A2;EHF;SLC35B4;CBLC;ISM1;FNBP1L;NUDT4;SMC2;MPRIP;DPYSL2;GPBP1;CHORDC1;DHRS4L2;TBC1D22A;CDK5RAP3;IER2;UNC13B;DAPK1;CIRBP;WDR74;C10ORF54;C14ORF80;HLA-E;INPP4B;ADCY9;CCNY;CLDN7;PRR15;TMEM126B;NHLRC2;CCDC82;GNE;LLGL2;MTMR2;PRKRIP1;MGST3;TSHZ2;TGFA;TMTC2;TXN;PIK3R1;PRKCZ;PPL;EVPL;C12ORF66;ABO;UGCG;ZNF707;FLRT3;ZNF703;TNRC18;C19ORF33;PIP5K1C;ZBTB7B;HEXIM1;JUND;PMM1;TPRG1;GADD45A;FZD7;SETD1A…
TAL1 20566737 ChIP-Seq PRIMARY FETAL LIVER ERYTHROID Mouse	280/1875	0.00184655	0.0165164	7.7256	SUV420H2;SCOC;IPO11;TES;CCNJ;PANK1;EHMT1;IKZF2;SMC3;AQP3;ZFYVE1;SMC2;ALKBH4;RPS6KA5;UBASH3B;GPBP1;BSG;AKT1;PRKACA;CDK5RAP3;TBC1D10A;IER2;TMPO;VPS18;DAPK1;CIRBP;PRKCA;GTPBP2;PRKAB1;UNC13D;NISCH;DEPDC1B;POR;PPA1;ORAI3;KIF20B;TRIB2;NBL1;ASF1A;MACF1;ABCB4;MGST3;TGFA;COPS7B;NEDD4L;BAZ2A;PIK3R1;GATA2;UGCG;CHST11;INPP5F;PRKAR2B;FIGNL1;STK38L;GSE1;MLEC;RSU1;ZBTB7B;ST3GAL1;ABCA1;GADD45A;MTHFR;RAB27B;CGN;L…
KDM5A 27292631 Chip-Seq BREAST Human	159/1012	0.00262582	0.0214054	7.69614	EHF;IPO11;MTRR;TMEM179B;RTKN2;GCC2;DCAF5;IPO5;ELK4;SESN1;CHEK1;FDXR;CAPN1;ATXN7L2;SLC39A1;PDE8A;FBXW4;PPTC7;ZBTB38;DNAJB12;WDR74;CSNK1D;AARSD1;C14ORF80;C1ORF122;PYGO2;WDR81;TBL1XR1;CD2BP2;TMEM126B;TRIM11;RNF121;MFI2;GMPS;PDS5A;EVPL;CORO1B;OSGEP;GSPT1;NPAT;DHX30;MAN2A2;ZNF704;NEU1;PIP5K1A;TNRC18;ZBTB7B;ECT2;NADK;EDEM3;FDPS;FIS1;ANKRD26;STIL;HSPA4;SETD1B;SETD1A;IRF2BP1;PYCR2;STAM;LSM5;CRLS1;FBXO31;…
MYC 22102868 ChIP-Seq BL Human	128/797	0.00308912	0.0246389	7.66931	USP6NL;GALNT14;DCAF5;ETS1;ICAM1;SCAMP4;ZFP36;RINL;TUBB3;DPYSL2;ARID2;TBC1D22A;JUNB;PDE8A;CHID1;ZNF282;CIRBP;DNAJB12;HMHA1;SOX12;PUS7;EML2;RFX7;TBL1XR1;SIK1;FTL;RNF121;NUMBL;TMEM161A;TMEM123;PMVK;BRIX1;ZBTB7B;NDUFV2;SLC38A2;QSER1;AP1M2;PCK2;BTF3;ANKRD28;ESRRA;SMAD2;WNT10A;KLHDC4;TGFB1;NEK6;ZBTB10;MEX3C;FBXO31;SMAD7;NFKBIA;PPP5C;STAG1;TOLLIP;SCARNA6;CAPRIN1;ID1;DNAJC10;LSM14B;CNOT8;GALK1;RNF187;DID…
PPARA 22158963 ChIP-Seq LIVER Mouse	297/2000	0.00187918	0.0165779	7.65889	SLC35B4;CERK;PANK1;SMC3;FNBP1L;DCAF5;AQP3;ZC3H12D;ZFYVE26;FAM134A;GOLGA4;MPRIP;BSG;FDXR;PRKACA;SEPHS2;PDK2;TBC1D10A;IER2;ARSA;ACOT8;GIN1;DAPK1;RSAD1;ENTPD8;CSNK1D;ARMC7;TM4SF5;HNF1A;PRKAB1;HDHD3;ATG12;CYP27A1;ADCY9;CYP2U1;PPP1R3B;ACOT1;SIK1;EPHA1;MMADHC;ACOT4;LLGL1;CFH;SAR1B;ABCB4;MGST1;COPS7B;NEDD4L;TMTC2;SDSL;UBE2J2;PPL;HIF1A;FXR2;CHST12;TNRC18;PLCG1;ZBTB7C;EDEM3;PLK3;JUND;PMM1;GADD45A;FZD7;IRF…
BRD4 25478319 ChIP-Seq HGPS Human	341/2326	0.00200425	0.0174424	7.47934	EHF;OXTR;TES;CCNH;KIAA0020;ATP5C1;ZDHHC6;TXNDC12;SMC3;MTBP;UBASH3B;DPYSL2;GPBP1;DIP2A;JUNB;CDK5RAP3;EIF2A;GIN1;NFKBIL1;NSMCE2;FNDC3B;C10ORF54;WDR75;DDX10;PRKCA;SOX12;ACSL3;TM4SF1;SCAMP2;EML4;ADCY9;ZNF839;ASPHD2;KIF20B;PTGES;MACF1;MTMR2;MEPCE;FPR1;PIK3R1;UBE2J2;PPL;HIF1A;C12ORF66;UGCG;UGT8;BRIP1;CYB5R4;MAP2;ERI2;PDGFC;ZNF703;GSE1;TNRC18;ST3GAL1;NAA50;ABCA1;EDEM3;RABGAP1L;FER1L4;GADD45A;PLK2;STAM;C…
MAF 26560356 Chip-Seq TH2 Human	296/2000	0.00232971	0.0197412	7.3637	IPO13;USP6NL;VPS29;IFITM1;CCNJ;PANK1;RXFP4;JMJD1C;IFI35;FNBP1L;DCAF5;NADSYN1;ZC3H12D;ELK4;DPYSL2;AKT1;DHRS4L2;ATXN7L2;SEPHS2;TBC1D10A;CHID1;ZNF281;RSAD1;CIRBP;WDR74;GTPBP2;UNC13D;EML3;EML4;CCNY;RFX7;C9ORF69;KCNQ1;PSME1;ULK3;TMEM126B;TRIM16;NBL1;ASF1A;ACOT4;NLRX1;MGST3;TSHZ2;BAZ2A;UBE2J2;SULT1A1;APH1A;CYP27B1;CHST11;PIP5K1A;C9ORF172;ZBTB7B;ST3GAL1;ZNF267;HEXIM1;PLK3;TMEM86A;SLC35E4;RAB27A;MTHFR;PY…
GABP 19822575 ChIP-Seq HepG2 Human	382/2639	0.00255347	0.0210825	7.08876	LTV1;RB1;NUP107;PANK3;SLC35B4;KIAA0020;ZDHHC6;CCNC;GCC2;SCAMP4;FAM134A;ALKBH4;TBK1;ZFYVE27;DPYSL2;GPBP1;CHORDC1;OBFC1;FBXO5;TBC1D22A;JUNB;TBC1D10B;CHID1;DDX18;ALG8;ACOT8;AQR;ZNF281;CIRBP;DNTTIP2;ARMC7;RFX1;SOX12;AARSD1;ACSL3;PRKAB1;MAPK8IP3;HDHD3;C14ORF80;MFSD10;EML3;ZFYVE16;THAP5;PPA1;CLDN9;C7ORF43;C9ORF69;CDC37;PSME1;CD2BP2;TFAM;FLYWCH2;FLYWCH1;RBCK1;TLN1;ATP6V0D1;KIF20B;CCDC82;CASZ1;MTMR2;POM1…
FLI1 21571218 ChIP-Seq MEGAKARYOCYTES Human	805/5834	0.0022469	0.0192934	6.95737	MAPKBP1;SCOC;NUP107;PGAP3;GMFG;KIAA0020;ATP5C1;EHMT1;FAM134C;ZFYVE28;SCAMP4;ALKBH4;ZFYVE27;MPRIP;UBASH3B;DPYSL2;DNTTIP2;RFX1;PRKAB1;EML2;SCAMP2;ZFYVE16;NGFRAP1;PSME4;TMEM79;ZNF276;EXD3;MTMR2;MFI2;SDR39U1;COPS7B;BAZ2A;MRPL13;CYB5R4;PRKAR2B;LTA4H;PIP5K1C;RSU1;ZBTB7B;ZNF267;ZBTB7C;HEXIM1;LYN;NEBL;ABCA3;MAGOHB;GRIN2D;ABTB1;SASS6;AVL9;ARF3;HEXA;LRRC6;ARHGAP4;BBC3;DDA1;OSBPL10;PQBP1;EEA1;NIPBL;DUSP4;CH…
EGR1 20690147 ChIP-Seq ERYTHROLEUKEMIA Human	853/6207	0.0024364	0.0203771	6.84245	SUV420H2;MAPKBP1;SCOC;GMFG;KIAA0020;ALKBH7;ZFYVE28;SCAMP4;ALKBH4;TBK1;ZFYVE27;GPBP1;AKT1;PRKACA;SAMD11;CHID1;ZNF282;RFX1;SCAMP2;CLDN9;CRAMP1L;CLDN7;RBCK1;ZNF276;MFI2;COPS7B;BAZ2A;GATA2;DEDD2;HSD11B2;HSPH1;PRKAR2B;RDH10;FIGNL1;C19ORF33;PIP5K1C;RSU1;ZBTB7B;EXPH5;JAG2;HEXIM1;ABCA2;CREBBP;PMM1;ABCA3;GRIN2D;MOV10;SASS6;LGMN;ARF3;ACHE;PIGQ;LRRC6;TRIOBP;BBC3;EEA1;NIPBL;SMPD1;JAK1;RING1;ZNF480;SLC39A13;S…
FOXM1 26100407 CHIP-SEQ Hek293 flp-in Human	285/1934	0.00355975	0.0269703	6.8047	LTV1;SLC23A2;IPO11;ZNF175;TES;DCAF8;IKZF2;SMC3;ZFYVE1;NUDT4;ZNF609;GPBP1;DIP2A;FBXO5;ATXN7L2;SEPHS2;CDK5RAP3;IER2;SAMD11;TMPO;TSPYL2;EPHA4;NSMCE2;WDR74;MTUS1;ARMC7;PRKCA;C14ORF80;EML2;EML4;CYP27A1;CLDN4;ZNF839;WDR81;CCNY;RBCK1;NHLRC2;BCORL1;TRIB2;TRIM11;NUMBL;NEDD4L;BAZ2A;PIK3R2;PIK3R1;EVPL;GSPT1;DEDD2;UGCG;RDH10;MYO6;ZNF703;MLEC;TSPAN5;TNRC18;ZBTB7B;ZBED5;ST3GAL2;EXPH5;HEXIM1;PLK4;EDEM3;STAT5B;W…
E2A 27217539 Chip-Seq RAMOS-Cell line Human	294/2000	0.00353689	0.0269703	6.79533	SUV420H2;CBLC;PHAX;ICAM1;FAM134C;SCAMP5;GCSH;ZFYVE26;DUS4L;TBC1D22A;SEPHS2;TBC1D10A;IER2;TBC1D10B;TSPYL2;VPS18;WDR74;C10ORF54;RFX1;PRKAB1;C14ORF80;SCAMP2;EML4;CYP27A1;INPP4A;POR;EML6;WDR81;CYP2U1;CLDN9;PARD3;ORAI3;CD2BP2;ACOT1;PRKD2;UQCRC2;TRIB2;NUMBL;NECAB3;PRDM15;C2CD4A;OMA1;DEDD2;SULT1A1;ZNF707;CHST12;ZBTB7B;ST3GAL2;HEXIM1;ABCA1;LYN;PLK3;CREBBP;WNT10A;FER1L4;JUND;PTPRN2;GADD45A;SETD1B;C9ORF89;…
TP53 23651856 ChIP-Seq MEFs Mouse	455/3193	0.00314887	0.0247302	6.73001	SUV420H2;RB1;MAPKBP1;SMC3;ZFYVE28;MPRIP;AKT1;JUNB;DDX18;MBNL2;DAPK1;FNDC3B;REV1;PRKCA;RFX1;UNC13D;NISCH;CLDN4;RFX7;CRAMP1L;PRKD2;RBCK1;FREM2;GNE;POM121;PRKRIP1;COPS7B;NEDD4L;SDSL;CHST11;PRKAR2B;PDGFC;PIP5K1C;RSU1;PLCG1;ZBTB7B;ST3GAL2;JAG2;GSDMD;PLK3;PMM1;PLK2;PCDHGA10;EHD2;ABTB1;PCDHGA11;PPP5C;SSPN;PLCH1;PAM;RAD18;CDC42SE2;PHF2;CDKN1A;BTG1;PIGQ;BHLHE41;PRSS23;BBC3;DDA1;GPR132;MECOM;ADAMTSL4;ANXA6…
MECOM 23826213 ChIP-Seq KASUMI Mouse	287/1951	0.00379555	0.0284225	6.713	IFITM3;SUV420H2;TCERG1;SCOC;TES;CERK;GMFG;JMJD1C;SMC4;ICAM1;ELK4;SCAMP4;RPS6KA5;TNFSF10;SEPHS2;JUNB;IER2;ACOT8;MBNL2;PAQR7;ESCO1;NFKBIL1;MTUS1;WDR75;DNTTIP2;RFX1;HDHD3;UNC13D;SCAMP2;EML4;INPP4A;DEPDC1B;ZFYVE16;CCNY;PRKD2;TRIM16;UQCRC2;TLN1;TRIM11;GNE;NLRX1;MGST3;RNF219;BAZ2A;DEDD2;APH1A;UGCG;CHST11;PRKAR2B;MICAL1;ST8SIA4;PIP5K1A;MCMBP;GSE1;TNRC18;ASL;RSU1;ST3GAL1;PCK2;HEXIM1;ABCA3;SETD1A;EIF2AK3;…
KLF4 18555785 ChIP-Seq MESCs Mouse	354/2444	0.0035555	0.0269703	6.68791	IPO13;IFITM3;RB1;NUP107;CBLC;SPATA20;ALKBH7;FNBP1L;ZFYVE1;SMC2;RPS6KA3;TBK1;RPS6KA5;DPYSL2;OBFC1;PDK3;FBXO5;PRKACA;JUNB;IER2;TMPO;ACOT8;ARRDC1;NSMCE2;REV1;ARMC7;RFX1;SOX12;GTPBP2;PRKAB1;UNC13D;CYP27A1;POR;CLDN4;PARD3;PSME4;PRR15;TRIM15;TMEM126B;NBL1;LLGL1;TEX264;COPS7B;PIK3R1;PPL;EVPL;APH1A;CHST11;CHST12;MICAL1;MIER2;GSE1;LYAR;SNX5;CEP78;HEXIM1;BTF3;PTPRN2;ABCA3;RASSF7;MTHFR;SRPK1;MOV10;ABTB1;STA…
EOMES 21245162 ChIP-Seq HESCs Human	145/932	0.0056479	0.0391102	6.61422	IFITM3;IFITM1;TES;JMJD1C;IFI35;NADSYN1;ESPN;SMC4;TM7SF2;GCSH;RPS6KA3;ZFYVE26;ZNF609;TBK1;EFEMP1;KIF21A;MAP3K9;CAPN1;PDK2;FBXW4;MAP2K1;MBNL2;TPM2;IGFBP3;TPM1;MID1;ACLY;GPRIN2;FRMD6;ZNF839;TIPRL;TMEM126B;IL6ST;NBL1;LLGL1;MACF1;PSMD12;USP54;MGST1;PPL;CYP27B1;TMEM123;HSPH1;FXR2;MAP2;KIAA1522;NUP88;RSU1;IGFBP6;RAB11FIP3;HEXIM1;NEK8;ESRRA;B3GALNT1;STAT5B;KLHDC4;STIL;DENND4A;MTHFR;PYCR2;DNAJC15;NET1;MOV…
ISL1 27105846 Chip-Seq CPCs Mouse	235/1576	0.00455382	0.0329512	6.58141	IPO13;TXNDC12;ISM1;IKZF2;SMC2;GPR173;UBASH3B;ATXN7L2;TBC1D22A;JUNB;IER2;ACVR1;UNC13B;EPHA4;FNDC3B;ISL1;EML2;RFX7;KCTD14;TFAM;SIK1;FREM1;LLGL2;MACF1;CASZ1;BAZ2A;AGAP3;DEDD2;HSD11B2;FLRT3;FIGNL1;MICAL1;STK38L;MLEC;TNRC18;PIP5K1C;ZBTB7B;HEXIM1;TMEM184A;ABCA1;RABGAP1L;FZD7;SETD1A;IRF2BP1;RAB27B;NFATC4;ID2;GIPC1;C2CD2L;FARSB;NRP1;SYNM;CDKN1A;WDR45;PRSS23;PTPRF;BBC3;ROBO1;PPP3CA;MECOM;ZMYM3;RFK;CLDN23;…
TCF21 26020271 ChIP-Seq SMOOTH MUSCLE Human	293/2000	0.00433119	0.0316965	6.52201	SUV420H2;IFI27L2;EHF;CERK;PWWP2B;DCAF5;AQP3;OBFC1;DHRS4L2;TBC1D22A;JUNB;MBNL2;CIRBP;FNDC3B;C10ORF54;CSNK1D;TM4SF5;RFX1;SOX12;ACSL3;SCAMP2;WDR81;CYP2U1;PPP1R3C;CCNY;CLDN9;C9ORF69;PSME4;ATF5;ATP6V0D1;EPHA1;PTGES;NUMBL;FPR1;MGST1;GATA2;PPL;HIF1A;C12ORF66;RPAP3;HSPH1;CHST11;TSPAN9;ERI1;PDGFC;C19ORF33;LTA4H;ST3GAL1;ST3GAL2;HEXIM1;TMEM184A;PLK3;JUND;ABCA6;XRCC5;SLC35E4;PTK6;CDC7;STAM;ELL2;NFATC4;EHD2;F…
CTCF 21964334 ChIP-Seq BJAB-B Human	293/2000	0.00433119	0.0316965	6.52201	MAPKBP1;HDAC10;DCAF8;SLC4A2;IKZF2;ICAM1;ELK4;VPS35;CDK5RAP3;PDK2;VPS18;EPHA4;ST6GAL1;RSAD1;CIRBP;REV1;C10ORF54;CSNK1D;POR;ZNF839;PPP1R3C;PPA1;PPP1R3B;TFAM;SIK1;ATP6V0D1;TRIB2;CTXN1;HOXB6;NLRX1;TEX264;MEPCE;CFI;TMTC2;BAZ2A;PIK3R2;OMA1;SDSL;APH1A;HSD11B2;CHST11;FIGNL1;ST8SIA4;PIP5K1A;PIP5K1C;ST3GAL1;ABCA1;PLK3;ABCA2;FIS1;JUND;IQSEC2;PLK2;IRF2BP1;CGN;NETO2;NFATC4;DHFR;MOV10;STAG1;ADCK2;ATG2A;ADCK5;G…
GATA1 19941827 ChIP-Seq MEL Mouse	270/1834	0.00475605	0.0340322	6.43964	SUV420H2;EHF;ICAM1;ZFYVE28;ALKBH4;ZFYVE27;UBASH3B;BSG;CHORDC1;AKT1;OBFC1;TBC1D22A;PAQR7;CSNK1D;PRKCA;PRKAB1;UNC13D;EML3;RNF123;DEPDC1B;POR;ADCY9;CDC37;PARD3;ORAI3;PSME2;TRIM15;MACF1;MTMR2;MGST3;MEPCE;TGFA;NEDD4L;PIK3R2;GATA2;SDSL;PRKCZ;APH1A;PRKAR2B;ST8SIA4;PIP5K1A;GSE1;TSPAN5;ST3GAL1;ST3GAL2;TMEM184A;ABCA1;PTPRN2;GADD45A;MTHFR;PYCR2;ELL2;SRPK1;MOV10;NPLOC4;TRIP6;PAF1;GRB2;CORO7;ARF3;ACHE;NRP1;EC…
P63 26484246 Chip-Seq KERATINOCYTES Human	292/2000	0.00528217	0.0373815	6.25584	RB1;PANK1;CBLC;GCC2;DCAF5;NADSYN1;ZFYVE1;CCAR1;ELK4;TBK1;UBASH3B;BSG;CHORDC1;DZIP1L;VPS35;DIP2A;DHRS4L2;JUNB;MBNL2;PAQR7;CIRBP;C10ORF54;HNF1A;ACSL3;OVOL1;TMEM80;NISCH;RFX7;ORAI3;TMEM79;TFAM;ATP6V0D1;SPATA18;KIF20B;NBL1;TRIM11;POM121;NLRX1;TGFA;PIK3R2;MST1R;DEDD2;C12ORF56;CYP27B1;CHST11;CHST12;FIGNL1;MIER2;PIP5K1A;TSPAN5;PLCG1;RAB11FIP3;PCK2;HEXIM1;JAG2;NAA50;BTF3;PLK3;WNT10A;PLK2;IRF2BP1;RAB27B;P…
ETS1 20019798 ChIP-Seq JURKAT Human	238/1607	0.00595688	0.040811	6.20113	IPO13;IPO11;ZNF175;NUP107;SLC35B4;PANK3;CCNH;KIAA0020;ZFYVE1;ZFYVE28;SCAMP4;ALKBH4;FDXR;IER2;PRKCG;DDX18;AQR;GIN1;NFKBIL1;WDR74;WDR75;DNTTIP2;ESCO2;PRKAB1;C9ORF69;ZW10;GRWD1;TMEM79;RABL3;GUF1;CD2BP2;SRFBP1;UQCRC2;RNF121;ZNF394;PRKRIP1;MGST3;MRPL19;SDR39U1;TRMT2A;MRPL13;GSPT1;APH1A;DHX30;HSPH1;SURF6;NUP88;LTA4H;ZBTB7B;ST3GAL2;SNX5;HEXIM1;EDEM3;FIS1;XRCC5;IRF2BP1;MAGOHB;GRIN2D;SASS6;RAD18;FARSB;ZNF…
SMARCA4 23332759 ChIP-Seq OLIGODENDROCYTES Mouse	362/2522	0.00559397	0.0391102	6.08005	USP6NL;EHF;CERK;CCNH;EHMT1;JMJD1C;IKZF2;DCAF5;NUDT4;ZFYVE26;GOLGA4;UBASH3B;DPYSL2;THSD7A;EPHB1;ACVR1;EPHA4;ST6GAL1;MBNL2;DAPK1;NSMCE2;MTUS1;WDR75;CSNK1D;PRKCA;HNF1A;ISL1;SEPP1;MAPK8IP3;INPP4A;PPP1R3C;CCNY;PPA1;RFX7;SUB1;PARD3;MAP1B;SARNP;PSME4;TMEM126B;NHLRC2;KIF20B;CCDC82;TRIB2;FREM1;ASF1A;GNE;NUMBL;MTMR2;ABCB4;RNF219;TGFA;NEDD4L;TMTC2;OMA1;SKA3;PRKCZ;HIF1A;UGT8;DHX30;SNX2;CHST11;INPP5F;FLRT3;MA…
NCOR1 26117541 ChIP-Seq K562 Human	291/2000	0.0064156	0.043491	5.99673	IPO13;SLC35B4;JMJD1C;GCC2;AQP3;UBE2L3;GOLGA4;TBK1;VSIG1;BSG;KIF21A;DIP2A;FBXO5;TBC1D22A;JUNB;PDK2;IER2;ST6GAL1;ACOT8;MBNL2;PAQR7;ZNF282;DAPK1;RSAD1;WDR74;C10ORF54;CSNK1D;RFX1;SOX12;PRKAB1;HDHD3;EML2;MFSD10;PPA1;CLDN9;C9ORF69;ORAI3;CRAMP1L;FLYWCH2;SIK1;ASF1A;PTGES;NUMBL;MEPCE;SDR39U1;BAZ2A;TRMT2A;ABO;UGCG;HSD11B2;FAM160B2;CEP192;TNRC18;ZBTB7B;ZBED5;ST3GAL2;ZNF267;EXPH5;HEXIM1;GSDMD;PLK3;ACE;PTPRN2…
